# Supplementary material for: Structural Domain Analysis of Heparin and Heparan Sulfate Combined With Label-Free Quantitative Proteomics to Elucidate Their Functional Diversity in Liver Cancer and APAP-Induced Liver Injury
Source: Mol Cell Proteomics. 2025 Oct 14;24(11):101090. doi: 10.1016/j.mcpro.2025.101090 (PMC12639849; doi:10.1016/j.mcpro.2025.101090)
Supplement: Supplementary Material [file mmc2.xlsx]

## Sheet: Proteins
Checked	Protein FDR Confidence: Combined	Master	Accession	Description	Exp. q-value: Combined	Sum PEP Score	Coverage [%]	# Peptides	# PSMs	# Unique Peptides	# AAs	MW [kDa]	calc. pI	Score Sequest HT: Sequest HT	# Peptides (by Search Engine): Sequest HT	# Razor Peptides	Abundance Ratio: (C) / (HP)	Abundance Ratio: (C) / (HS)	Abundance Ratio: (HP) / (HS)	Abundance Ratio Adj. P-Value: (C) / (HP)	Abundance Ratio Adj. P-Value: (C) / (HS)	Abundance Ratio Adj. P-Value: (HP) / (HS)	Abundance Ratio Variability [%]: (C) / (HP)	Abundance Ratio Variability [%]: (C) / (HS)	Abundance Ratio Variability [%]: (HP) / (HS)	Abundances (Grouped): C	Abundances (Grouped): HP	Abundances (Grouped): HS	Abundances (Grouped) CV [%]: C	Abundances (Grouped) CV [%]: HP	Abundances (Grouped) CV [%]: HS	Found in Sample: [S1] F1: Sample, C, C1	Found in Sample: [S2] F2: Sample, C, C2	Found in Sample: [S3] F3: Sample, C, C3	Found in Sample: [S4] F4: Sample, HP, HP1	Found in Sample: [S5] F5: Sample, HP, HP2	Found in Sample: [S6] F6: Sample, HP, HP3	Found in Sample: [S7] F7: Sample, HS, HS1	Found in Sample: [S8] F8: Sample, HS, HS2	Found in Sample: [S9] F9: Sample, HS, HS3	# Protein Groups	Modifications
FALSE	High	Master Protein	A0A384P5S9	Epididymis secretory sperm binding protein OS=Homo sapiens OX=9606 PE=2 SV=1	0	669.071	42	95	753	1	2452	282.1	5.34	1129.76	95	0	0.864	0.277	0.321	0.864062	5.75189e-05	0.000558104	83.39	8.35	7.64	52	60.2	187.8	101.06		63.33	High	Peak Found	Peak Found	Peak Found	Not Found	Not Found	Not Found	Peak Found	High	1
	Checked	Confidence	Annotated Sequence	Modifications	Qvality PEP	Qvality q-value	# Protein Groups	# Proteins	# PSMs	Master Protein Accessions	Positions in Master Proteins	Modifications in Master Proteins	# Missed Cleavages	Theo. MH+ [Da]	# Razor Quan Results	Abundance Ratio: (C) / (HP)	Abundance Ratio: (C) / (HS)	Abundance Ratio: (HP) / (HS)	Abundance Ratio Adj. P-Value: (C) / (HP)	Abundance Ratio Adj. P-Value: (C) / (HS)	Abundance Ratio Adj. P-Value: (HP) / (HS)	Abundance Ratio Variability [%]: (C) / (HP)	Abundance Ratio Variability [%]: (C) / (HS)	Abundance Ratio Variability [%]: (HP) / (HS)	Abundances (Grouped): C	Abundances (Grouped): HP	Abundances (Grouped): HS	Abundances (Grouped) CV [%]: C	Abundances (Grouped) CV [%]: HP	Abundances (Grouped) CV [%]: HS	Quan Info	Found in Sample: [S1] F1: Sample, C, C1	Found in Sample: [S2] F2: Sample, C, C2	Found in Sample: [S3] F3: Sample, C, C3	Found in Sample: [S4] F4: Sample, HP, HP1	Found in Sample: [S5] F5: Sample, HP, HP2	Found in Sample: [S6] F6: Sample, HP, HP3	Found in Sample: [S7] F7: Sample, HS, HS1	Found in Sample: [S8] F8: Sample, HS, HS2	Found in Sample: [S9] F9: Sample, HS, HS3	Confidence (by Search Engine): Sequest HT	Percolator q-Value (by Search Engine): Sequest HT	Percolator PEP (by Search Engine): Sequest HT	XCorr (by Search Engine): Sequest HT	Top Apex RT [min]	Sequence in Protein	Positions in Proteins	Quan Usage	Quan Ratio Usage
	FALSE	High	[R].AALLELWELR.[R]		3.42795e-06	8.68353e-05	2	7	10	A0A384P5S9; Q13813	A0A384P5S9 [450-459]; Q13813 [450-459]		0	1213.69	0	0.673	0.669	0.962	0.494564	0.562938	0.99775	23.05	18.63	72.89	74.5	110.6	114.9	23.08	75.78	32.87	Shared	High	High	High	High	High	High	High	High	High	High	2.666e-05	1.434e-06	2.61	104.23	R.AALLELWELR.R	[450-459]	Not Used	Not Used
	FALSE	High	[K].ADVVESWIGEK.[E]		0.000154205	8.68353e-05	2	7	2	A0A384P5S9; Q13813	A0A384P5S9 [1965-1975]; Q13813 [1985-1995]		0	1232.62	0	46.821	0.625	0.012	1.54325e-16	0.296538	1.57202e-16	141.4	29.98	0.01	116.6	2.5	180.9	86.9	47.75	33.47	Shared	Peak Found	Peak Found	High	Peak Found	Peak Found	Peak Found	Peak Found	High	Peak Found	High	2.666e-05	5.956e-05	1.92	73.42	K.ADVVESWIGEK.E	[1965-1975]	Not Used	Not Used
	FALSE	High	[R].ALSSEGKPYVTK.[E]		2.96223e-06	8.68353e-05	2	7	31	A0A384P5S9; Q13813	A0A384P5S9 [2395-2406]; Q13813 [2415-2426]		0	1279.69	0	1.037	0.84	0.895	0.999964	0.924201	0.985447	43.78	19.3	31.97	103.3	92.9	103.8	14.83	45.36	22.05	Shared	High	High	High	High	High	High	High	High	High	High	2.666e-05	1.24e-06	2.85	24.82	R.ALSSEGKPYVTK.E	[2395-2406]	Not Used	Not Used
	FALSE	High	[R].CNSLEEIK.[A]	1xCarbamidomethyl [C1]	0.00600758	0.00104283	2	7	5	A0A384P5S9; Q13813	A0A384P5S9 [2100-2107]; Q13813 [2120-2127]		0	992.472	2	1.052	0.656	0.681	0.999964	0.346779	0.736652	26.52	15.94	9.39	98.3	81.7	119.9	22.78	10.41	19.89	Shared	Peak Found	High	High	Peak Found	Peak Found	High	Peak Found	High	High	High	0.0005537	0.002166	2.1	34.92	R.CNSLEEIK.A	[2100-2107]	Not Used	Not Used
	FALSE	High	[K].CTELNQAWSSLGK.[R]	1xCarbamidomethyl [C1]	4.10944e-07	8.68353e-05	2	6	11	A0A384P5S9; Q13813	A0A384P5S9 [1294-1306]; Q13813 [1314-1326]		0	1493.71	0	0.982	0.985	1.754	0.995734	0.994958	0.471252	16.49	14.88	72.37	98	99.8	102.2	7.2	44.43	58.32	Shared	High	High	High	High	High	High	High	High	High	High	2.666e-05	1.796e-07	2.97	69.89	K.CTELNQAWSSLGK.R	[1294-1306]	Not Used	Not Used
	FALSE	High	[R].DCEQAENWMAAR.[E]	1xCarbamidomethyl [C2]	9.28119e-07	8.68353e-05	2	6	6	A0A384P5S9; Q13813	A0A384P5S9 [1433-1444]; Q13813 [1453-1464]		0	1480.59	0	1.39	1.273	1.001	0.870157	0.924832	0.99993	42.22	23.3	39.16	123.8	88.2	88.1	20.04	35.62	10.02	Shared	High	High	High	High	High	Peak Found	Peak Found	Peak Found	High	High	2.666e-05	3.99e-07	3.04	61.82	R.DCEQAENWMAAR.E	[1433-1444]	Not Used	Not Used
	FALSE	High	[R].DLAALGDK.[V]		0.00329689	0.000700095	2	6	2	A0A384P5S9; Q13813	A0A384P5S9 [1261-1268]; Q13813 [1281-1288]		0	802.431	0	2.139	2.911	0.726	0.183973	0.00862918	0.817233	57.34	99.67	39.89	122.4	57.2	120.4	109.09	40.24	62.35	Shared	High	Peak Found	Peak Found	Peak Found	Peak Found	High	Peak Found	Peak Found	Peak Found	High	0.000368	0.001234	2.51	41.25	R.DLAALGDK.V	[1261-1268]	Not Used	Not Used
	FALSE	High	[K].DLASVNNLLK.[K]		0.00118177	0.000357998	2	6	9	A0A384P5S9; Q13813	A0A384P5S9 [1669-1678]; Q13813 [1689-1698]		0	1086.62	0	0.951	1.33	1.259	0.990654	0.84513	0.935737	22.14	29.64	34.51	107	112.6	80.4	10.35	22.76	29.58	Shared	High	High	Peak Found	High	High	High	High	Peak Found	High	High	9.552e-05	0.0004505	1.74	72.98	K.DLASVNNLLK.K	[1669-1678]	Not Used	Not Used
	FALSE	High	[R].DLASVQALLR.[K]		0.000212366	8.68353e-05	2	7	6	A0A384P5S9; Q13813	A0A384P5S9 [286-295]; Q13813 [286-295]		0	1085.63	0	1.009	1.262	1.046	0.999964	0.937722	0.99993	29.33	29.33	49.49	107.8	106.9	85.4	17.26	34.05	29.41	Shared	Peak Found	Peak Found	High	High	High	Peak Found	High	High	Peak Found	High	2.666e-05	8.137e-05	2.21	86.79	R.DLASVQALLR.K	[286-295]	Not Used	Not Used
	FALSE	High	[K].DLIGVQNLLK.[K]		0.00942404	0.00157042	2	7	4	A0A384P5S9; Q13813	A0A384P5S9 [815-824]; Q13813 [815-824]		0	1112.67	0	1.221	1.483	1.121	0.961116	0.671614	0.994089	33.62	26.33	26.16	110.9	99.9	89.2	21.56	27.56	19.73	Shared	High	Peak Found	High	Peak Found	Peak Found	Peak Found	High	High	Peak Found	High	0.0007319	0.003261	1.29	89.09	K.DLIGVQNLLK.K	[815-824]	Not Used	Not Used
	FALSE	High	[R].DLTGVQNLR.[K]		0.00225427	0.000544427	2	7	9	A0A384P5S9; Q13813	A0A384P5S9 [1775-1783]; Q13813 [1795-1803]		0	1015.55	0	1.496	1.378	1.128	0.625117	0.858325	0.990912	22.73	30.8	38.88	125.3	83.8	90.9	6.93	31.6	28.82	Shared	High	High	High	High	High	High	High	Peak Found	High	High	0.0002114	0.0008515	2.06	48.21	R.DLTGVQNLR.K	[1775-1783]	Not Used	Not Used
	FALSE	High	[K].DLTNVQNLQK.[K]		7.27967e-06	8.68353e-05	2	7	5	A0A384P5S9; Q13813	A0A384P5S9 [709-718]; Q13813 [709-718]		0	1172.63	0	1.004	0.995	0.962	0.999964	0.995634	0.99993	31.08	30.11	20.36	101	97.6	101.5	27.26	26.27	0.66	Shared	Peak Found	Peak Found	High	Peak Found	High	High	Peak Found	High	High	High	2.666e-05	2.981e-06	2.66	44.83	K.DLTNVQNLQK.K	[709-718]	Not Used	Not Used
	FALSE	High	[R].DLTSWVTEMK.[A]		0.00529907	0.00100761	2	7	2	A0A384P5S9; Q13813	A0A384P5S9 [372-381]; Q13813 [372-381]		0	1209.58	0	0.646	0.489	0.757	0.590851	0.0811533	0.820102	59.8	12.44	29.79	65.3	101.1	133.6	85.09	88.34	18.85	Shared	Peak Found	High	Peak Found	Peak Found	Peak Found	Peak Found	High	Peak Found	Peak Found	High	0.0004936	0.001923	1.32	93.6	R.DLTSWVTEMK.A	[372-381]	Not Used	Not Used
	FALSE	High	[R].DTEQVDNWMSK.[Q]		0.000618206	0.000240272	2	7	8	A0A384P5S9; Q13813	A0A384P5S9 [475-485]; Q13813 [475-485]		0	1352.58	0	1.129	1.072	0.93	0.99299	0.99987	0.991035	8.76	24.19	20.96	107.1	92.9	99.9	4.14	7.56	23.1	Shared	Not Found	High	High	Peak Found	High	High	High	High	High	High	6.695e-05	0.0002353	1.67	60.32	R.DTEQVDNWMSK.Q	[475-485]	Not Used	Not Used
	FALSE	High	[R].DVDETISWIK.[E]		0.0175549	0.00265288	2	7	1	A0A384P5S9; Q13813	A0A384P5S9 [263-272]; Q13813 [263-272]		0	1205.6	0																No Quan Values	Peak Found	Not Found	Peak Found	Peak Found	Peak Found	Not Found	Peak Found	Peak Found	High	High	0.001254	0.005728	0.88	81.71	R.DVDETISWIK.E	[263-272]	Not Used	Not Used
	FALSE	High	[K].DVTGAEALLER.[H]		7.92747e-05	8.68353e-05	2	6	6	A0A384P5S9; Q13813	A0A384P5S9 [1350-1360]; Q13813 [1370-1380]		0	1173.61	0	1.411	1.273	1.042	0.73346	0.944755	0.99993	52.77	26.03	18.64	114.2	96.1	89.7	26.28	60.63	9.84	Shared	High	High	High	High	Peak Found	Peak Found	High	High	Peak Found	High	2.666e-05	3.092e-05	1.99	69.65	K.DVTGAEALLER.H	[1350-1360]	Not Used	Not Used
	FALSE	High	[R].EANELQQWINEK.[E]		0.00275448	0.000544427	2	8	4	A0A384P5S9; Q13813	A0A384P5S9 [1079-1090]; Q13813 [1099-1110]		0	1501.73	0	0.902	0.735	0.71	0.969943	0.710789	0.755939	23.53	41.38	25.52	81.8	90.6	127.6	42.26	13.86	53.5	Shared	High	High	Peak Found	High	Peak Found	Not Found	Peak Found	High	Peak Found	High	0.0002636	0.001037	1.57	77.93	R.EANELQQWINEK.E	[1079-1090]	Not Used	Not Used
	FALSE	High	[R].EANQQQQFNR.[N]		0.000283347	8.68353e-05	2	7	6	A0A384P5S9; Q13813	A0A384P5S9 [676-685]; Q13813 [676-685]		0	1262.59	0	0.01	0.01	1.016	1.54325e-16	1.32313e-16	0.99993			31.56		151.6	148.4		30.3	4.98	Shared	Not Found	Not Found	Not Found	High	High	High	High	High	High	High	2.666e-05	0.0001085	1.77	22.79	R.EANQQQQFNR.N	[676-685]	Not Used	Not Used
	FALSE	High	[R].ECEDVMDWINDK.[E-A]	1xCarbamidomethyl [C2]	0.0042029	0.000877416	2	8	3	A0A384P5S9; Q13813	A0A384P5S9 [157-168]; Q13813 [157-168]		0	1553.62	0	0.426	0.519	1.219	0.176576	0.365798	0.982881	16.69	22.87	53.43	56.9	133.6	109.6	72.72	28.85	43.8	Shared	Peak Found	Peak Found	Peak Found	High	Peak Found	High	Peak Found	Peak Found	High	High	0.000438	0.001548	1.07	88.88	R.ECEDVMDWINDK.E	[157-168]	Not Used	Not Used
	FALSE	High	[R].EELITNWEQIR.[T]		0.00132855	0.000399974	2	7	3	A0A384P5S9; Q13813	A0A384P5S9 [337-347]; Q13813 [337-347]		0	1430.73	0	0.01	0.01	0.599	1.54325e-16	1.32313e-16	0.757972			28.02		112.3	187.7			87.45	Shared	High	Not Found	Not Found	Peak Found	Not Found	Not Found	Peak Found	High	High	High	0.0001062	0.0005061	1.44	82.18	R.EELITNWEQIR.T	[337-347]	Not Used	Not Used
	FALSE	High	[K].EELYQNLTR.[E]		0.00225427	0.000544427	2	6	4	A0A384P5S9; Q13813	A0A384P5S9 [2407-2415]; Q13813 [2427-2435]		0	1165.58	0	1.447	0.593	0.41	0.726292	0.236054	0.0299549	9.71	1.89	1.74	88.8	61.4	149.8	1.9	9.67	4.98	Shared	High	Peak Found	High	High	High	Peak Found	Peak Found	Peak Found	Peak Found	High	0.0002114	0.0008534	1.69	52.82	K.EELYQNLTR.E	[2407-2415]	Not Used	Not Used
	FALSE	High	[R].EKEPIAASTNR.[G]		0.002576	0.000544427	2	7	7	A0A384P5S9; Q13813	A0A384P5S9 [802-812]; Q13813 [802-812]		1	1215.63	0	1.201	1.598	1.331	0.967202	0.513274	0.887003	31.7	31.7	16.19	122	101.6	76.4	58.4	15.28	12.7	Shared	High	High	High	High	High	High	Peak Found	Peak Found	High	High	0.0002358	0.0009745	2.04	20.52	R.EKEPIAASTNR.G	[802-812]	Not Used	Not Used
	FALSE	High	[R].EKEPIVGSTDYGKDEDSAEALLK.[K]		1.84449e-05	8.68353e-05	2	7	2	A0A384P5S9; Q13813	A0A384P5S9 [908-930]; Q13813 [908-930]		2	2494.22	0	1.923	0.144	0.075	0.608192	2.59655e-06	6.71201e-10	0	0.28	0.07	35.4	18.4	246.2			69.12	Shared	Not Found	Peak Found	Not Found	Peak Found	Not Found	Not Found	Peak Found	High	High	High	2.666e-05	7.404e-06	2.47	67.06	R.EKEPIVGSTDYGKDEDSAEALLK.K	[908-930]	Not Used	Not Used
	FALSE	High	[K].EKEQLMASDDFGR.[D]		3.30635e-05	8.68353e-05	2	7	8	A0A384P5S9; Q13813	A0A384P5S9 [273-285]; Q13813 [273-285]		1	1525.7	0	1.366	0.407	0.436	0.933764	0.135083	0.253439	100.73	12.95	20.92	70.1	69.8	160.1	74.76	80.87	46.82	Shared	Not Found	High	High	High	High	Peak Found	Peak Found	High	High	High	2.666e-05	1.311e-05	2.2	47.47	K.EKEQLMASDDFGR.D	[273-285]	Not Used	Not Used
	FALSE	High	[R].ENLLEEQGSIALR.[Q]		2.92415e-05	8.68353e-05	2	8	19	A0A384P5S9; Q13813	A0A384P5S9 [1033-1045]; Q13813 [1033-1045]		0	1471.78	0	1.575	0.901	0.706	0.505146	0.924832	0.621124	66.24	37.64	27.6	118.6	75.3	106.1	33.11	63.6	25.72	Shared	High	High	High	High	High	High	High	High	High	High	2.666e-05	1.162e-05	2.58	74.97	R.ENLLEEQGSIALR.Q	[1033-1045]	Not Used	Not Used
	FALSE	High	[R].EQADYCVSHMKPYVDGK.[G]	1xCarbamidomethyl [C6]	9.45322e-06	8.68353e-05	2	6	2	A0A384P5S9; Q13813	A0A384P5S9 [2416-2432]; Q13813 [2436-2452]		0	2026.9	0	0.01	0.01	1.18	1.54325e-16	1.32313e-16	0.994574			39.46		162.4	137.6		43.84	48.7	Shared	Not Found	Not Found	Not Found	Peak Found	Peak Found	Not Found	Peak Found	High	Not Found	High	2.666e-05	3.871e-06	1.94	44.73	R.EQADYCVSHMKPYVDGK.G	[2416-2432]	Not Used	Not Used
	FALSE	High	[K].EQLMASDDFGR.[D]		0.000670766	0.000240272	2	7	8	A0A384P5S9; Q13813	A0A384P5S9 [275-285]; Q13813 [275-285]		0	1268.56	0	1.392	0.693	0.729	0.888076	0.675371	0.80941	13.23	4.67	29.38	94.9	68.2	137	1.99	54.63	26.5	Shared	High	High	High	High	High	Peak Found	High	High	High	High	6.695e-05	0.0002556	1.88	55.94	K.EQLMASDDFGR.D	[275-285]	Not Used	Not Used
	FALSE	High	[R].GLVSSDELAK.[D]		0.000289853	8.68353e-05	2	6	7	A0A384P5S9; Q13813	A0A384P5S9 [1340-1349]; Q13813 [1360-1369]		0	1018.54	1	0.924	1.613	2.029	0.973569	0.501636	0.117204	25.42	44.34	30.07	114.7	124.1	61.2	31.38	12.22	53.33	Shared	High	Peak Found	High	Peak Found	High	High	High	High	High	High	2.666e-05	0.000111	2.16	43.01	R.GLVSSDELAK.D	[1340-1349]	Not Used	Not Used
	FALSE	High	[K].GNAMVEEGHFAAEDVK.[A]		1.68937e-11	8.68353e-05	2	7	10	A0A384P5S9; Q13813	A0A384P5S9 [847-862]; Q13813 [847-862]		0	1703.77	0	0.827	0.742	0.871	0.94832	0.761022	0.990189	46.31	25.18	58.17	94.3	87.5	118.2	41.9	73.54	39.94	Shared	High	High	High	High	High	Not Found	High	Peak Found	High	High	2.666e-05	9.181e-12	3.28	50	K.GNAMVEEGHFAAEDVK.A	[847-862]	Not Used	Not Used
	FALSE	High	[R].GVIDMGNSLIER.[G]		2.41037e-08	8.68353e-05	2	6	8	A0A384P5S9; Q13813	A0A384P5S9 [1588-1599]; Q13813 [1608-1619]		0	1303.67	0	0.622	0.72	1.159	0.432264	0.620595	0.993013	8.66	18.89	36.42	75	120.7	104.2	5.79	21.88	28.27	Shared	High	High	Peak Found	High	High	High	High	High	High	High	2.666e-05	1.121e-08	3.07	72.81	R.GVIDMGNSLIER.G	[1588-1599]	Not Used	Not Used
	FALSE	High	[R].GVIDMGNSLIER.[G]	1xOxidation [M5]	0.00475322	0.000986443	2	6	2	A0A384P5S9; Q13813	A0A384P5S9 [1588-1599]; Q13813 [1608-1619]		0	1319.66	0	2.687	0.325	0.121	0.261712	0.0455376	4.69807e-06	105.35	11.1	0.98	67.4	25.1	207.5	111.4	93.05		Shared	Peak Found	High	Peak Found	Peak Found	Peak Found	Peak Found	Not Found	Not Found	High	High	0.0004436	0.001741	1.58	55.89	R.GVIDMGNSLIER.G	[1588-1599]	Not Used	Not Used
	FALSE	High	[K].HEALMSDLSAYGSSIQALR.[E]		0.0158397	0.00256288	2	7	1	A0A384P5S9; Q13813	A0A384P5S9 [932-950]; Q13813 [932-950]		0	2049.01	0	0.595	0.567	0.954	0.929806	0.709801	0.993013	14.1	12.83	0	67.5	113.5	119	36.74			Shared	Peak Found	Not Found	High	Not Found	Not Found	Peak Found	Not Found	Peak Found	Not Found	High	0.00117	0.005227	1.33	87.57	K.HEALMSDLSAYGSSIQALR.E	[932-950]	Not Used	Not Used
	FALSE	High	[K].HQAFEAELSANQSR.[I]		3.82553e-05	8.68353e-05	2	7	3	A0A384P5S9; Q13813	A0A384P5S9 [614-627]; Q13813 [614-627]		0	1587.75	0	1.206	0.283	0.235	0.986918	0.00846405	0.00846764	0	0.15	0.11	56	46.4	197.6			61.72	Shared	Not Found	Not Found	Peak Found	High	Not Found	Not Found	High	Peak Found	High	High	2.666e-05	1.523e-05	1.26	41	K.HQAFEAELSANQSR.I	[614-627]	Not Used	Not Used
	FALSE	High	[K].HQAFEAEVQANSGAIVK.[L]		2.89321e-11	8.68353e-05	2	9	8	A0A384P5S9; Q13813	A0A384P5S9 [85-101]; Q13813 [85-101]		0	1798.91	0	2.358	2.417	0.943	0.190714	0.255623	0.999013	62.52	59.67	58.79	149.8	77.4	72.8	41.8	43.73	60.47	Shared	High	High	High	High	Peak Found	High	High	High	Peak Found	High	2.666e-05	1.55e-11	3.17	50.11	K.HQAFEAEVQANSGAIVK.L	[85-101]	Not Used	Not Used
	FALSE	High	[K].HQALQAEIAGHEPR.[I]		0.000188017	8.68353e-05	2	7	1	A0A384P5S9; Q13813	A0A384P5S9 [826-839]; Q13813 [826-839]		0	1556.79	0		0.01	0.01		1.32313e-16	1.57202e-16						300				Shared	Not Found	Not Found	Not Found	Not Found	Not Found	Not Found	Not Found	Not Found	High	High	2.666e-05	7.258e-05	2.25	36.63	K.HQALQAEIAGHEPR.I	[826-839]	Not Used	Not Used
	FALSE	High	[K].KHQALQAEIAGHEPR.[I]		0.00352847	0.000757661	2	7	2	A0A384P5S9; Q13813	A0A384P5S9 [825-839]; Q13813 [825-839]		1	1684.89	0	100	1.208	0.01	1.54325e-16	0.999729	1.57202e-16		40.31		164.1		135.9			41.62	Shared	High	Not Found	Not Found	Not Found	Not Found	Not Found	High	Peak Found	Peak Found	High	0.0003779	0.001311	2.08	29.62	K.KHQALQAEIAGHEPR.I	[825-839]	Not Used	Not Used
	FALSE	High	[K].KLDPAQSASR.[E]		0.000907687	0.000299145	2	8	14	A0A384P5S9; Q13813	A0A384P5S9 [1023-1032]; Q13813 [1023-1032]		1	1072.57	1	0.524	0.601	1.172	0.20809	0.338331	0.970194	17.39	22.9	17.04	65.6	125.3	109.2	63.53	17.15	18.04	Shared	Peak Found	High	High	High	High	High	High	High	High	High	8.126e-05	0.0003457	2.38	20.14	K.KLDPAQSASR.E	[1023-1032]	Not Used	Not Used
	FALSE	High	[K].KLLEAQSHFR.[K]		0.00163085	0.000399974	2	8	5	A0A384P5S9; Q13813	A0A384P5S9 [2058-2067]; Q13813 [2078-2087]		1	1228.68	0	1.416	2.318	1.576	0.928733	0.51469	0.931381	24.61	34.45	25.36	146.1	95.7	58.2	32.14	23.11	14.7	Shared	Peak Found	High	High	Peak Found	High	Peak Found	Peak Found	High	Not Found	High	0.0001062	0.0006215	2.31	28.09	K.KLLEAQSHFR.K	[2058-2067]	Not Used	Not Used
	FALSE	High	[K].KLLEATELK.[G]		5.74522e-05	8.68353e-05	2	7	9	A0A384P5S9; Q13813	A0A384P5S9 [662-670]; Q13813 [662-670]		1	1044.63	1	0.9	1.256	0.966	0.958574	0.96372	0.99993	33.53	47.49	67.03	103.9	115.5	80.6	17.32	48.55	42.8	Shared	High	High	High	High	High	High	High	High	High	High	2.666e-05	2.259e-05	2.75	35.37	K.KLLEATELK.G	[662-670]	Not Used	Not Used
	FALSE	High	[K].KLLVGSEDYGR.[D]		7.86114e-06	8.68353e-05	2	7	14	A0A384P5S9; Q13813	A0A384P5S9 [1764-1774]; Q13813 [1784-1794]		1	1236.66	0	1.62	1.241	0.725	0.627969	0.973834	0.928373	49.37	34.94	42.83	110.7	100.2	89.2	52.16	33.32	47.8	Shared	High	High	High	High	High	High	High	High	High	High	2.666e-05	3.218e-06	2.78	39.1	K.KLLVGSEDYGR.D	[1764-1774]	Not Used	Not Used
	FALSE	High	[K].KQEALVAR.[Y]		0.0637806	0.00974422	2	7	5	A0A384P5S9; Q13813	A0A384P5S9 [758-765]; Q13813 [758-765]		1	914.542	0	1.117	1.511	1.353	0.988791	0.677146	0.867563	3.35	9.7	9.92	117.3	105.1	77.6	3.2		9.44	Shared	High	Not Found	Peak Found	Not Found	Peak Found	High	High	High	High	High	0.00376	0.01908	2.25	19.9	K.KQEALVAR.Y	[758-765]	Not Used	Not Used
	FALSE	High	[R].KVEDLFLTFAK.[K]		8.43661e-08	8.68353e-05	2	6	10	A0A384P5S9; Q13813	A0A384P5S9 [2068-2078]; Q13813 [2088-2098]		1	1310.74	0	1.319	1.66	1.899	0.897686	0.52774	0.400218	21	60.99	49.47	130.1	96.2	73.6	7.67	60.87	57.06	Shared	High	High	High	High	High	High	High	High	Not Found	High	2.666e-05	3.826e-08	3.6	80.93	R.KVEDLFLTFAK.K	[2068-2078]	Not Used	Not Used
	FALSE	High	[R].LAQFVEHWK.[E]		0.0300525	0.00452841	2	7	4	A0A384P5S9; Q13813	A0A384P5S9 [1825-1833]; Q13813 [1845-1853]		0	1157.61	0	0.15	0.155	1.133	0.00157061	0.00502886	0.99993	2.53	2.17	52.87	23.3	154.9	121.7	98.22	34.47	51.52	Shared	Peak Found	Peak Found	Not Found	Peak Found	Not Found	High	High	High	Peak Found	High	0.001888	0.009293	0.94	52.77	R.LAQFVEHWK.E	[1825-1833]	Not Used	Not Used
	FALSE	High	[K].LDENSAFLQFNWK.[A]		0.000266688	8.68353e-05	2	8	3	A0A384P5S9; Q13813	A0A384P5S9 [1952-1964]; Q13813 [1972-1984]		0	1611.78	0	1.006	1.609	1.7	0.999964	0.513577	0.527704	16.76	52.75	40.93	122.3	121.6	56.1	24.33	15.42	25.97	Shared	High	Peak Found	High	Peak Found	Peak Found	Peak Found	Peak Found	High	Peak Found	High	2.666e-05	0.0001024	1.75	98.64	K.LDENSAFLQFNWK.A	[1952-1964]	Not Used	Not Used
	FALSE	High	[R].IDGITIQAR.[Q]		0.000462224	0.000165913	2	7	6	A0A384P5S9; Q13813	A0A384P5S9 [734-742]; Q13813 [734-742]		0	986.563	1	1.072	1.21	1.112	0.998247	0.975402	0.990822	31.33	7.5	31.95	108.2	101	90.8	11.05	25.56	7.78	Shared	High	Peak Found	High	High	High	Peak Found	High	Peak Found	High	High	4.753e-05	0.0001759	2.25	48.06	R.IDGITIQAR.Q	[734-742]	Not Used	Not Used
	FALSE	High	[K].LDILDQER.[A]		0.00129971	0.000399974	2	6	9	A0A384P5S9; Q13813	A0A384P5S9 [1400-1407]; Q13813 [1420-1427]		0	1001.53	0	1.239	0.859	0.703	0.956641	0.96165	0.792449	19.68	16.31	6.35	101	81.5	117.6	30.88	6.2	10.71	Shared	High	High	High	High	High	High	High	High	High	High	0.0001062	0.0004942	2.33	55.91	K.LDILDQER.A	[1400-1407]	Not Used	Not Used
	FALSE	High	[K].LFGAAEVQR.[F]		0.000268717	8.68353e-05	2	7	11	A0A384P5S9; Q13813	A0A384P5S9 [251-259]; Q13813 [251-259]		0	990.537	0	0.743	0.798	1.073	0.714193	0.748415	0.99993	45.67	27.59	35.08	83.4	112.2	104.5	80.26	69.28	10.79	Shared	High	High	High	High	High	High	High	Peak Found	High	High	2.666e-05	0.0001025	2.12	45.12	K.LFGAAEVQR.F	[251-259]	Not Used	Not Used
	FALSE	High	[K].LGDSHDLQR.[F]		0.000103637	8.68353e-05	2	6	8	A0A384P5S9; Q13813	A0A384P5S9 [1315-1323]; Q13813 [1335-1343]		0	1040.51	0	0.677	0.725	1.183	0.659338	0.613964	0.974977	18.53	38.45	33.59	92.2	122.7	85.2	36.24	21.28	30.56	Shared	High	High	Peak Found	High	High	Peak Found	High	High	High	High	2.666e-05	4.03e-05	2.76	23.04	K.LGDSHDLQR.F	[1315-1323]	Not Used	Not Used
	FALSE	High	[K].LGESQTLQQFSR.[D]		2.71353e-07	8.68353e-05	2	6	13	A0A384P5S9; Q13813	A0A384P5S9 [1527-1538]; Q13813 [1547-1558]		0	1393.71	0	0.685	1.066	2.036	0.632281	0.99987	0.20992	17.11	49.94	71.55	90.1	107.7	102.2	22.87	44.82	45.1	Shared	High	High	High	High	High	High	High	High	High	High	2.666e-05	1.194e-07	2.84	54.69	K.LGESQTLQQFSR.D	[1527-1538]	Not Used	Not Used
	FALSE	High	[K].LIDVNHYAK.[D]		0.000383177	0.000165913	2	7	19	A0A384P5S9; Q13813	A0A384P5S9 [638-646]; Q13813 [638-646]		0	1072.58	0	0.601	0.733	1.218	0.356744	0.682976	0.955664	15.84	11.97	33.69	74.4	123.9	101.7	45.46	71.37	14.19	Shared	High	High	High	High	High	High	High	High	High	High	4.753e-05	0.0001462	2.15	37.43	K.LIDVNHYAK.D	[638-646]	Not Used	Not Used
	FALSE	High	[K].LLEAQSHFR.[K]		1.16327e-05	8.68353e-05	2	8	20	A0A384P5S9; Q13813	A0A384P5S9 [2059-2067]; Q13813 [2079-2087]		0	1100.58	0	1.029	0.927	1.365	0.999964	0.963862	0.838924	55.42	33.59	66.47	93.3	89.6	117.1	19.39	69.35	35.14	Shared	High	High	High	High	High	High	High	High	High	High	2.666e-05	4.739e-06	2.96	34.88	K.LLEAQSHFR.K	[2059-2067]	Not Used	Not Used
	FALSE	High	[K].LLEATELK.[G]		0.00358225	0.000797753	2	7	9	A0A384P5S9; Q13813	A0A384P5S9 [663-670]; Q13813 [663-670]		0	916.535	0	0.878	0.956	1.088	0.976439	0.995233	0.999013	12.98	6.24	18.98	94.2	107.3	98.5	7.45	24.06	3.86	Shared	High	High	High	High	High	Peak Found	High	High	High	High	0.000404	0.001339	1.82	47.21	K.LLEATELK.G	[663-670]	Not Used	Not Used
	FALSE	High	[K].LIQEQHPEEELIK.[T]		5.20533e-10	8.68353e-05	2	7	18	A0A384P5S9; Q13813	A0A384P5S9 [215-227]; Q13813 [215-227]		0	1605.85	0	1.056	0.87	0.823	0.998247	0.907297	0.937804	19.2	9.09	36.12	96.9	91.7	111.4	3.59	43.85	23.51	Shared	High	High	High	High	High	High	High	High	High	High	2.666e-05	2.626e-10	2.78	49.22	K.LIQEQHPEEELIK.T	[215-227]	Not Used	Not Used
	FALSE	High	[K].LIQNNHYAMEDVATR.[R]		1.36048e-09	8.68353e-05	2	7	15	A0A384P5S9; Q13813	A0A384P5S9 [533-547]; Q13813 [533-547]		0	1774.85	0	0.541	0.785	1.451	0.303474	0.776493	0.744464	18.59	26.95	32.26	72.8	134.5	92.7	46.18	3.45	24.91	Shared	High	High	High	High	High	High	High	High	High	High	2.666e-05	6.728e-10	3.37	44.75	K.LIQNNHYAMEDVATR.R	[533-547]	Not Used	Not Used
	FALSE	High	[K].LIQNNHYAMEDVATR.[R]	1xOxidation [M9]	1.07724e-05	8.68353e-05	2	7	2	A0A384P5S9; Q13813	A0A384P5S9 [533-547]; Q13813 [533-547]		0	1790.85	0	13.366	0.611	0.046	1.52214e-08	0.485617	9.95786e-12	55.53	0	0.12	110.7	8.3	181.1		49.6		Shared	Not Found	High	Not Found	Peak Found	Peak Found	Not Found	Not Found	Not Found	High	High	2.666e-05	4.39e-06	2.12	34.08	K.LIQNNHYAMEDVATR.R	[533-547]	Not Used	Not Used
	FALSE	High	[R].LIQSHPESAEDLQEK.[C]		1.13492e-08	8.68353e-05	2	6	13	A0A384P5S9; Q13813	A0A384P5S9 [1279-1293]; Q13813 [1299-1313]		0	1723.85	0	0.789	0.947	1.531	0.820929	0.980725	0.654807	16.2	63.41	36.63	96.4	119.6	84	47.08	10.14	36.3	Shared	High	High	High	High	High	High	High	Not Found	High	High	2.666e-05	5.365e-09	3.2	35.81	R.LIQSHPESAEDLQEK.C	[1279-1293]	Not Used	Not Used
	FALSE	High	[K].LLVGSEDYGR.[D]		0.000371819	0.000165913	2	7	5	A0A384P5S9; Q13813	A0A384P5S9 [1765-1774]; Q13813 [1785-1794]		0	1108.56	0	0.863	0.851	0.975	0.949382	0.893295	0.999669	9.99	6.98	12.98	90.2	104.5	105.2	7.47	12.73	6.58	Shared	High	Peak Found	High	High	High	Not Found	Peak Found	High	Peak Found	High	4.753e-05	0.0001413	2.17	49.82	K.LLVGSEDYGR.D	[1765-1774]	Not Used	Not Used
	FALSE	High	[K].LQIASDENYKDPTNLQGK.[L]		2.46197e-11	8.68353e-05	2	8	12	A0A384P5S9; Q13813	A0A384P5S9 [64-81]; Q13813 [64-81]		1	2034.01	0	2.794	1.144	0.37	0.0209819	0.996306	0.0226103	112.01	25.58	13.05	129	46.2	124.8	13.99	108.63	34.26	Shared	High	High	High	Peak Found	High	High	High	High	High	High	2.666e-05	1.326e-11	3.43	50.05	K.LQIASDENYKDPTNLQGK.L	[64-81]	Not Used	Not Used
	FALSE	High	[R].LQQSHPLSATQIQVK.[R]		6.63557e-11	8.68353e-05	2	7	11	A0A384P5S9; Q13813	A0A384P5S9 [321-335]; Q13813 [321-335]		0	1677.93	0	1.071	1.068	1.256	0.999942	0.99987	0.934776	58.94	60.81	41.5	104.5	97.6	97.9	47.93	32.66	31.9	Shared	Peak Found	High	High	High	High	High	High	High	High	High	2.666e-05	3.502e-11	4.46	40.34	R.LQQSHPLSATQIQVK.R	[321-335]	Not Used	Not Used
	FALSE	High	[K].LQTASDESYKDPTNIQSK.[H]		6.43467e-11	8.68353e-05	2	4	15	A0A384P5S9; Q13813	A0A384P5S9 [1551-1568]; Q13813 [1571-1588]		1	2024.98	0	1.272	1.432	1.171	0.924016	0.773957	0.98561	24.07	23.87	12.72	109.5	102.8	87.8	15.8	16.24	18.74	Shared	High	High	High	High	High	Peak Found	High	High	High	High	2.666e-05	3.394e-11	3.54	39.72	K.LQTASDESYKDPTNIQSK.H	[1551-1568]	Not Used	Not Used
	FALSE	High	[K].LSDDNTIGK.[E]		0.00109034	0.000357998	2	6	4	A0A384P5S9; Q13813	A0A384P5S9 [1810-1818]; Q13813 [1830-1838]		0	962.479	0	0.801	1.216	1.518	0.836329	0.971474	0.763504	1.89	0	2.89	97.7	122	80.3		5.29		Shared	High	Not Found	High	High	Peak Found	High	Peak Found	Not Found	Not Found	High	9.552e-05	0.0004152	1.89	25.51	K.LSDDNTIGK.E	[1810-1818]	Not Used	Not Used
	FALSE	High	[K].LSDDNTIGKEEIQQR.[L]		3.8521e-08	8.68353e-05	2	6	16	A0A384P5S9; Q13813	A0A384P5S9 [1810-1824]; Q13813 [1830-1844]		1	1745.87	0	1.108	1.067	0.963	0.989525	0.998708	0.999013	32.19	44.77	49.95	95.2	94.6	110.2	18.74	28.77	42.81	Shared	High	High	High	High	High	High	High	High	High	High	2.666e-05	1.775e-08	2.85	38.88	K.LSDDNTIGKEEIQQR.L	[1810-1824]	Not Used	Not Used
	FALSE	High	[K].ITALDEFATK.[L]		0.000123568	8.68353e-05	2	7	9	A0A384P5S9; Q13813	A0A384P5S9 [523-532]; Q13813 [523-532]		0	1108.59	0	1.187	1.2	1.102	0.971146	0.972973	0.993013	20.38	17.6	12.55	107.5	102.9	89.6	15.67	15.31	4.83	Shared	High	High	High	High	High	High	High	Peak Found	High	High	2.666e-05	4.788e-05	2.31	63.97	K.ITALDEFATK.L	[523-532]	Not Used	Not Used
	FALSE	High	[K].LTVLSEER.[A]		0.00334692	0.000700095	2	7	8	A0A384P5S9; Q13813	A0A384P5S9 [442-449]; Q13813 [442-449]		0	946.52	0	1.317	1.174	0.891	0.899651	0.980579	0.984847	42	3.96	25.99	114.9	87.2	97.9	0.22	41.38	6.73	Shared	High	High	High	High	Peak Found	High	High	High	High	High	0.000368	0.001253	2.01	41.28	K.LTVLSEER.A	[442-449]	Not Used	Not Used
	FALSE	High	[R].MMLDQCLELQLFHR.[D]	1xCarbamidomethyl [C6]	2.51278e-07	8.68353e-05	2	6	7	A0A384P5S9; Q13813	A0A384P5S9 [1419-1432]; Q13813 [1439-1452]		0	1833.88	0	0.896	1.822	2.386	0.986443	0.639195	0.279737	21.76	79.75	40.76	118.3	128	53.6	26.11	11.74	99.67	Shared	High	High	High	High	Not Found	Peak Found	Peak Found	High	High	High	2.666e-05	1.111e-07	1.8	97.35	R.MMLDQCLELQLFHR.D	[1419-1432]	Not Used	Not Used
	FALSE	High	[R].MMLDQCLELQLFHR.[D]	1xCarbamidomethyl [C6]; 1xOxidation [M]	3.59768e-05	8.68353e-05	2	6	2	A0A384P5S9; Q13813	A0A384P5S9 [1419-1432]; Q13813 [1439-1452]		0	1849.88	0	1.188	1.184	0.858	0.971146	0.99987	0.990887	89.64	47.37	38.64	116.7	84.6	98.6	51	91.01	26.66	Shared	Peak Found	High	Not Found	Peak Found	Peak Found	High	Peak Found	Not Found	Peak Found	High	2.666e-05	1.428e-05	1.64	92.45	R.MMLDQCLELQLFHR.D	[1419-1432]	Not Used	Not Used
	FALSE	High	[R].MMLDQCLELQLFHR.[D]	1xCarbamidomethyl [C6]; 2xOxidation [M1; M2]	0.000363517	8.68353e-05	2	6	1	A0A384P5S9; Q13813	A0A384P5S9 [1419-1432]; Q13813 [1439-1452]		0	1865.87	0	0.01		100	1.54325e-16		1.57202e-16					300			123.33		Shared	Not Found	Not Found	Not Found	Not Found	High	Peak Found	Not Found	Not Found	Not Found	High	2.666e-05	0.0001388	1.7	82	R.MMLDQCLELQLFHR.D	[1419-1432]	Not Used	Not Used
	FALSE	High	[R].MNEVISLWK.[K]		0.000236206	8.68353e-05	2	7	7	A0A384P5S9; Q13813	A0A384P5S9 [653-661]; Q13813 [653-661]		0	1119.59	0	0.872	1.683	1.408	0.955547	0.364044	0.776591	52.95	60.48	113.61	111	127.3	61.7	37.39	70.77	55.91	Shared	High	High	High	Peak Found	Peak Found	High	High	High	High	High	2.666e-05	9.071e-05	2.2	79.42	R.MNEVISLWK.K	[653-661]	Not Used	Not Used
	FALSE	High	[R].MNEVISLWK.[K]	1xOxidation [M1]	0.00095556	0.000299145	2	7	4	A0A384P5S9; Q13813	A0A384P5S9 [653-661]; Q13813 [653-661]		0	1135.58	0	0.421	0.885	2.116	0.188978	0.975262	0.591443	20.3	67.51	128.64	66.4	158.7	75	103.87	115.58	78.15	Shared	Not Found	High	Peak Found	Peak Found	High	High	Peak Found	Not Found	High	High	8.126e-05	0.000364	2.5	72.09	R.MNEVISLWK.K	[653-661]	Not Used	Not Used
	FALSE	High	[R].MQHNLEQQIQAR.[N]		3.63393e-07	8.68353e-05	2	6	15	A0A384P5S9; Q13813	A0A384P5S9 [2284-2295]; Q13813 [2304-2315]		0	1495.74	0	1.288	0.82	0.81	0.931456	0.844758	0.864575	103.42	27.12	39.98	109.7	85.2	105.1	27.85	111.64	23.99	Shared	High	High	High	High	High	High	High	High	High	High	2.666e-05	1.59e-07	3.17	33.61	R.MQHNLEQQIQAR.N	[2284-2295]	Not Used	Not Used
	FALSE	High	[R].MQHNLEQQIQAR.[N]	1xOxidation [M1]	0.0370139	0.00577672	2	6	4	A0A384P5S9; Q13813	A0A384P5S9 [2284-2295]; Q13813 [2304-2315]		0	1511.74	0	0.419	0.258	1.094	0.377466	0.0408307	0.99993	77.78	16.1	42.78	58.8	126	115.2	135.85	16.31	91.29	Shared	Not Found	High	Peak Found	Peak Found	Peak Found	High	Peak Found	Peak Found	High	High	0.002317	0.01134	1.14	30.89	R.MQHNLEQQIQAR.N	[2284-2295]	Not Used	Not Used
	FALSE	High	[K].NQALNTDNYGHDLASVQALQR.[K]		1.41113e-12	8.68353e-05	2	6	14	A0A384P5S9; Q13813	A0A384P5S9 [1233-1253]; Q13813 [1253-1273]		0	2328.13	0	0.931	1.055	0.877	0.982027	0.99987	0.984846	63	28.66	18.48	109	87.6	103.4	26.37	67.8	12.43	Shared	High	High	High	High	High	High	High	High	High	High	2.666e-05	8.119e-13	5.12	67.43	K.NQALNTDNYGHDLASVQALQR.K	[1233-1253]	Not Used	Not Used
	FALSE	High	[R].NTTGVTEEALK.[E]		7.28666e-05	8.68353e-05	2	6	8	A0A384P5S9; Q13813	A0A384P5S9 [2296-2306]; Q13813 [2316-2326]		0	1162.6	0	1.102	1.19	1.049	0.99299	0.983877	0.999013	11.18	10.85	7.3	108.4	96	95.6	10.82	3.06	6.1	Shared	Not Found	High	High	High	High	High	High	High	High	High	2.666e-05	2.845e-05	1.94	34.72	R.NTTGVTEEALK.E	[2296-2306]	Not Used	Not Used
	FALSE	High	[K].QDEVNAAWQR.[L]		2.92415e-05	8.68353e-05	2	7	9	A0A384P5S9; Q13813	A0A384P5S9 [230-239]; Q13813 [230-239]		0	1216.57	0	1.187	1.096	0.917	0.979665	0.998708	0.980173	37.5	37.24	21.44	104.5	93.5	102	36.68	21.38	12.36	Shared	High	High	High	High	High	High	High	High	High	High	2.666e-05	1.167e-05	2.24	40.6	K.QDEVNAAWQR.L	[230-239]	Not Used	Not Used
	FALSE	High	[K].QEALVAR.[Y]		0.0143014	0.00243916	2	7	1	A0A384P5S9; Q13813	A0A384P5S9 [759-765]; Q13813 [759-765]		0	786.447	0	0.01	0.01	1.183	1.54325e-16	1.32313e-16	0.998806			59		131.3	168.7		54.77	33.48	Shared	Not Found	Not Found	Not Found	Peak Found	Peak Found	Peak Found	High	Peak Found	Peak Found	High	0.001108	0.004739	1.23	24.77	K.QEALVAR.Y	[759-765]	Not Used	Not Used
	FALSE	High	[R].QEFAQHANAFHQWIQETR.[TI]		7.13352e-10	8.68353e-05	2	7	9	A0A384P5S9; Q13813	A0A384P5S9 [2188-2205]; Q13813 [2208-2225]		0	2241.06	0	1.026	0.885	0.863	0.999964	0.956297	0.969969	23.93	23.34	16.91	96.6	94.2	109.2	30.3	10.12	40.74	Shared	High	Peak Found	High	High	High	Peak Found	High	Peak Found	Peak Found	High	2.666e-05	3.566e-10	3.67	64.5	R.QEFAQHANAFHQWIQETR.T	[2188-2205]	Not Used	Not Used
	FALSE	High	[R].QEQIDNQYHSLLELGEK.[R]		1.00359e-08	8.68353e-05	1	5	3	A0A384P5S9	A0A384P5S9 [1046-1062]		0	2044	0	0.864	0.277	0.321	0.973402	0.0067868	0.045949	83.39	8.35	7.64	52	60.2	187.8	101.06		63.33		High	Peak Found	Peak Found	Peak Found	Not Found	Not Found	Not Found	Peak Found	High	High	2.666e-05	4.752e-09	2.96	73.71	R.QEQIDNQYHSLLELGEK.R	[1046-1062]	Used	Used
	FALSE	High	[R].QFQDAGHFDAENIK.[K]		1.96139e-05	8.68353e-05	2	7	3	A0A384P5S9; Q13813	A0A384P5S9 [743-756]; Q13813 [743-756]		0	1619.74	0	0.689	0.78	1.133	0.752768	0.866988	0.995499	31.12	28.52	50.82	80.3	116.7	103	57.23		45.86	Shared	Not Found	Peak Found	High	High	Not Found	Not Found	Peak Found	Not Found	High	High	2.666e-05	7.919e-06	2.15	50.88	R.QFQDAGHFDAENIK.K	[743-756]	Not Used	Not Used
	FALSE	High	[R].QGFVPAAYVK.[K]		0.000289853	8.68353e-05	2	8	4	A0A384P5S9; Q13813	A0A384P5S9 [1013-1022]; Q13813 [1013-1022]		0	1079.59	0	1.012	1.235	1.147	0.999964	0.944802	0.984458	35.59	55.99	69.12	109.6	101.8	88.7	19.33	29.56	49.92	Shared	Peak Found	High	Peak Found	High	Peak Found	Peak Found	Peak Found	High	High	High	2.666e-05	0.0001105	2.23	57.77	R.QGFVPAAYVK.K	[1013-1022]	Not Used	Not Used
	FALSE	High	[K].QKLDILDQER.[A]		0.002576	0.000544427	2	6	4	A0A384P5S9; Q13813	A0A384P5S9 [1398-1407]; Q13813 [1418-1427]		1	1257.68	0	1.473	0.576	0.492	0.906904	0.507634	0.391463	59.34	9.65	15.99	87.9	59.7	152.5	10.48	50.99	39.33	Shared	Not Found	Peak Found	High	Peak Found	High	Peak Found	Peak Found	High	High	High	0.0002358	0.0009733	1.36	47.82	K.QKLDILDQER.A	[1398-1407]	Not Used	Not Used
	FALSE	High	[K].QQNFNTGIK.[D]		0.002576	0.000544427	2	6	4	A0A384P5S9; Q13813	A0A384P5S9 [1640-1648]; Q13813 [1660-1668]		0	1049.54	0	1.052	1.37	1.266	0.999964	0.856789	0.937791	16.73	16.36	6.09	110.6	105.1	84.3	16.19	2.97	5.92	Shared	High	Peak Found	Not Found	Peak Found	High	Not Found	High	Peak Found	High	High	0.0002358	0.0009753	2.51	30.52	K.QQNFNTGIK.D	[1640-1648]	Not Used	Not Used
	FALSE	High	[R].QWELLLEK.[M]		0.00191674	0.000512488	2	9	7	A0A384P5S9; Q13813	A0A384P5S9 [130-137]; Q13813 [130-137]		0	1058.59	0	0.815	0.893	0.909	0.952762	0.975262	0.991035	24.18	12.67	54.2	89.9	110.3	99.8	6.1	47.57	29.71	Shared	Peak Found	High	High	High	Peak Found	High	High	High	Peak Found	High	0.0001707	0.000728	1.83	78.35	R.QWELLLEK.M	[130-137]	Not Used	Not Used
	FALSE	High	[K].REELITNWEQIR.[T]		1.68493e-07	8.68353e-05	2	7	6	A0A384P5S9; Q13813	A0A384P5S9 [336-347]; Q13813 [336-347]		1	1586.83	0	1.159	0.289	0.363	0.987046	0.0010305	0.0494685	69.36	0.75	6.38	56.3	48.6	195.1	2.38	60.75	40.95	Shared	Peak Found	High	Not Found	Peak Found	High	Not Found	Peak Found	High	High	High	2.666e-05	7.484e-08	3.43	66.06	K.REELITNWEQIR.T	[336-347]	Not Used	Not Used
	FALSE	High	[K].RLEAELAAHEPAIQGVLDTGK.[K]		2.56322e-08	8.68353e-05	2	6	1	A0A384P5S9; Q13813	A0A384P5S9 [1788-1808]; Q13813 [1808-1828]		1	2218.18	0	0.01	0.01	0.283	1.54325e-16	1.32313e-16	0.134273			1.19		66.2	233.8		14.07		Shared	Not Found	Not Found	Not Found	Peak Found	Peak Found	Not Found	Not Found	High	Not Found	High	2.666e-05	1.191e-08	3.73	68.63	K.RLEAELAAHEPAIQGVLDTGK.K	[1788-1808]	Not Used	Not Used
	FALSE	High	[K].RLEAELAAHEPAIQGVLDTGKK.[L]		6.15577e-05	8.68353e-05	2	6	4	A0A384P5S9; Q13813	A0A384P5S9 [1788-1809]; Q13813 [1808-1829]		2	2346.28	0	2.007	1.763	0.998	0.379307	0.638068	0.99993	82.22	38.31	72.05	145.2	72.4	82.4		68.59	39.76	Shared	Not Found	High	Not Found	High	High	Not Found	Peak Found	High	Peak Found	High	2.666e-05	2.42e-05	2.58	61.76	K.RLEAELAAHEPAIQGVLDTGKK.L	[1788-1809]	Not Used	Not Used
	FALSE	High	[R].RQDLEDSLQAQQYFADANEAESWMR.[E]		1.88749e-05	8.68353e-05	2	7	2	A0A384P5S9; Q13813	A0A384P5S9 [883-907]; Q13813 [883-907]		1	3001.34	0	1.227	0.543	0.443	0.989525	0.585975	0.373458	210.99	26.39	33.17	81.8	66.6	151.6	75.24	131.83	75.09	Shared	Peak Found	Peak Found	Not Found	Peak Found	High	Not Found	High	Peak Found	Peak Found	High	2.666e-05	7.579e-06	2.01	100.65	R.RQDLEDSLQAQQYFADANEAESWMR.E	[883-907]	Not Used	Not Used
	FALSE	High	[K].SADESGQALLAAGHYASDEVR.[E]		2.90082e-15	8.68353e-05	2	7	14	A0A384P5S9; Q13813	A0A384P5S9 [419-439]; Q13813 [419-439]		0	2147	0	0.796	0.857	0.737	0.889664	0.936169	0.778439	29.95	44.74	25.68	67.5	98.7	133.9	46.46	22.05	38.75	Shared	High	Peak Found	High	High	High	High	High	High	Peak Found	High	2.666e-05	1.906e-15	4.53	69.41	K.SADESGQALLAAGHYASDEVR.E	[419-439]	Not Used	Not Used
	FALSE	High	[R].SLQQLAEER.[S]		0.00049811	0.000165913	2	7	9	A0A384P5S9; Q13813	A0A384P5S9 [1197-1205]; Q13813 [1217-1225]		0	1073.56	0	1.118	0.885	0.913	0.986955	0.938591	0.993013	22.79	15.46	18.8	99.8	87.4	112.8	8.06	17.85	18.24	Shared	High	High	High	High	High	High	High	High	High	High	4.753e-05	0.0001893	1.71	48.27	R.SLQQLAEER.S	[1197-1205]	Not Used	Not Used
	FALSE	High	[R].SQLLGSAHEVQR.[F]		1.61111e-09	8.68353e-05	2	7	19	A0A384P5S9; Q13813	A0A384P5S9 [1206-1217]; Q13813 [1226-1237]		0	1324.7	0	0.903	1.408	1.471	0.972897	0.77278	0.692484	64.31	76.31	40.66	106.5	117.9	75.6	65.92	15.78	37.53	Shared	High	High	High	High	High	High	High	High	High	High	2.666e-05	7.93e-10	3.37	30.01	R.SQLLGSAHEVQR.F	[1206-1217]	Not Used	Not Used
	FALSE	High	[K].SSEEIESAFR.[A]		0.000355396	8.68353e-05	2	6	9	A0A384P5S9; Q13813	A0A384P5S9 [2385-2394]; Q13813 [2405-2414]		0	1154.53	0	1.113	1.089	0.978	0.986587	0.99987	0.99993	20.01	24.12	19.44	104.4	94.8	100.9	18.69	15.4	10.1	Shared	High	High	High	High	High	High	High	High	High	High	2.666e-05	0.0001358	2.52	51.45	K.SSEEIESAFR.A	[2385-2394]	Not Used	Not Used
	FALSE	High	[R].SSLSSAQADFNQLAELDR.[Q]		0.000388983	0.000165913	2	7	5	A0A384P5S9; Q13813	A0A384P5S9 [2118-2135]; Q13813 [2138-2155]		0	1951.94	0	10.387	0.832	0.078	3.33183e-10	0.854836	2.00232e-10	896.3	14.7	5.63	131.5	10.5	158	30.86	140.42	27.22	Shared	High	Peak Found	Peak Found	Peak Found	Not Found	High	Peak Found	High	High	High	4.753e-05	0.0001486	1.45	89.59	R.SSLSSAQADFNQLAELDR.Q	[2118-2135]	Not Used	Not Used
	FALSE	High	[K].TATDEAYKDPSNLQGK.[V]		1.99161e-10	8.68353e-05	2	7	14	A0A384P5S9; Q13813	A0A384P5S9 [595-610]; Q13813 [595-610]		1	1737.83	0	0.802	0.865	1.055	0.913093	0.912543	0.99993	29.27	32.16	34.32	95.6	93.9	110.5	37.28	28.28	18.29	Shared	High	High	High	High	High	High	High	High	High	High	2.666e-05	1.028e-10	4.33	34.83	K.TATDEAYKDPSNLQGK.V	[595-610]	Not Used	Not Used
	FALSE	High	[K].TKQDEVNAAWQR.[L]		3.0547e-06	8.68353e-05	2	7	11	A0A384P5S9; Q13813	A0A384P5S9 [228-239]; Q13813 [228-239]		1	1445.71	0	0.806	0.619	0.946	0.919534	0.443682	0.994842	41.06	21.88	34.5	81.3	111.5	107.1	60.26	13.72	38.24	Shared	High	High	High	High	High	High	High	High	High	High	2.666e-05	1.278e-06	2.73	34.73	K.TKQDEVNAAWQR.L	[228-239]	Not Used	Not Used
	FALSE	High	[K].VEDLFLTFAK.[K]		0.00315149	0.000700095	2	6	1	A0A384P5S9; Q13813	A0A384P5S9 [2069-2078]; Q13813 [2089-2098]		0	1182.64	0	0.01		100	1.54325e-16		1.57202e-16					300					Shared	Not Found	Not Found	Not Found	Not Found	Not Found	High	Not Found	Not Found	Not Found	High	0.0003569	0.00118	1.63	91.99	K.VEDLFLTFAK.K	[2069-2078]	Not Used	Not Used
	FALSE	High	[K].VLETAEDIQER.[R]		5.78946e-05	8.68353e-05	2	9	3	A0A384P5S9; Q13813	A0A384P5S9 [8-18]; Q13813 [8-18]		0	1302.65	0	100	100		1.54325e-16	1.32313e-16					300						Shared	High	Peak Found	Peak Found	High	Peak Found	Peak Found	High	Not Found	Peak Found	High	2.666e-05	2.277e-05	1.58	44.36	K.VLETAEDIQER.R	[8-18]	Not Used	Not Used
	FALSE	High	[R].VNDVCTNGQDLIK.[K]	1xCarbamidomethyl [C5]	3.31376e-07	8.68353e-05	2	7	9	A0A384P5S9; Q13813	A0A384P5S9 [1906-1918]; Q13813 [1926-1938]		0	1475.72	0	1.181	1.162	1.187	0.974043	0.993065	0.980173	37.01	41.22	49.89	110.8	93.8	95.4	20.57	35.3	42.96	Shared	High	High	High	High	High	High	High	High	High	High	2.666e-05	1.454e-07	2.81	49.3	R.VNDVCTNGQDLIK.K	[1906-1918]	Not Used	Not Used
	FALSE	High	[R].VNEVNQFAAK.[L]		0.000172898	8.68353e-05	2	7	8	A0A384P5S9; Q13813	A0A384P5S9 [205-214]; Q13813 [205-214]		0	1119.58	0	1.244	1.498	1.01	0.917545	0.714159	0.99993	29.54	56.14	11.05	115.1	92.5	92.4	24.55	5.26	41.12	Shared	High	High	High	High	High	High	High	Peak Found	High	High	2.666e-05	6.653e-05	2.53	36.29	R.VNEVNQFAAK.L	[205-214]	Not Used	Not Used
	FALSE	High	[K].VNSLGETAER.[L]		5.08164e-05	8.68353e-05	2	6	1	A0A384P5S9; Q13813	A0A384P5S9 [1269-1278]; Q13813 [1289-1298]		0	1075.54	0	18.177	33.723	1.855	1.54325e-16	1.32313e-16	0.84771	0	19.18	19.18	276.6	15.2	8.2			18.14	Shared	High	Not Found	Not Found	Peak Found	Not Found	Not Found	Peak Found	Not Found	Peak Found	High	2.666e-05	2.007e-05	2.33	24.13	K.VNSLGETAER.L	[1269-1278]	Not Used	Not Used
	FALSE	High	[R].WSQLLANSAAR.[K]		0.00130925	0.000399974	2	7	2	A0A384P5S9; Q13813	A0A384P5S9 [2045-2055]; Q13813 [2065-2075]		0	1216.64	0	0.504	100	100	0.55731	1.32313e-16	1.57202e-16	9.23			97.4	202.6		80.67	20.03		Shared	Peak Found	Peak Found	Peak Found	High	High	Not Found	Not Found	Not Found	Not Found	High	0.0001062	0.0004965	1.23	106.11	R.WSQLLANSAAR.K	[2045-2055]	Not Used	Not Used
	FALSE	High	[R].YEALKEPMVAR.[K]		0.00092791	0.000299145	2	7	13	A0A384P5S9; Q13813	A0A384P5S9 [766-776]; Q13813 [766-776]		1	1306.68	0	1.144	0.813	0.697	0.986811	0.899672	0.853613	31.52	18.75	17.87	83.9	93.2	122.8	24.54	22.3	31.41	Shared	High	High	High	High	High	High	High	High	Not Found	High	8.126e-05	0.0003537	1.66	40.88	R.YEALKEPMVAR.K	[766-776]	Not Used	Not Used
	FALSE	High	[K].YTEHSTVGLAQQWDQLDQLGMR.[M]		7.7178e-07	8.68353e-05	2	6	4	A0A384P5S9; Q13813	A0A384P5S9 [2262-2283]; Q13813 [2282-2303]		0	2576.22	0	0.632	0.844	1.215	0.438763	0.896722	0.974176	27.65	54.23	117.72	77.3	122.2	100.5	35.85	84	69.18	Shared	High	Peak Found	Peak Found	High	High	Peak Found	Peak Found	Peak Found	High	High	2.666e-05	3.338e-07	2.72	89.14	K.YTEHSTVGLAQQWDQLDQLGMR.M	[2262-2283]	Not Used	Not Used
FALSE	High	Master Protein	Q13813	Spectrin alpha chain, non-erythrocytic 1 OS=Homo sapiens OX=9606 GN=SPTAN1 PE=1 SV=3	0	663.426	42	95	752	1	2472	284.4	5.35	1128.35	95	99	1.033	0.996	1.005	0.987527	0.929091	0.999966	49.11	47.39	48.97	99.7	101.5	98.8	6.02	3.47	2.64	High	Peak Found	High	Peak Found	Peak Found	Peak Found	Peak Found	Not Found	Peak Found	1
	Checked	Confidence	Annotated Sequence	Modifications	Qvality PEP	Qvality q-value	# Protein Groups	# Proteins	# PSMs	Master Protein Accessions	Positions in Master Proteins	Modifications in Master Proteins	# Missed Cleavages	Theo. MH+ [Da]	# Razor Quan Results	Abundance Ratio: (C) / (HP)	Abundance Ratio: (C) / (HS)	Abundance Ratio: (HP) / (HS)	Abundance Ratio Adj. P-Value: (C) / (HP)	Abundance Ratio Adj. P-Value: (C) / (HS)	Abundance Ratio Adj. P-Value: (HP) / (HS)	Abundance Ratio Variability [%]: (C) / (HP)	Abundance Ratio Variability [%]: (C) / (HS)	Abundance Ratio Variability [%]: (HP) / (HS)	Abundances (Grouped): C	Abundances (Grouped): HP	Abundances (Grouped): HS	Abundances (Grouped) CV [%]: C	Abundances (Grouped) CV [%]: HP	Abundances (Grouped) CV [%]: HS	Quan Info	Found in Sample: [S1] F1: Sample, C, C1	Found in Sample: [S2] F2: Sample, C, C2	Found in Sample: [S3] F3: Sample, C, C3	Found in Sample: [S4] F4: Sample, HP, HP1	Found in Sample: [S5] F5: Sample, HP, HP2	Found in Sample: [S6] F6: Sample, HP, HP3	Found in Sample: [S7] F7: Sample, HS, HS1	Found in Sample: [S8] F8: Sample, HS, HS2	Found in Sample: [S9] F9: Sample, HS, HS3	Confidence (by Search Engine): Sequest HT	Percolator q-Value (by Search Engine): Sequest HT	Percolator PEP (by Search Engine): Sequest HT	XCorr (by Search Engine): Sequest HT	Top Apex RT [min]	Sequence in Protein	Positions in Proteins	Quan Usage	Quan Ratio Usage
	FALSE	High	[R].AALLELWELR.[R]		3.42795e-06	8.68353e-05	2	7	10	A0A384P5S9; Q13813	A0A384P5S9 [450-459]; Q13813 [450-459]		0	1213.69	0	0.673	0.669	0.962	0.494564	0.562938	0.99775	23.05	18.63	72.89	74.5	110.6	114.9	23.08	75.78	32.87	Shared	High	High	High	High	High	High	High	High	High	High	2.666e-05	1.434e-06	2.61	104.23	R.AALLELWELR.R	[450-459]	Used	Used
	FALSE	High	[K].ADVVESWIGEK.[E]		0.000154205	8.68353e-05	2	7	2	A0A384P5S9; Q13813	A0A384P5S9 [1965-1975]; Q13813 [1985-1995]		0	1232.62	0	46.821	0.625	0.012	1.54325e-16	0.296538	1.57202e-16	141.4	29.98	0.01	116.6	2.5	180.9	86.9	47.75	33.47	Shared	Peak Found	Peak Found	High	Peak Found	Peak Found	Peak Found	Peak Found	High	Peak Found	High	2.666e-05	5.956e-05	1.92	73.42	K.ADVVESWIGEK.E	[1985-1995]	Used	Used
	FALSE	High	[R].ALSSEGKPYVTK.[E]		2.96223e-06	8.68353e-05	2	7	31	A0A384P5S9; Q13813	A0A384P5S9 [2395-2406]; Q13813 [2415-2426]		0	1279.69	0	1.037	0.84	0.895	0.999964	0.924201	0.985447	43.78	19.3	31.97	103.3	92.9	103.8	14.83	45.36	22.05	Shared	High	High	High	High	High	High	High	High	High	High	2.666e-05	1.24e-06	2.85	24.82	R.ALSSEGKPYVTK.E	[2415-2426]	Used	Used
	FALSE	High	[R].CNSLEEIK.[A]	1xCarbamidomethyl [C1]	0.00600758	0.00104283	2	7	5	A0A384P5S9; Q13813	A0A384P5S9 [2100-2107]; Q13813 [2120-2127]		0	992.472	2	1.052	0.656	0.681	0.999964	0.346779	0.736652	26.52	15.94	9.39	98.3	81.7	119.9	22.78	10.41	19.89	Shared	Peak Found	High	High	Peak Found	Peak Found	High	Peak Found	High	High	High	0.0005537	0.002166	2.1	34.92	R.CNSLEEIK.A	[2120-2127]	Used	Used
	FALSE	High	[K].CTELNQAWSSLGK.[R]	1xCarbamidomethyl [C1]	4.10944e-07	8.68353e-05	2	6	11	A0A384P5S9; Q13813	A0A384P5S9 [1294-1306]; Q13813 [1314-1326]		0	1493.71	0	0.982	0.985	1.754	0.995734	0.994958	0.471252	16.49	14.88	72.37	98	99.8	102.2	7.2	44.43	58.32	Shared	High	High	High	High	High	High	High	High	High	High	2.666e-05	1.796e-07	2.97	69.89	K.CTELNQAWSSLGK.R	[1314-1326]	Used	Used
	FALSE	High	[R].DCEQAENWMAAR.[E]	1xCarbamidomethyl [C2]	9.28119e-07	8.68353e-05	2	6	6	A0A384P5S9; Q13813	A0A384P5S9 [1433-1444]; Q13813 [1453-1464]		0	1480.59	0	1.39	1.273	1.001	0.870157	0.924832	0.99993	42.22	23.3	39.16	123.8	88.2	88.1	20.04	35.62	10.02	Shared	High	High	High	High	High	Peak Found	Peak Found	Peak Found	High	High	2.666e-05	3.99e-07	3.04	61.82	R.DCEQAENWMAAR.E	[1453-1464]	Used	Used
	FALSE	High	[R].DLAALGDK.[V]		0.00329689	0.000700095	2	6	2	A0A384P5S9; Q13813	A0A384P5S9 [1261-1268]; Q13813 [1281-1288]		0	802.431	0	2.139	2.911	0.726	0.183973	0.00862918	0.817233	57.34	99.67	39.89	122.4	57.2	120.4	109.09	40.24	62.35	Shared	High	Peak Found	Peak Found	Peak Found	Peak Found	High	Peak Found	Peak Found	Peak Found	High	0.000368	0.001234	2.51	41.25	R.DLAALGDK.V	[1281-1288]	Used	Used
	FALSE	High	[K].DLASVNNLLK.[K]		0.00118177	0.000357998	2	6	9	A0A384P5S9; Q13813	A0A384P5S9 [1669-1678]; Q13813 [1689-1698]		0	1086.62	0	0.951	1.33	1.259	0.990654	0.84513	0.935737	22.14	29.64	34.51	107	112.6	80.4	10.35	22.76	29.58	Shared	High	High	Peak Found	High	High	High	High	Peak Found	High	High	9.552e-05	0.0004505	1.74	72.98	K.DLASVNNLLK.K	[1689-1698]	Used	Used
	FALSE	High	[R].DLASVQALLR.[K]		0.000212366	8.68353e-05	2	7	6	A0A384P5S9; Q13813	A0A384P5S9 [286-295]; Q13813 [286-295]		0	1085.63	0	1.009	1.262	1.046	0.999964	0.937722	0.99993	29.33	29.33	49.49	107.8	106.9	85.4	17.26	34.05	29.41	Shared	Peak Found	Peak Found	High	High	High	Peak Found	High	High	Peak Found	High	2.666e-05	8.137e-05	2.21	86.79	R.DLASVQALLR.K	[286-295]	Used	Used
	FALSE	High	[K].DLIGVQNLLK.[K]		0.00942404	0.00157042	2	7	4	A0A384P5S9; Q13813	A0A384P5S9 [815-824]; Q13813 [815-824]		0	1112.67	0	1.221	1.483	1.121	0.961116	0.671614	0.994089	33.62	26.33	26.16	110.9	99.9	89.2	21.56	27.56	19.73	Shared	High	Peak Found	High	Peak Found	Peak Found	Peak Found	High	High	Peak Found	High	0.0007319	0.003261	1.29	89.09	K.DLIGVQNLLK.K	[815-824]	Used	Used
	FALSE	High	[R].DLTGVQNLR.[K]		0.00225427	0.000544427	2	7	9	A0A384P5S9; Q13813	A0A384P5S9 [1775-1783]; Q13813 [1795-1803]		0	1015.55	0	1.496	1.378	1.128	0.625117	0.858325	0.990912	22.73	30.8	38.88	125.3	83.8	90.9	6.93	31.6	28.82	Shared	High	High	High	High	High	High	High	Peak Found	High	High	0.0002114	0.0008515	2.06	48.21	R.DLTGVQNLR.K	[1795-1803]	Used	Used
	FALSE	High	[K].DLTNVQNLQK.[K]		7.27967e-06	8.68353e-05	2	7	5	A0A384P5S9; Q13813	A0A384P5S9 [709-718]; Q13813 [709-718]		0	1172.63	0	1.004	0.995	0.962	0.999964	0.995634	0.99993	31.08	30.11	20.36	101	97.6	101.5	27.26	26.27	0.66	Shared	Peak Found	Peak Found	High	Peak Found	High	High	Peak Found	High	High	High	2.666e-05	2.981e-06	2.66	44.83	K.DLTNVQNLQK.K	[709-718]	Used	Used
	FALSE	High	[R].DLTSWVTEMK.[A]		0.00529907	0.00100761	2	7	2	A0A384P5S9; Q13813	A0A384P5S9 [372-381]; Q13813 [372-381]		0	1209.58	0	0.646	0.489	0.757	0.590851	0.0811533	0.820102	59.8	12.44	29.79	65.3	101.1	133.6	85.09	88.34	18.85	Shared	Peak Found	High	Peak Found	Peak Found	Peak Found	Peak Found	High	Peak Found	Peak Found	High	0.0004936	0.001923	1.32	93.6	R.DLTSWVTEMK.A	[372-381]	Used	Used
	FALSE	High	[R].DTEQVDNWMSK.[Q]		0.000618206	0.000240272	2	7	8	A0A384P5S9; Q13813	A0A384P5S9 [475-485]; Q13813 [475-485]		0	1352.58	0	1.129	1.072	0.93	0.99299	0.99987	0.991035	8.76	24.19	20.96	107.1	92.9	99.9	4.14	7.56	23.1	Shared	Not Found	High	High	Peak Found	High	High	High	High	High	High	6.695e-05	0.0002353	1.67	60.32	R.DTEQVDNWMSK.Q	[475-485]	Used	Used
	FALSE	High	[R].DVDETISWIK.[E]		0.0175549	0.00265288	2	7	1	A0A384P5S9; Q13813	A0A384P5S9 [263-272]; Q13813 [263-272]		0	1205.6	0																No Quan Values	Peak Found	Not Found	Peak Found	Peak Found	Peak Found	Not Found	Peak Found	Peak Found	High	High	0.001254	0.005728	0.88	81.71	R.DVDETISWIK.E	[263-272]	Not Used	Not Used
	FALSE	High	[K].DVTGAEALLER.[H]		7.92747e-05	8.68353e-05	2	6	6	A0A384P5S9; Q13813	A0A384P5S9 [1350-1360]; Q13813 [1370-1380]		0	1173.61	0	1.411	1.273	1.042	0.73346	0.944755	0.99993	52.77	26.03	18.64	114.2	96.1	89.7	26.28	60.63	9.84	Shared	High	High	High	High	Peak Found	Peak Found	High	High	Peak Found	High	2.666e-05	3.092e-05	1.99	69.65	K.DVTGAEALLER.H	[1370-1380]	Used	Used
	FALSE	High	[K].EAGSVSLR.[M]		0.00582129	0.00104283	1	3	2	Q13813	Q13813 [1058-1065]		0	818.437	0	1.06	1.083	1.01	0.999964	0.99987	0.99993	20.93	12.9	28.56	102.5	101.9	95.6	11.09	44.4	12.39		High	Peak Found	High	Peak Found	Peak Found	Peak Found	Peak Found	Not Found	Peak Found	High	0.0005537	0.002102	1.77	26.73	K.EAGSVSLR.M	[1058-1065]	Used	Used
	FALSE	High	[R].EANELQQWINEK.[E]		0.00275448	0.000544427	2	8	4	A0A384P5S9; Q13813	A0A384P5S9 [1079-1090]; Q13813 [1099-1110]		0	1501.73	0	0.902	0.735	0.71	0.969943	0.710789	0.755939	23.53	41.38	25.52	81.8	90.6	127.6	42.26	13.86	53.5	Shared	High	High	Peak Found	High	Peak Found	Not Found	Peak Found	High	Peak Found	High	0.0002636	0.001037	1.57	77.93	R.EANELQQWINEK.E	[1099-1110]	Used	Used
	FALSE	High	[R].EANQQQQFNR.[N]		0.000283347	8.68353e-05	2	7	6	A0A384P5S9; Q13813	A0A384P5S9 [676-685]; Q13813 [676-685]		0	1262.59	0	0.01	0.01	1.016	1.54325e-16	1.32313e-16	0.99993			31.56		151.6	148.4		30.3	4.98	Shared	Not Found	Not Found	Not Found	High	High	High	High	High	High	High	2.666e-05	0.0001085	1.77	22.79	R.EANQQQQFNR.N	[676-685]	Used	Used
	FALSE	High	[R].ECEDVMDWINDK.[E-A]	1xCarbamidomethyl [C2]	0.0042029	0.000877416	2	8	3	A0A384P5S9; Q13813	A0A384P5S9 [157-168]; Q13813 [157-168]		0	1553.62	0	0.426	0.519	1.219	0.176576	0.365798	0.982881	16.69	22.87	53.43	56.9	133.6	109.6	72.72	28.85	43.8	Shared	Peak Found	Peak Found	Peak Found	High	Peak Found	High	Peak Found	Peak Found	High	High	0.000438	0.001548	1.07	88.88	R.ECEDVMDWINDK.E	[157-168]	Used	Used
	FALSE	High	[R].EELITNWEQIR.[T]		0.00132855	0.000399974	2	7	3	A0A384P5S9; Q13813	A0A384P5S9 [337-347]; Q13813 [337-347]		0	1430.73	0	0.01	0.01	0.599	1.54325e-16	1.32313e-16	0.757972			28.02		112.3	187.7			87.45	Shared	High	Not Found	Not Found	Peak Found	Not Found	Not Found	Peak Found	High	High	High	0.0001062	0.0005061	1.44	82.18	R.EELITNWEQIR.T	[337-347]	Used	Used
	FALSE	High	[K].EELYQNLTR.[E]		0.00225427	0.000544427	2	6	4	A0A384P5S9; Q13813	A0A384P5S9 [2407-2415]; Q13813 [2427-2435]		0	1165.58	0	1.447	0.593	0.41	0.726292	0.236054	0.0299549	9.71	1.89	1.74	88.8	61.4	149.8	1.9	9.67	4.98	Shared	High	Peak Found	High	High	High	Peak Found	Peak Found	Peak Found	Peak Found	High	0.0002114	0.0008534	1.69	52.82	K.EELYQNLTR.E	[2427-2435]	Used	Used
	FALSE	High	[R].EKEPIAASTNR.[G]		0.002576	0.000544427	2	7	7	A0A384P5S9; Q13813	A0A384P5S9 [802-812]; Q13813 [802-812]		1	1215.63	0	1.201	1.598	1.331	0.967202	0.513274	0.887003	31.7	31.7	16.19	122	101.6	76.4	58.4	15.28	12.7	Shared	High	High	High	High	High	High	Peak Found	Peak Found	High	High	0.0002358	0.0009745	2.04	20.52	R.EKEPIAASTNR.G	[802-812]	Used	Used
	FALSE	High	[R].EKEPIVGSTDYGKDEDSAEALLK.[K]		1.84449e-05	8.68353e-05	2	7	2	A0A384P5S9; Q13813	A0A384P5S9 [908-930]; Q13813 [908-930]		2	2494.22	0	1.923	0.144	0.075	0.608192	2.59655e-06	6.71201e-10	0	0.28	0.07	35.4	18.4	246.2			69.12	Shared	Not Found	Peak Found	Not Found	Peak Found	Not Found	Not Found	Peak Found	High	High	High	2.666e-05	7.404e-06	2.47	67.06	R.EKEPIVGSTDYGKDEDSAEALLK.K	[908-930]	Used	Used
	FALSE	High	[K].EKEQLMASDDFGR.[D]		3.30635e-05	8.68353e-05	2	7	8	A0A384P5S9; Q13813	A0A384P5S9 [273-285]; Q13813 [273-285]		1	1525.7	0	1.366	0.407	0.436	0.933764	0.135083	0.253439	100.73	12.95	20.92	70.1	69.8	160.1	74.76	80.87	46.82	Shared	Not Found	High	High	High	High	Peak Found	Peak Found	High	High	High	2.666e-05	1.311e-05	2.2	47.47	K.EKEQLMASDDFGR.D	[273-285]	Used	Used
	FALSE	High	[R].ENLLEEQGSIALR.[Q]		2.92415e-05	8.68353e-05	2	8	19	A0A384P5S9; Q13813	A0A384P5S9 [1033-1045]; Q13813 [1033-1045]		0	1471.78	0	1.575	0.901	0.706	0.505146	0.924832	0.621124	66.24	37.64	27.6	118.6	75.3	106.1	33.11	63.6	25.72	Shared	High	High	High	High	High	High	High	High	High	High	2.666e-05	1.162e-05	2.58	74.97	R.ENLLEEQGSIALR.Q	[1033-1045]	Used	Used
	FALSE	High	[R].EQADYCVSHMKPYVDGK.[G]	1xCarbamidomethyl [C6]	9.45322e-06	8.68353e-05	2	6	2	A0A384P5S9; Q13813	A0A384P5S9 [2416-2432]; Q13813 [2436-2452]		0	2026.9	0	0.01	0.01	1.18	1.54325e-16	1.32313e-16	0.994574			39.46		162.4	137.6		43.84	48.7	Shared	Not Found	Not Found	Not Found	Peak Found	Peak Found	Not Found	Peak Found	High	Not Found	High	2.666e-05	3.871e-06	1.94	44.73	R.EQADYCVSHMKPYVDGK.G	[2436-2452]	Used	Used
	FALSE	High	[K].EQLMASDDFGR.[D]		0.000670766	0.000240272	2	7	8	A0A384P5S9; Q13813	A0A384P5S9 [275-285]; Q13813 [275-285]		0	1268.56	0	1.392	0.693	0.729	0.888076	0.675371	0.80941	13.23	4.67	29.38	94.9	68.2	137	1.99	54.63	26.5	Shared	High	High	High	High	High	Peak Found	High	High	High	High	6.695e-05	0.0002556	1.88	55.94	K.EQLMASDDFGR.D	[275-285]	Used	Used
	FALSE	High	[R].GLVSSDELAK.[D]		0.000289853	8.68353e-05	2	6	7	A0A384P5S9; Q13813	A0A384P5S9 [1340-1349]; Q13813 [1360-1369]		0	1018.54	1	0.924	1.613	2.029	0.973569	0.501636	0.117204	25.42	44.34	30.07	114.7	124.1	61.2	31.38	12.22	53.33	Shared	High	Peak Found	High	Peak Found	High	High	High	High	High	High	2.666e-05	0.000111	2.16	43.01	R.GLVSSDELAK.D	[1360-1369]	Used	Used
	FALSE	High	[K].GNAMVEEGHFAAEDVK.[A]		1.68937e-11	8.68353e-05	2	7	10	A0A384P5S9; Q13813	A0A384P5S9 [847-862]; Q13813 [847-862]		0	1703.77	0	0.827	0.742	0.871	0.94832	0.761022	0.990189	46.31	25.18	58.17	94.3	87.5	118.2	41.9	73.54	39.94	Shared	High	High	High	High	High	Not Found	High	Peak Found	High	High	2.666e-05	9.181e-12	3.28	50	K.GNAMVEEGHFAAEDVK.A	[847-862]	Used	Used
	FALSE	High	[R].GVIDMGNSLIER.[G]		2.41037e-08	8.68353e-05	2	6	8	A0A384P5S9; Q13813	A0A384P5S9 [1588-1599]; Q13813 [1608-1619]		0	1303.67	0	0.622	0.72	1.159	0.432264	0.620595	0.993013	8.66	18.89	36.42	75	120.7	104.2	5.79	21.88	28.27	Shared	High	High	Peak Found	High	High	High	High	High	High	High	2.666e-05	1.121e-08	3.07	72.81	R.GVIDMGNSLIER.G	[1608-1619]	Used	Used
	FALSE	High	[R].GVIDMGNSLIER.[G]	1xOxidation [M5]	0.00475322	0.000986443	2	6	2	A0A384P5S9; Q13813	A0A384P5S9 [1588-1599]; Q13813 [1608-1619]		0	1319.66	0	2.687	0.325	0.121	0.261712	0.0455376	4.69807e-06	105.35	11.1	0.98	67.4	25.1	207.5	111.4	93.05		Shared	Peak Found	High	Peak Found	Peak Found	Peak Found	Peak Found	Not Found	Not Found	High	High	0.0004436	0.001741	1.58	55.89	R.GVIDMGNSLIER.G	[1608-1619]	Used	Used
	FALSE	High	[K].HEALMSDLSAYGSSIQALR.[E]		0.0158397	0.00256288	2	7	1	A0A384P5S9; Q13813	A0A384P5S9 [932-950]; Q13813 [932-950]		0	2049.01	0	0.595	0.567	0.954	0.929806	0.709801	0.993013	14.1	12.83	0	67.5	113.5	119	36.74			Shared	Peak Found	Not Found	High	Not Found	Not Found	Peak Found	Not Found	Peak Found	Not Found	High	0.00117	0.005227	1.33	87.57	K.HEALMSDLSAYGSSIQALR.E	[932-950]	Used	Used
	FALSE	High	[K].HQAFEAELSANQSR.[I]		3.82553e-05	8.68353e-05	2	7	3	A0A384P5S9; Q13813	A0A384P5S9 [614-627]; Q13813 [614-627]		0	1587.75	0	1.206	0.283	0.235	0.986918	0.00846405	0.00846764	0	0.15	0.11	56	46.4	197.6			61.72	Shared	Not Found	Not Found	Peak Found	High	Not Found	Not Found	High	Peak Found	High	High	2.666e-05	1.523e-05	1.26	41	K.HQAFEAELSANQSR.I	[614-627]	Used	Used
	FALSE	High	[K].HQAFEAEVQANSGAIVK.[L]		2.89321e-11	8.68353e-05	2	9	8	A0A384P5S9; Q13813	A0A384P5S9 [85-101]; Q13813 [85-101]		0	1798.91	0	2.358	2.417	0.943	0.190714	0.255623	0.999013	62.52	59.67	58.79	149.8	77.4	72.8	41.8	43.73	60.47	Shared	High	High	High	High	Peak Found	High	High	High	Peak Found	High	2.666e-05	1.55e-11	3.17	50.11	K.HQAFEAEVQANSGAIVK.L	[85-101]	Used	Used
	FALSE	High	[K].HQALQAEIAGHEPR.[I]		0.000188017	8.68353e-05	2	7	1	A0A384P5S9; Q13813	A0A384P5S9 [826-839]; Q13813 [826-839]		0	1556.79	0		0.01	0.01		1.32313e-16	1.57202e-16						300				Shared	Not Found	Not Found	Not Found	Not Found	Not Found	Not Found	Not Found	Not Found	High	High	2.666e-05	7.258e-05	2.25	36.63	K.HQALQAEIAGHEPR.I	[826-839]	Used	Used
	FALSE	High	[K].KHQALQAEIAGHEPR.[I]		0.00352847	0.000757661	2	7	2	A0A384P5S9; Q13813	A0A384P5S9 [825-839]; Q13813 [825-839]		1	1684.89	0	100	1.208	0.01	1.54325e-16	0.999729	1.57202e-16		40.31		164.1		135.9			41.62	Shared	High	Not Found	Not Found	Not Found	Not Found	Not Found	High	Peak Found	Peak Found	High	0.0003779	0.001311	2.08	29.62	K.KHQALQAEIAGHEPR.I	[825-839]	Used	Used
	FALSE	High	[K].KLDPAQSASR.[E]		0.000907687	0.000299145	2	8	14	A0A384P5S9; Q13813	A0A384P5S9 [1023-1032]; Q13813 [1023-1032]		1	1072.57	1	0.524	0.601	1.172	0.20809	0.338331	0.970194	17.39	22.9	17.04	65.6	125.3	109.2	63.53	17.15	18.04	Shared	Peak Found	High	High	High	High	High	High	High	High	High	8.126e-05	0.0003457	2.38	20.14	K.KLDPAQSASR.E	[1023-1032]	Used	Used
	FALSE	High	[K].KLLEAQSHFR.[K]		0.00163085	0.000399974	2	8	5	A0A384P5S9; Q13813	A0A384P5S9 [2058-2067]; Q13813 [2078-2087]		1	1228.68	0	1.416	2.318	1.576	0.928733	0.51469	0.931381	24.61	34.45	25.36	146.1	95.7	58.2	32.14	23.11	14.7	Shared	Peak Found	High	High	Peak Found	High	Peak Found	Peak Found	High	Not Found	High	0.0001062	0.0006215	2.31	28.09	K.KLLEAQSHFR.K	[2078-2087]	Used	Used
	FALSE	High	[K].KLLEATELK.[G]		5.74522e-05	8.68353e-05	2	7	9	A0A384P5S9; Q13813	A0A384P5S9 [662-670]; Q13813 [662-670]		1	1044.63	1	0.9	1.256	0.966	0.958574	0.96372	0.99993	33.53	47.49	67.03	103.9	115.5	80.6	17.32	48.55	42.8	Shared	High	High	High	High	High	High	High	High	High	High	2.666e-05	2.259e-05	2.75	35.37	K.KLLEATELK.G	[662-670]	Used	Used
	FALSE	High	[K].KLLVGSEDYGR.[D]		7.86114e-06	8.68353e-05	2	7	14	A0A384P5S9; Q13813	A0A384P5S9 [1764-1774]; Q13813 [1784-1794]		1	1236.66	0	1.62	1.241	0.725	0.627969	0.973834	0.928373	49.37	34.94	42.83	110.7	100.2	89.2	52.16	33.32	47.8	Shared	High	High	High	High	High	High	High	High	High	High	2.666e-05	3.218e-06	2.78	39.1	K.KLLVGSEDYGR.D	[1784-1794]	Used	Used
	FALSE	High	[K].KQEALVAR.[Y]		0.0637806	0.00974422	2	7	5	A0A384P5S9; Q13813	A0A384P5S9 [758-765]; Q13813 [758-765]		1	914.542	0	1.117	1.511	1.353	0.988791	0.677146	0.867563	3.35	9.7	9.92	117.3	105.1	77.6	3.2		9.44	Shared	High	Not Found	Peak Found	Not Found	Peak Found	High	High	High	High	High	0.00376	0.01908	2.25	19.9	K.KQEALVAR.Y	[758-765]	Used	Used
	FALSE	High	[R].KVEDLFLTFAK.[K]		8.43661e-08	8.68353e-05	2	6	10	A0A384P5S9; Q13813	A0A384P5S9 [2068-2078]; Q13813 [2088-2098]		1	1310.74	0	1.319	1.66	1.899	0.897686	0.52774	0.400218	21	60.99	49.47	130.1	96.2	73.6	7.67	60.87	57.06	Shared	High	High	High	High	High	High	High	High	Not Found	High	2.666e-05	3.826e-08	3.6	80.93	R.KVEDLFLTFAK.K	[2088-2098]	Used	Used
	FALSE	High	[R].LAQFVEHWK.[E]		0.0300525	0.00452841	2	7	4	A0A384P5S9; Q13813	A0A384P5S9 [1825-1833]; Q13813 [1845-1853]		0	1157.61	0	0.15	0.155	1.133	0.00157061	0.00502886	0.99993	2.53	2.17	52.87	23.3	154.9	121.7	98.22	34.47	51.52	Shared	Peak Found	Peak Found	Not Found	Peak Found	Not Found	High	High	High	Peak Found	High	0.001888	0.009293	0.94	52.77	R.LAQFVEHWK.E	[1845-1853]	Used	Used
	FALSE	High	[K].LDENSAFLQFNWK.[A]		0.000266688	8.68353e-05	2	8	3	A0A384P5S9; Q13813	A0A384P5S9 [1952-1964]; Q13813 [1972-1984]		0	1611.78	0	1.006	1.609	1.7	0.999964	0.513577	0.527704	16.76	52.75	40.93	122.3	121.6	56.1	24.33	15.42	25.97	Shared	High	Peak Found	High	Peak Found	Peak Found	Peak Found	Peak Found	High	Peak Found	High	2.666e-05	0.0001024	1.75	98.64	K.LDENSAFLQFNWK.A	[1972-1984]	Used	Used
	FALSE	High	[R].IDGITIQAR.[Q]		0.000462224	0.000165913	2	7	6	A0A384P5S9; Q13813	A0A384P5S9 [734-742]; Q13813 [734-742]		0	986.563	1	1.072	1.21	1.112	0.998247	0.975402	0.990822	31.33	7.5	31.95	108.2	101	90.8	11.05	25.56	7.78	Shared	High	Peak Found	High	High	High	Peak Found	High	Peak Found	High	High	4.753e-05	0.0001759	2.25	48.06	R.IDGITIQAR.Q	[734-742]	Used	Used
	FALSE	High	[K].LDILDQER.[A]		0.00129971	0.000399974	2	6	9	A0A384P5S9; Q13813	A0A384P5S9 [1400-1407]; Q13813 [1420-1427]		0	1001.53	0	1.239	0.859	0.703	0.956641	0.96165	0.792449	19.68	16.31	6.35	101	81.5	117.6	30.88	6.2	10.71	Shared	High	High	High	High	High	High	High	High	High	High	0.0001062	0.0004942	2.33	55.91	K.LDILDQER.A	[1420-1427]	Used	Used
	FALSE	High	[K].LFGAAEVQR.[F]		0.000268717	8.68353e-05	2	7	11	A0A384P5S9; Q13813	A0A384P5S9 [251-259]; Q13813 [251-259]		0	990.537	0	0.743	0.798	1.073	0.714193	0.748415	0.99993	45.67	27.59	35.08	83.4	112.2	104.5	80.26	69.28	10.79	Shared	High	High	High	High	High	High	High	Peak Found	High	High	2.666e-05	0.0001025	2.12	45.12	K.LFGAAEVQR.F	[251-259]	Used	Used
	FALSE	High	[K].LGDSHDLQR.[F]		0.000103637	8.68353e-05	2	6	8	A0A384P5S9; Q13813	A0A384P5S9 [1315-1323]; Q13813 [1335-1343]		0	1040.51	0	0.677	0.725	1.183	0.659338	0.613964	0.974977	18.53	38.45	33.59	92.2	122.7	85.2	36.24	21.28	30.56	Shared	High	High	Peak Found	High	High	Peak Found	High	High	High	High	2.666e-05	4.03e-05	2.76	23.04	K.LGDSHDLQR.F	[1335-1343]	Used	Used
	FALSE	High	[K].LGESQTLQQFSR.[D]		2.71353e-07	8.68353e-05	2	6	13	A0A384P5S9; Q13813	A0A384P5S9 [1527-1538]; Q13813 [1547-1558]		0	1393.71	0	0.685	1.066	2.036	0.632281	0.99987	0.20992	17.11	49.94	71.55	90.1	107.7	102.2	22.87	44.82	45.1	Shared	High	High	High	High	High	High	High	High	High	High	2.666e-05	1.194e-07	2.84	54.69	K.LGESQTLQQFSR.D	[1547-1558]	Used	Used
	FALSE	High	[K].LIDVNHYAK.[D]		0.000383177	0.000165913	2	7	19	A0A384P5S9; Q13813	A0A384P5S9 [638-646]; Q13813 [638-646]		0	1072.58	0	0.601	0.733	1.218	0.356744	0.682976	0.955664	15.84	11.97	33.69	74.4	123.9	101.7	45.46	71.37	14.19	Shared	High	High	High	High	High	High	High	High	High	High	4.753e-05	0.0001462	2.15	37.43	K.LIDVNHYAK.D	[638-646]	Used	Used
	FALSE	High	[K].LLEAQSHFR.[K]		1.16327e-05	8.68353e-05	2	8	20	A0A384P5S9; Q13813	A0A384P5S9 [2059-2067]; Q13813 [2079-2087]		0	1100.58	0	1.029	0.927	1.365	0.999964	0.963862	0.838924	55.42	33.59	66.47	93.3	89.6	117.1	19.39	69.35	35.14	Shared	High	High	High	High	High	High	High	High	High	High	2.666e-05	4.739e-06	2.96	34.88	K.LLEAQSHFR.K	[2079-2087]	Used	Used
	FALSE	High	[K].LLEATELK.[G]		0.00358225	0.000797753	2	7	9	A0A384P5S9; Q13813	A0A384P5S9 [663-670]; Q13813 [663-670]		0	916.535	0	0.878	0.956	1.088	0.976439	0.995233	0.999013	12.98	6.24	18.98	94.2	107.3	98.5	7.45	24.06	3.86	Shared	High	High	High	High	High	Peak Found	High	High	High	High	0.000404	0.001339	1.82	47.21	K.LLEATELK.G	[663-670]	Used	Used
	FALSE	High	[K].LIQEQHPEEELIK.[T]		5.20533e-10	8.68353e-05	2	7	18	A0A384P5S9; Q13813	A0A384P5S9 [215-227]; Q13813 [215-227]		0	1605.85	0	1.056	0.87	0.823	0.998247	0.907297	0.937804	19.2	9.09	36.12	96.9	91.7	111.4	3.59	43.85	23.51	Shared	High	High	High	High	High	High	High	High	High	High	2.666e-05	2.626e-10	2.78	49.22	K.LIQEQHPEEELIK.T	[215-227]	Used	Used
	FALSE	High	[K].LIQNNHYAMEDVATR.[R]		1.36048e-09	8.68353e-05	2	7	15	A0A384P5S9; Q13813	A0A384P5S9 [533-547]; Q13813 [533-547]		0	1774.85	0	0.541	0.785	1.451	0.303474	0.776493	0.744464	18.59	26.95	32.26	72.8	134.5	92.7	46.18	3.45	24.91	Shared	High	High	High	High	High	High	High	High	High	High	2.666e-05	6.728e-10	3.37	44.75	K.LIQNNHYAMEDVATR.R	[533-547]	Used	Used
	FALSE	High	[K].LIQNNHYAMEDVATR.[R]	1xOxidation [M9]	1.07724e-05	8.68353e-05	2	7	2	A0A384P5S9; Q13813	A0A384P5S9 [533-547]; Q13813 [533-547]		0	1790.85	0	13.366	0.611	0.046	1.52214e-08	0.485617	9.95786e-12	55.53	0	0.12	110.7	8.3	181.1		49.6		Shared	Not Found	High	Not Found	Peak Found	Peak Found	Not Found	Not Found	Not Found	High	High	2.666e-05	4.39e-06	2.12	34.08	K.LIQNNHYAMEDVATR.R	[533-547]	Used	Used
	FALSE	High	[R].LIQSHPESAEDLQEK.[C]		1.13492e-08	8.68353e-05	2	6	13	A0A384P5S9; Q13813	A0A384P5S9 [1279-1293]; Q13813 [1299-1313]		0	1723.85	0	0.789	0.947	1.531	0.820929	0.980725	0.654807	16.2	63.41	36.63	96.4	119.6	84	47.08	10.14	36.3	Shared	High	High	High	High	High	High	High	Not Found	High	High	2.666e-05	5.365e-09	3.2	35.81	R.LIQSHPESAEDLQEK.C	[1299-1313]	Used	Used
	FALSE	High	[K].LLVGSEDYGR.[D]		0.000371819	0.000165913	2	7	5	A0A384P5S9; Q13813	A0A384P5S9 [1765-1774]; Q13813 [1785-1794]		0	1108.56	0	0.863	0.851	0.975	0.949382	0.893295	0.999669	9.99	6.98	12.98	90.2	104.5	105.2	7.47	12.73	6.58	Shared	High	Peak Found	High	High	High	Not Found	Peak Found	High	Peak Found	High	4.753e-05	0.0001413	2.17	49.82	K.LLVGSEDYGR.D	[1785-1794]	Used	Used
	FALSE	High	[K].LQIASDENYKDPTNLQGK.[L]		2.46197e-11	8.68353e-05	2	8	12	A0A384P5S9; Q13813	A0A384P5S9 [64-81]; Q13813 [64-81]		1	2034.01	0	2.794	1.144	0.37	0.0209819	0.996306	0.0226103	112.01	25.58	13.05	129	46.2	124.8	13.99	108.63	34.26	Shared	High	High	High	Peak Found	High	High	High	High	High	High	2.666e-05	1.326e-11	3.43	50.05	K.LQIASDENYKDPTNLQGK.L	[64-81]	Used	Used
	FALSE	High	[R].LQQSHPLSATQIQVK.[R]		6.63557e-11	8.68353e-05	2	7	11	A0A384P5S9; Q13813	A0A384P5S9 [321-335]; Q13813 [321-335]		0	1677.93	0	1.071	1.068	1.256	0.999942	0.99987	0.934776	58.94	60.81	41.5	104.5	97.6	97.9	47.93	32.66	31.9	Shared	Peak Found	High	High	High	High	High	High	High	High	High	2.666e-05	3.502e-11	4.46	40.34	R.LQQSHPLSATQIQVK.R	[321-335]	Used	Used
	FALSE	High	[K].LQTASDESYKDPTNIQSK.[H]		6.43467e-11	8.68353e-05	2	4	15	A0A384P5S9; Q13813	A0A384P5S9 [1551-1568]; Q13813 [1571-1588]		1	2024.98	0	1.272	1.432	1.171	0.924016	0.773957	0.98561	24.07	23.87	12.72	109.5	102.8	87.8	15.8	16.24	18.74	Shared	High	High	High	High	High	Peak Found	High	High	High	High	2.666e-05	3.394e-11	3.54	39.72	K.LQTASDESYKDPTNIQSK.H	[1571-1588]	Used	Used
	FALSE	High	[K].LSDDNTIGK.[E]		0.00109034	0.000357998	2	6	4	A0A384P5S9; Q13813	A0A384P5S9 [1810-1818]; Q13813 [1830-1838]		0	962.479	0	0.801	1.216	1.518	0.836329	0.971474	0.763504	1.89	0	2.89	97.7	122	80.3		5.29		Shared	High	Not Found	High	High	Peak Found	High	Peak Found	Not Found	Not Found	High	9.552e-05	0.0004152	1.89	25.51	K.LSDDNTIGK.E	[1830-1838]	Used	Used
	FALSE	High	[K].LSDDNTIGKEEIQQR.[L]		3.8521e-08	8.68353e-05	2	6	16	A0A384P5S9; Q13813	A0A384P5S9 [1810-1824]; Q13813 [1830-1844]		1	1745.87	0	1.108	1.067	0.963	0.989525	0.998708	0.999013	32.19	44.77	49.95	95.2	94.6	110.2	18.74	28.77	42.81	Shared	High	High	High	High	High	High	High	High	High	High	2.666e-05	1.775e-08	2.85	38.88	K.LSDDNTIGKEEIQQR.L	[1830-1844]	Used	Used
	FALSE	High	[K].ITALDEFATK.[L]		0.000123568	8.68353e-05	2	7	9	A0A384P5S9; Q13813	A0A384P5S9 [523-532]; Q13813 [523-532]		0	1108.59	0	1.187	1.2	1.102	0.971146	0.972973	0.993013	20.38	17.6	12.55	107.5	102.9	89.6	15.67	15.31	4.83	Shared	High	High	High	High	High	High	High	Peak Found	High	High	2.666e-05	4.788e-05	2.31	63.97	K.ITALDEFATK.L	[523-532]	Used	Used
	FALSE	High	[K].LTVLSEER.[A]		0.00334692	0.000700095	2	7	8	A0A384P5S9; Q13813	A0A384P5S9 [442-449]; Q13813 [442-449]		0	946.52	0	1.317	1.174	0.891	0.899651	0.980579	0.984847	42	3.96	25.99	114.9	87.2	97.9	0.22	41.38	6.73	Shared	High	High	High	High	Peak Found	High	High	High	High	High	0.000368	0.001253	2.01	41.28	K.LTVLSEER.A	[442-449]	Used	Used
	FALSE	High	[R].MMLDQCLELQLFHR.[D]	1xCarbamidomethyl [C6]	2.51278e-07	8.68353e-05	2	6	7	A0A384P5S9; Q13813	A0A384P5S9 [1419-1432]; Q13813 [1439-1452]		0	1833.88	0	0.896	1.822	2.386	0.986443	0.639195	0.279737	21.76	79.75	40.76	118.3	128	53.6	26.11	11.74	99.67	Shared	High	High	High	High	Not Found	Peak Found	Peak Found	High	High	High	2.666e-05	1.111e-07	1.8	97.35	R.MMLDQCLELQLFHR.D	[1439-1452]	Used	Used
	FALSE	High	[R].MMLDQCLELQLFHR.[D]	1xCarbamidomethyl [C6]; 1xOxidation [M]	3.59768e-05	8.68353e-05	2	6	2	A0A384P5S9; Q13813	A0A384P5S9 [1419-1432]; Q13813 [1439-1452]		0	1849.88	0	1.188	1.184	0.858	0.971146	0.99987	0.990887	89.64	47.37	38.64	116.7	84.6	98.6	51	91.01	26.66	Shared	Peak Found	High	Not Found	Peak Found	Peak Found	High	Peak Found	Not Found	Peak Found	High	2.666e-05	1.428e-05	1.64	92.45	R.MMLDQCLELQLFHR.D	[1439-1452]	Used	Used
	FALSE	High	[R].MMLDQCLELQLFHR.[D]	1xCarbamidomethyl [C6]; 2xOxidation [M1; M2]	0.000363517	8.68353e-05	2	6	1	A0A384P5S9; Q13813	A0A384P5S9 [1419-1432]; Q13813 [1439-1452]		0	1865.87	0	0.01		100	1.54325e-16		1.57202e-16					300			123.33		Shared	Not Found	Not Found	Not Found	Not Found	High	Peak Found	Not Found	Not Found	Not Found	High	2.666e-05	0.0001388	1.7	82	R.MMLDQCLELQLFHR.D	[1439-1452]	Used	Used
	FALSE	High	[R].MNEVISLWK.[K]		0.000236206	8.68353e-05	2	7	7	A0A384P5S9; Q13813	A0A384P5S9 [653-661]; Q13813 [653-661]		0	1119.59	0	0.872	1.683	1.408	0.955547	0.364044	0.776591	52.95	60.48	113.61	111	127.3	61.7	37.39	70.77	55.91	Shared	High	High	High	Peak Found	Peak Found	High	High	High	High	High	2.666e-05	9.071e-05	2.2	79.42	R.MNEVISLWK.K	[653-661]	Used	Used
	FALSE	High	[R].MNEVISLWK.[K]	1xOxidation [M1]	0.00095556	0.000299145	2	7	4	A0A384P5S9; Q13813	A0A384P5S9 [653-661]; Q13813 [653-661]		0	1135.58	0	0.421	0.885	2.116	0.188978	0.975262	0.591443	20.3	67.51	128.64	66.4	158.7	75	103.87	115.58	78.15	Shared	Not Found	High	Peak Found	Peak Found	High	High	Peak Found	Not Found	High	High	8.126e-05	0.000364	2.5	72.09	R.MNEVISLWK.K	[653-661]	Used	Used
	FALSE	High	[R].MQHNLEQQIQAR.[N]		3.63393e-07	8.68353e-05	2	6	15	A0A384P5S9; Q13813	A0A384P5S9 [2284-2295]; Q13813 [2304-2315]		0	1495.74	0	1.288	0.82	0.81	0.931456	0.844758	0.864575	103.42	27.12	39.98	109.7	85.2	105.1	27.85	111.64	23.99	Shared	High	High	High	High	High	High	High	High	High	High	2.666e-05	1.59e-07	3.17	33.61	R.MQHNLEQQIQAR.N	[2304-2315]	Used	Used
	FALSE	High	[R].MQHNLEQQIQAR.[N]	1xOxidation [M1]	0.0370139	0.00577672	2	6	4	A0A384P5S9; Q13813	A0A384P5S9 [2284-2295]; Q13813 [2304-2315]		0	1511.74	0	0.419	0.258	1.094	0.377466	0.0408307	0.99993	77.78	16.1	42.78	58.8	126	115.2	135.85	16.31	91.29	Shared	Not Found	High	Peak Found	Peak Found	Peak Found	High	Peak Found	Peak Found	High	High	0.002317	0.01134	1.14	30.89	R.MQHNLEQQIQAR.N	[2304-2315]	Used	Used
	FALSE	High	[K].NQALNTDNYGHDLASVQALQR.[K]		1.41113e-12	8.68353e-05	2	6	14	A0A384P5S9; Q13813	A0A384P5S9 [1233-1253]; Q13813 [1253-1273]		0	2328.13	0	0.931	1.055	0.877	0.982027	0.99987	0.984846	63	28.66	18.48	109	87.6	103.4	26.37	67.8	12.43	Shared	High	High	High	High	High	High	High	High	High	High	2.666e-05	8.119e-13	5.12	67.43	K.NQALNTDNYGHDLASVQALQR.K	[1253-1273]	Used	Used
	FALSE	High	[R].NTTGVTEEALK.[E]		7.28666e-05	8.68353e-05	2	6	8	A0A384P5S9; Q13813	A0A384P5S9 [2296-2306]; Q13813 [2316-2326]		0	1162.6	0	1.102	1.19	1.049	0.99299	0.983877	0.999013	11.18	10.85	7.3	108.4	96	95.6	10.82	3.06	6.1	Shared	Not Found	High	High	High	High	High	High	High	High	High	2.666e-05	2.845e-05	1.94	34.72	R.NTTGVTEEALK.E	[2316-2326]	Used	Used
	FALSE	High	[K].QDEVNAAWQR.[L]		2.92415e-05	8.68353e-05	2	7	9	A0A384P5S9; Q13813	A0A384P5S9 [230-239]; Q13813 [230-239]		0	1216.57	0	1.187	1.096	0.917	0.979665	0.998708	0.980173	37.5	37.24	21.44	104.5	93.5	102	36.68	21.38	12.36	Shared	High	High	High	High	High	High	High	High	High	High	2.666e-05	1.167e-05	2.24	40.6	K.QDEVNAAWQR.L	[230-239]	Used	Used
	FALSE	High	[K].QEALVAR.[Y]		0.0143014	0.00243916	2	7	1	A0A384P5S9; Q13813	A0A384P5S9 [759-765]; Q13813 [759-765]		0	786.447	0	0.01	0.01	1.183	1.54325e-16	1.32313e-16	0.998806			59		131.3	168.7		54.77	33.48	Shared	Not Found	Not Found	Not Found	Peak Found	Peak Found	Peak Found	High	Peak Found	Peak Found	High	0.001108	0.004739	1.23	24.77	K.QEALVAR.Y	[759-765]	Used	Used
	FALSE	High	[R].QEFAQHANAFHQWIQETR.[TI]		7.13352e-10	8.68353e-05	2	7	9	A0A384P5S9; Q13813	A0A384P5S9 [2188-2205]; Q13813 [2208-2225]		0	2241.06	0	1.026	0.885	0.863	0.999964	0.956297	0.969969	23.93	23.34	16.91	96.6	94.2	109.2	30.3	10.12	40.74	Shared	High	Peak Found	High	High	High	Peak Found	High	Peak Found	Peak Found	High	2.666e-05	3.566e-10	3.67	64.5	R.QEFAQHANAFHQWIQETR.T	[2208-2225]	Used	Used
	FALSE	High	[R].QFQDAGHFDAENIK.[K]		1.96139e-05	8.68353e-05	2	7	3	A0A384P5S9; Q13813	A0A384P5S9 [743-756]; Q13813 [743-756]		0	1619.74	0	0.689	0.78	1.133	0.752768	0.866988	0.995499	31.12	28.52	50.82	80.3	116.7	103	57.23		45.86	Shared	Not Found	Peak Found	High	High	Not Found	Not Found	Peak Found	Not Found	High	High	2.666e-05	7.919e-06	2.15	50.88	R.QFQDAGHFDAENIK.K	[743-756]	Used	Used
	FALSE	High	[R].QGFVPAAYVK.[K]		0.000289853	8.68353e-05	2	8	4	A0A384P5S9; Q13813	A0A384P5S9 [1013-1022]; Q13813 [1013-1022]		0	1079.59	0	1.012	1.235	1.147	0.999964	0.944802	0.984458	35.59	55.99	69.12	109.6	101.8	88.7	19.33	29.56	49.92	Shared	Peak Found	High	Peak Found	High	Peak Found	Peak Found	Peak Found	High	High	High	2.666e-05	0.0001105	2.23	57.77	R.QGFVPAAYVK.K	[1013-1022]	Used	Used
	FALSE	High	[K].QKLDILDQER.[A]		0.002576	0.000544427	2	6	4	A0A384P5S9; Q13813	A0A384P5S9 [1398-1407]; Q13813 [1418-1427]		1	1257.68	0	1.473	0.576	0.492	0.906904	0.507634	0.391463	59.34	9.65	15.99	87.9	59.7	152.5	10.48	50.99	39.33	Shared	Not Found	Peak Found	High	Peak Found	High	Peak Found	Peak Found	High	High	High	0.0002358	0.0009733	1.36	47.82	K.QKLDILDQER.A	[1418-1427]	Used	Used
	FALSE	High	[K].QQNFNTGIK.[D]		0.002576	0.000544427	2	6	4	A0A384P5S9; Q13813	A0A384P5S9 [1640-1648]; Q13813 [1660-1668]		0	1049.54	0	1.052	1.37	1.266	0.999964	0.856789	0.937791	16.73	16.36	6.09	110.6	105.1	84.3	16.19	2.97	5.92	Shared	High	Peak Found	Not Found	Peak Found	High	Not Found	High	Peak Found	High	High	0.0002358	0.0009753	2.51	30.52	K.QQNFNTGIK.D	[1660-1668]	Used	Used
	FALSE	High	[R].QWELLLEK.[M]		0.00191674	0.000512488	2	9	7	A0A384P5S9; Q13813	A0A384P5S9 [130-137]; Q13813 [130-137]		0	1058.59	0	0.815	0.893	0.909	0.952762	0.975262	0.991035	24.18	12.67	54.2	89.9	110.3	99.8	6.1	47.57	29.71	Shared	Peak Found	High	High	High	Peak Found	High	High	High	Peak Found	High	0.0001707	0.000728	1.83	78.35	R.QWELLLEK.M	[130-137]	Used	Used
	FALSE	High	[K].REELITNWEQIR.[T]		1.68493e-07	8.68353e-05	2	7	6	A0A384P5S9; Q13813	A0A384P5S9 [336-347]; Q13813 [336-347]		1	1586.83	0	1.159	0.289	0.363	0.987046	0.0010305	0.0494685	69.36	0.75	6.38	56.3	48.6	195.1	2.38	60.75	40.95	Shared	Peak Found	High	Not Found	Peak Found	High	Not Found	Peak Found	High	High	High	2.666e-05	7.484e-08	3.43	66.06	K.REELITNWEQIR.T	[336-347]	Used	Used
	FALSE	High	[K].RLEAELAAHEPAIQGVLDTGK.[K]		2.56322e-08	8.68353e-05	2	6	1	A0A384P5S9; Q13813	A0A384P5S9 [1788-1808]; Q13813 [1808-1828]		1	2218.18	0	0.01	0.01	0.283	1.54325e-16	1.32313e-16	0.134273			1.19		66.2	233.8		14.07		Shared	Not Found	Not Found	Not Found	Peak Found	Peak Found	Not Found	Not Found	High	Not Found	High	2.666e-05	1.191e-08	3.73	68.63	K.RLEAELAAHEPAIQGVLDTGK.K	[1808-1828]	Used	Used
	FALSE	High	[K].RLEAELAAHEPAIQGVLDTGKK.[L]		6.15577e-05	8.68353e-05	2	6	4	A0A384P5S9; Q13813	A0A384P5S9 [1788-1809]; Q13813 [1808-1829]		2	2346.28	0	2.007	1.763	0.998	0.379307	0.638068	0.99993	82.22	38.31	72.05	145.2	72.4	82.4		68.59	39.76	Shared	Not Found	High	Not Found	High	High	Not Found	Peak Found	High	Peak Found	High	2.666e-05	2.42e-05	2.58	61.76	K.RLEAELAAHEPAIQGVLDTGKK.L	[1808-1829]	Used	Used
	FALSE	High	[R].RQDLEDSLQAQQYFADANEAESWMR.[E]		1.88749e-05	8.68353e-05	2	7	2	A0A384P5S9; Q13813	A0A384P5S9 [883-907]; Q13813 [883-907]		1	3001.34	0	1.227	0.543	0.443	0.989525	0.585975	0.373458	210.99	26.39	33.17	81.8	66.6	151.6	75.24	131.83	75.09	Shared	Peak Found	Peak Found	Not Found	Peak Found	High	Not Found	High	Peak Found	Peak Found	High	2.666e-05	7.579e-06	2.01	100.65	R.RQDLEDSLQAQQYFADANEAESWMR.E	[883-907]	Used	Used
	FALSE	High	[K].SADESGQALLAAGHYASDEVR.[E]		2.90082e-15	8.68353e-05	2	7	14	A0A384P5S9; Q13813	A0A384P5S9 [419-439]; Q13813 [419-439]		0	2147	0	0.796	0.857	0.737	0.889664	0.936169	0.778439	29.95	44.74	25.68	67.5	98.7	133.9	46.46	22.05	38.75	Shared	High	Peak Found	High	High	High	High	High	High	Peak Found	High	2.666e-05	1.906e-15	4.53	69.41	K.SADESGQALLAAGHYASDEVR.E	[419-439]	Used	Used
	FALSE	High	[R].SLQQLAEER.[S]		0.00049811	0.000165913	2	7	9	A0A384P5S9; Q13813	A0A384P5S9 [1197-1205]; Q13813 [1217-1225]		0	1073.56	0	1.118	0.885	0.913	0.986955	0.938591	0.993013	22.79	15.46	18.8	99.8	87.4	112.8	8.06	17.85	18.24	Shared	High	High	High	High	High	High	High	High	High	High	4.753e-05	0.0001893	1.71	48.27	R.SLQQLAEER.S	[1217-1225]	Used	Used
	FALSE	High	[R].SQLLGSAHEVQR.[F]		1.61111e-09	8.68353e-05	2	7	19	A0A384P5S9; Q13813	A0A384P5S9 [1206-1217]; Q13813 [1226-1237]		0	1324.7	0	0.903	1.408	1.471	0.972897	0.77278	0.692484	64.31	76.31	40.66	106.5	117.9	75.6	65.92	15.78	37.53	Shared	High	High	High	High	High	High	High	High	High	High	2.666e-05	7.93e-10	3.37	30.01	R.SQLLGSAHEVQR.F	[1226-1237]	Used	Used
	FALSE	High	[K].SSEEIESAFR.[A]		0.000355396	8.68353e-05	2	6	9	A0A384P5S9; Q13813	A0A384P5S9 [2385-2394]; Q13813 [2405-2414]		0	1154.53	0	1.113	1.089	0.978	0.986587	0.99987	0.99993	20.01	24.12	19.44	104.4	94.8	100.9	18.69	15.4	10.1	Shared	High	High	High	High	High	High	High	High	High	High	2.666e-05	0.0001358	2.52	51.45	K.SSEEIESAFR.A	[2405-2414]	Used	Used
	FALSE	High	[R].SSLSSAQADFNQLAELDR.[Q]		0.000388983	0.000165913	2	7	5	A0A384P5S9; Q13813	A0A384P5S9 [2118-2135]; Q13813 [2138-2155]		0	1951.94	0	10.387	0.832	0.078	3.33183e-10	0.854836	2.00232e-10	896.3	14.7	5.63	131.5	10.5	158	30.86	140.42	27.22	Shared	High	Peak Found	Peak Found	Peak Found	Not Found	High	Peak Found	High	High	High	4.753e-05	0.0001486	1.45	89.59	R.SSLSSAQADFNQLAELDR.Q	[2138-2155]	Used	Used
	FALSE	High	[K].TATDEAYKDPSNLQGK.[V]		1.99161e-10	8.68353e-05	2	7	14	A0A384P5S9; Q13813	A0A384P5S9 [595-610]; Q13813 [595-610]		1	1737.83	0	0.802	0.865	1.055	0.913093	0.912543	0.99993	29.27	32.16	34.32	95.6	93.9	110.5	37.28	28.28	18.29	Shared	High	High	High	High	High	High	High	High	High	High	2.666e-05	1.028e-10	4.33	34.83	K.TATDEAYKDPSNLQGK.V	[595-610]	Used	Used
	FALSE	High	[K].TKQDEVNAAWQR.[L]		3.0547e-06	8.68353e-05	2	7	11	A0A384P5S9; Q13813	A0A384P5S9 [228-239]; Q13813 [228-239]		1	1445.71	0	0.806	0.619	0.946	0.919534	0.443682	0.994842	41.06	21.88	34.5	81.3	111.5	107.1	60.26	13.72	38.24	Shared	High	High	High	High	High	High	High	High	High	High	2.666e-05	1.278e-06	2.73	34.73	K.TKQDEVNAAWQR.L	[228-239]	Used	Used
	FALSE	High	[K].VEDLFLTFAK.[K]		0.00315149	0.000700095	2	6	1	A0A384P5S9; Q13813	A0A384P5S9 [2069-2078]; Q13813 [2089-2098]		0	1182.64	0	0.01		100	1.54325e-16		1.57202e-16					300					Shared	Not Found	Not Found	Not Found	Not Found	Not Found	High	Not Found	Not Found	Not Found	High	0.0003569	0.00118	1.63	91.99	K.VEDLFLTFAK.K	[2089-2098]	Used	Used
	FALSE	High	[K].VLETAEDIQER.[R]		5.78946e-05	8.68353e-05	2	9	3	A0A384P5S9; Q13813	A0A384P5S9 [8-18]; Q13813 [8-18]		0	1302.65	0	100	100		1.54325e-16	1.32313e-16					300						Shared	High	Peak Found	Peak Found	High	Peak Found	Peak Found	High	Not Found	Peak Found	High	2.666e-05	2.277e-05	1.58	44.36	K.VLETAEDIQER.R	[8-18]	Used	Used
	FALSE	High	[R].VNDVCTNGQDLIK.[K]	1xCarbamidomethyl [C5]	3.31376e-07	8.68353e-05	2	7	9	A0A384P5S9; Q13813	A0A384P5S9 [1906-1918]; Q13813 [1926-1938]		0	1475.72	0	1.181	1.162	1.187	0.974043	0.993065	0.980173	37.01	41.22	49.89	110.8	93.8	95.4	20.57	35.3	42.96	Shared	High	High	High	High	High	High	High	High	High	High	2.666e-05	1.454e-07	2.81	49.3	R.VNDVCTNGQDLIK.K	[1926-1938]	Used	Used
	FALSE	High	[R].VNEVNQFAAK.[L]		0.000172898	8.68353e-05	2	7	8	A0A384P5S9; Q13813	A0A384P5S9 [205-214]; Q13813 [205-214]		0	1119.58	0	1.244	1.498	1.01	0.917545	0.714159	0.99993	29.54	56.14	11.05	115.1	92.5	92.4	24.55	5.26	41.12	Shared	High	High	High	High	High	High	High	Peak Found	High	High	2.666e-05	6.653e-05	2.53	36.29	R.VNEVNQFAAK.L	[205-214]	Used	Used
	FALSE	High	[K].VNSLGETAER.[L]		5.08164e-05	8.68353e-05	2	6	1	A0A384P5S9; Q13813	A0A384P5S9 [1269-1278]; Q13813 [1289-1298]		0	1075.54	0	18.177	33.723	1.855	1.54325e-16	1.32313e-16	0.84771	0	19.18	19.18	276.6	15.2	8.2			18.14	Shared	High	Not Found	Not Found	Peak Found	Not Found	Not Found	Peak Found	Not Found	Peak Found	High	2.666e-05	2.007e-05	2.33	24.13	K.VNSLGETAER.L	[1289-1298]	Used	Used
	FALSE	High	[R].WSQLLANSAAR.[K]		0.00130925	0.000399974	2	7	2	A0A384P5S9; Q13813	A0A384P5S9 [2045-2055]; Q13813 [2065-2075]		0	1216.64	0	0.504	100	100	0.55731	1.32313e-16	1.57202e-16	9.23			97.4	202.6		80.67	20.03		Shared	Peak Found	Peak Found	Peak Found	High	High	Not Found	Not Found	Not Found	Not Found	High	0.0001062	0.0004965	1.23	106.11	R.WSQLLANSAAR.K	[2065-2075]	Used	Used
	FALSE	High	[R].YEALKEPMVAR.[K]		0.00092791	0.000299145	2	7	13	A0A384P5S9; Q13813	A0A384P5S9 [766-776]; Q13813 [766-776]		1	1306.68	0	1.144	0.813	0.697	0.986811	0.899672	0.853613	31.52	18.75	17.87	83.9	93.2	122.8	24.54	22.3	31.41	Shared	High	High	High	High	High	High	High	High	Not Found	High	8.126e-05	0.0003537	1.66	40.88	R.YEALKEPMVAR.K	[766-776]	Used	Used
	FALSE	High	[K].YTEHSTVGLAQQWDQLDQLGMR.[M]		7.7178e-07	8.68353e-05	2	6	4	A0A384P5S9; Q13813	A0A384P5S9 [2262-2283]; Q13813 [2282-2303]		0	2576.22	0	0.632	0.844	1.215	0.438763	0.896722	0.974176	27.65	54.23	117.72	77.3	122.2	100.5	35.85	84	69.18	Shared	High	Peak Found	Peak Found	High	High	Peak Found	Peak Found	Peak Found	High	High	2.666e-05	3.338e-07	2.72	89.14	K.YTEHSTVGLAQQWDQLDQLGMR.M	[2282-2303]	Used	Used
FALSE	High	Master Protein	B2ZZ89	Spectrin beta chain OS=Homo sapiens OX=9606 GN=SPTBN1 PE=2 SV=1	0	604.355	46	91	733	91	2364	274.4	5.57	1022.04	91	0	1.042	1.016	0.952	0.964785	0.963787	0.923623	48.95	49.02	50.27	99.4	102.7	97.9	7.29	7.04	4.19	High	High	High	High	High	High	High	High	High	1
	Checked	Confidence	Annotated Sequence	Modifications	Qvality PEP	Qvality q-value	# Protein Groups	# Proteins	# PSMs	Master Protein Accessions	Positions in Master Proteins	Modifications in Master Proteins	# Missed Cleavages	Theo. MH+ [Da]	# Razor Quan Results	Abundance Ratio: (C) / (HP)	Abundance Ratio: (C) / (HS)	Abundance Ratio: (HP) / (HS)	Abundance Ratio Adj. P-Value: (C) / (HP)	Abundance Ratio Adj. P-Value: (C) / (HS)	Abundance Ratio Adj. P-Value: (HP) / (HS)	Abundance Ratio Variability [%]: (C) / (HP)	Abundance Ratio Variability [%]: (C) / (HS)	Abundance Ratio Variability [%]: (HP) / (HS)	Abundances (Grouped): C	Abundances (Grouped): HP	Abundances (Grouped): HS	Abundances (Grouped) CV [%]: C	Abundances (Grouped) CV [%]: HP	Abundances (Grouped) CV [%]: HS	Quan Info	Found in Sample: [S1] F1: Sample, C, C1	Found in Sample: [S2] F2: Sample, C, C2	Found in Sample: [S3] F3: Sample, C, C3	Found in Sample: [S4] F4: Sample, HP, HP1	Found in Sample: [S5] F5: Sample, HP, HP2	Found in Sample: [S6] F6: Sample, HP, HP3	Found in Sample: [S7] F7: Sample, HS, HS1	Found in Sample: [S8] F8: Sample, HS, HS2	Found in Sample: [S9] F9: Sample, HS, HS3	Confidence (by Search Engine): Sequest HT	Percolator q-Value (by Search Engine): Sequest HT	Percolator PEP (by Search Engine): Sequest HT	XCorr (by Search Engine): Sequest HT	Top Apex RT [min]	Sequence in Protein	Positions in Proteins	Quan Usage	Quan Ratio Usage
	FALSE	High	[K].AELFTQSCADLDK.[W]	1xCarbamidomethyl [C8]	2.29139e-07	8.68353e-05	1	4	5	B2ZZ89	B2ZZ89 [1382-1394]		0	1497.69	0	1.171	0.518	0.429	0.973569	0.0850913	0.023425	48.96	12.19	13.62	78	66.6	155.3	22.28	71.97	43.84		High	Peak Found	Peak Found	High	High	High	Peak Found	High	Peak Found	High	2.666e-05	1.016e-07	2.63	60.75	K.AELFTQSCADLDK.W	[1382-1394]	Used	Used
	FALSE	High	[K].AKDEQSAVSMLK.[K]		7.43665e-09	8.68353e-05	1	4	6	B2ZZ89	B2ZZ89 [1621-1632]		1	1306.67	0	1.26	1.271	0.898	0.94615	0.937208	0.983172	36.62	32.6	19.77	117.4	86.4	96.2	31.56	26.76	7.9		Not Found	High	Peak Found	Peak Found	High	High	High	High	Peak Found	High	2.666e-05	3.545e-09	3.76	37.13	K.AKDEQSAVSMLK.K	[1621-1632]	Used	Used
	FALSE	High	[R].ALVADSHPESER.[I]		2.84159e-07	8.68353e-05	1	4	17	B2ZZ89	B2ZZ89 [1657-1668]		0	1310.63	0	1.457	2.253	1.477	0.680919	0.0650549	0.729979	21.6	65.43	62.65	137.9	98.6	63.5	14.41	18.3	64.03		High	High	High	High	High	High	High	High	High	High	2.666e-05	1.251e-07	2.59	25.48	R.ALVADSHPESER.I	[1657-1668]	Used	Used
	FALSE	High	[R].AQTLPTSVVTITSESSPGK.[R]		1.17035e-08	8.68353e-05	1	5	8	B2ZZ89	B2ZZ89 [2326-2344]		0	1903	0	0.801	1.215	1.676	0.885817	0.940298	0.528548	25.43	31.27	42.38	101.1	115.7	83.2	13.86	40.72	28.18		High	High	Peak Found	High	High	High	High	High	Peak Found	High	2.666e-05	5.532e-09	2.91	67.17	R.AQTLPTSVVTITSESSPGK.R	[2326-2344]	Used	Used
	FALSE	High	[R].AQTLPTSVVTITSESSPGKR.[E]		0.00534059	0.00100761	1	5	4	B2ZZ89	B2ZZ89 [2326-2345]		1	2059.1	0	1.035	2.69	2.359	0.999942	0.113389	0.356671	68.04	45.17	51.25	142.7	104.8	52.5	51.93	53.51	39.32		High	High	Peak Found	High	High	Peak Found	Peak Found	Peak Found	Peak Found	High	0.0004936	0.00194	1.15	58.05	R.AQTLPTSVVTITSESSPGKR.E	[2326-2345]	Used	Used
	FALSE	High	[K].DALLLWCQMK.[T]	1xCarbamidomethyl [C7]	0.00164285	0.000399974	1	17	7	B2ZZ89	B2ZZ89 [177-186]		0	1277.64	0	1.045	1.182	1.13	0.999964	0.983877	0.993013	55.76	42.29	28.35	107	102.4	90.6	40.23	6.19	21.52		High	High	High	Peak Found	Peak Found	High	High	High	Peak Found	High	0.0001062	0.0006241	1.72	94.75	K.DALLLWCQMK.T	[177-186]	Used	Used
	FALSE	High	[K].DALLSALSIQNYHLECNETK.[S]	1xCarbamidomethyl [C16]	0.00973865	0.00157042	1	3	2	B2ZZ89	B2ZZ89 [949-968]		0	2319.13	0	1.502	1.202	0.929	0.839644	0.997145	0.994842	73.36	38.53	99.11	125.9	83.8	90.2	28.5	84.72	33.48		Peak Found	Peak Found	Peak Found	High	Peak Found	Peak Found	Peak Found	High	Peak Found	High	0.0007497	0.003363	0.74	91.13	K.DALLSALSIQNYHLECNETK.S	[949-968]	Used	Used
	FALSE	High	[R].DGMAFNALIHK.[H]		2.1286e-06	8.68353e-05	1	5	15	B2ZZ89	B2ZZ89 [204-214]		0	1216.61	0	1.574	1.325	1.186	0.653086	0.901208	0.97584	25.04	26.53	52.91	125.3	75.6	99.1	12.66	34.12	33.96		High	High	High	High	High	High	High	High	High	High	2.666e-05	8.967e-07	2.86	64.94	R.DGMAFNALIHK.H	[204-214]	Used	Used
	FALSE	High	[R].DGMAFNALIHK.[H]	1xOxidation [M3]	0.00209383	0.000512488	1	5	1	B2ZZ89	B2ZZ89 [204-214]		0	1232.61	0	1.074	0.297	0.268	0.998053	0.167806	0.122111	20.05	9.54	7.46	55.5	57.3	187.2	16.11	16.51	89.67		Not Found	Peak Found	Peak Found	Peak Found	Peak Found	Peak Found	Peak Found	Not Found	High	High	0.0001977	0.0007917	1.72	52.23	R.DGMAFNALIHK.H	[204-214]	Used	Used
	FALSE	High	[R].DLDDFQSWLSR.[T]		2.70126e-06	8.68353e-05	1	4	8	B2ZZ89	B2ZZ89 [1070-1080]		0	1381.64	0	1.352	0.863	0.728	0.911432	0.919618	0.765971	48.49	31.2	19.95	117.1	77	105.8	20.87	43.03	19.97		High	High	High	Peak Found	High	High	Peak Found	High	High	High	2.666e-05	1.131e-06	1.96	102.47	R.DLDDFQSWLSR.T	[1070-1080]	Used	Used
	FALSE	High	[K].DLTSVMR.[L]		0.0523287	0.00781406	1	5	5	B2ZZ89	B2ZZ89 [669-675]		0	821.419	0	0.876	1.137	1.297	0.941417	0.99558	0.935332	10.96	47.1	44.61	99.3	113.3	87.4	22.85	7.96	35.21		High	Peak Found	Peak Found	Peak Found	High	High	Peak Found	High	High	High	0.003077	0.01578	1.3	49.12	K.DLTSVMR.L	[669-675]	Used	Used
	FALSE	High	[R].DLVAIEAK.[L]		0.000218925	8.68353e-05	1	4	9	B2ZZ89	B2ZZ89 [1004-1011]		0	858.493	0	1.658	1.605	0.968	0.556947	0.547717	0.999669	38.47	28.47	19.21	134.8	81.3	84	28.7	18.48	11.42		High	High	High	Peak Found	High	High	High	High	Peak Found	High	2.666e-05	8.395e-05	3.04	48.43	R.DLVAIEAK.L	[1004-1011]	Used	Used
	FALSE	High	[R].DQNTVETLQR.[M]		8.82481e-05	8.68353e-05	1	4	3	B2ZZ89	B2ZZ89 [1835-1844]		0	1203.6	0	0.908	1.231	1.071	0.969943	0.967798	0.999669	28.25	58.29	25.12	101	101.5	97.5	34.81	11.06	85.83		Not Found	High	Peak Found	Peak Found	High	Peak Found	Peak Found	Peak Found	High	High	2.666e-05	3.452e-05	2.06	36.03	R.DQNTVETLQR.M	[1835-1844]	Used	Used
	FALSE	High	[K].DVAEEIANYRPTLDTLHEQASALPQEHAESPDVR.[G]		1.00623e-12	8.68353e-05	1	4	3	B2ZZ89	B2ZZ89 [788-821]		0	3801.83	0	0.586	0.204	0.393	0.610141	9.69039e-05	0.137482	10.42	1.13	5.9	37.6	64.1	198.3	14.35	31.24	31.27		Peak Found	Peak Found	Not Found	Peak Found	Peak Found	Not Found	High	High	High	High	2.666e-05	5.815e-13	6.12	84.57	K.DVAEEIANYRPTLDTLHEQASALPQEHAESPDVR.G	[788-821]	Used	Used
	FALSE	High	[R].DVSSVELLMNNHQGIK.[A]		3.30757e-10	8.68353e-05	1	4	12	B2ZZ89	B2ZZ89 [1942-1957]		0	1783.9	0	0.82	0.897	1.64	0.919534	0.950611	0.614401	28.62	25.98	49.41	90	109.7	100.3	11.07	51.45	41.27		High	High	High	High	High	High	High	High	High	High	2.666e-05	1.691e-10	4.08	70.1	R.DVSSVELLMNNHQGIK.A	[1942-1957]	Used	Used
	FALSE	High	[R].DVSSVELLMNNHQGIK.[A]	1xOxidation [M9]	1.0287e-05	8.68353e-05	1	4	1	B2ZZ89	B2ZZ89 [1942-1957]		0	1799.9	0	1.223	0.692	0.639	0.956006	0.858325	0.875884	53.85	42.01	34.15	96.8	79.2	124	57.39	28.05	89.11		Not Found	Peak Found	Peak Found	Peak Found	Peak Found	Not Found	Peak Found	Peak Found	High	High	2.666e-05	4.187e-06	2.01	56.26	R.DVSSVELLMNNHQGIK.A	[1942-1957]	Used	Used
	FALSE	High	[K].EAEKLESEHPDQAQAILSR.[L]		5.67944e-14	8.68353e-05	1	4	9	B2ZZ89	B2ZZ89 [1018-1036]		1	2151.07	0	1.052	0.342	0.548	0.999964	0.00355777	0.394282	56.55	5.71	23.05	59.9	51.1	189	20.86	52.77	51.03		High	High	High	High	High	High	Peak Found	High	High	High	2.666e-05	3.494e-14	4.7	47.38	K.EAEKLESEHPDQAQAILSR.L	[1018-1036]	Used	Used
	FALSE	High	[K].EAVCEVALDYK.[K]	1xCarbamidomethyl [C4]	7.00527e-06	8.68353e-05	1	5	10	B2ZZ89	B2ZZ89 [2259-2269]		0	1296.61	0	1.437	1.073	0.837	0.722485	0.99987	0.961772	42.51	24.19	36.55	118.7	82.6	98.7	18.86	61.3	9.54		High	High	High	High	High	High	High	High	High	High	2.666e-05	2.889e-06	2.61	58.94	K.EAVCEVALDYK.K	[2259-2269]	Used	Used
	FALSE	High	[K].EAVCEVALDYKK.[K]	1xCarbamidomethyl [C4]	0.010317	0.00173626	1	5	1	B2ZZ89	B2ZZ89 [2259-2270]		1	1424.71	0	100	100		1.54325e-16	1.32313e-16					300							High	Not Found	Not Found	Not Found	Not Found	Not Found	Not Found	Not Found	Not Found	High	0.0008003	0.003555	1.46	44.01	K.EAVCEVALDYKK.K	[2259-2270]	Used	Used
	FALSE	High	[K].EGMQLISEKPETEAVVK.[E]		5.34375e-09	8.68353e-05	1	4	8	B2ZZ89	B2ZZ89 [1336-1352]		0	1887.97	0	1.548	1.077	0.612	0.703321	0.99987	0.586493	59.91	41.97	10.26	120.2	68.3	111.6	34.57	70.05	7.25		High	High	High	Peak Found	High	High	High	High	Peak Found	High	2.666e-05	2.573e-09	3.18	57.92	K.EGMQLISEKPETEAVVK.E	[1336-1352]	Used	Used
	FALSE	High	[K].EIEELQSQAQALSQEGK.[S]		9.41976e-12	8.68353e-05	1	4	9	B2ZZ89	B2ZZ89 [1435-1451]		0	1887.93	0	1.878	0.809	0.431	0.259134	0.794423	0.0225619	69.05	27.85	14.08	108.4	57.7	133.9	33.74	76.54	19.55		High	High	Peak Found	High	High	High	Peak Found	High	Peak Found	High	2.666e-05	5.167e-12	4.02	65.82	K.EIEELQSQAQALSQEGK.S	[1435-1451]	Used	Used
	FALSE	High	[R].ENEVLEAWK.[S]		0.000301025	8.68353e-05	1	4	8	B2ZZ89	B2ZZ89 [1886-1894]		0	1117.55	0	1.008	1.157	1.165	0.999964	0.983877	0.98781	24.06	21.34	23.01	104.4	105.3	90.4	16.1	22.49	14.89		High	Peak Found	High	High	High	High	High	High	High	High	2.666e-05	0.0001154	2.09	63.78	R.ENEVLEAWK.S	[1886-1894]	Used	Used
	FALSE	High	[R].EQWANLEQLSAIR.[K]		4.68304e-07	8.68353e-05	1	4	9	B2ZZ89	B2ZZ89 [724-736]		0	1557.8	0	0.532	0.997	2.068	0.110523	0.996306	0.183078	15.16	57.91	53.33	73.6	152.6	73.8	46.02	36.1	26.41		High	High	Peak Found	Peak Found	High	High	High	High	High	High	2.666e-05	2.046e-07	3.14	88.44	R.EQWANLEQLSAIR.K	[724-736]	Used	Used
	FALSE	High	[R].ETASELLMR.[L]		0.00165494	0.000399974	1	4	4	B2ZZ89	B2ZZ89 [1262-1270]		0	1049.53	0	1.256	0.847	0.76	0.941129	0.924832	0.866109	42.66	30.47	12.01	109.2	82.4	108.4	41.22	6.64	33.94		Not Found	High	High	Peak Found	Peak Found	Peak Found	Peak Found	High	High	High	0.0001062	0.0006274	1.82	56.62	R.ETASELLMR.L	[1262-1270]	Used	Used
	FALSE	High	[R].ETASELLMR.[L]	1xOxidation [M8]	0.0575376	0.00865354	1	4	1	B2ZZ89	B2ZZ89 [1262-1270]		0	1065.52	0	0.307	0.565	1.837	0.0120174	0.457223	0.472387	8.21	27.73	0	49.8	162	88.2	71.5				Not Found	Peak Found	Peak Found	Not Found	Peak Found	Not Found	High	Not Found	Not Found	High	0.003371	0.01725	0.64	48.6	R.ETASELLMR.L	[1262-1270]	Used	Used
	FALSE	High	[R].ETWLSENQR.[L]		0.00417087	0.000877416	1	11	4	B2ZZ89	B2ZZ89 [435-443]		0	1162.55	0	1.092	1.077	0.956	0.99761	0.99987	0.999013	29.07	28.19	34.93	104.8	95.4	99.8	27.07	31.73	20.1		Not Found	High	High	Peak Found	Peak Found	Peak Found	Peak Found	High	High	High	0.000438	0.001543	1.47	47.34	R.ETWLSENQR.L	[435-443]	Used	Used
	FALSE	High	[R].EVDDLEQWIAER.[E]		0.0354436	0.00541315	1	4	4	B2ZZ89	B2ZZ89 [1706-1717]		0	1502.71	0	0.691	0.649	0.94	0.886747	0.781597	0.994842	55.09	44.45	81.42	38	121.5	140.5	136.56	71.69	56.78		High	Peak Found	Peak Found	High	Peak Found	Peak Found	Peak Found	High	Peak Found	High	0.002198	0.0109	0.53	102.03	R.EVDDLEQWIAER.E	[1706-1717]	Used	Used
	FALSE	High	[K].FANSLVGVQQQLQAFNTYR.[T]		2.64635e-05	8.68353e-05	1	5	3	B2ZZ89	B2ZZ89 [330-348]		0	2184.12	0	1.177	0.996	0.72	0.979882	0.994748	0.779255	59.02	44.74	13.48	122.3	74.4	103.3	32.77	31.93	16.93		Peak Found	High	High	Peak Found	Peak Found	Peak Found	Peak Found	High	Peak Found	High	2.666e-05	1.058e-05	1.69	98.59	K.FANSLVGVQQQLQAFNTYR.T	[330-348]	Used	Used
	FALSE	High	[K].FATDGEGYKPCDPQVIR.[D]	1xCarbamidomethyl [C11]	1.09706e-09	8.68353e-05	1	5	16	B2ZZ89	B2ZZ89 [594-610]		0	1952.92	0	0.82	0.784	1.017	0.895859	0.718903	0.99993	44.85	41	25.88	85.8	104.7	109.5	55.72	10.65	25.29		High	High	High	High	High	High	High	High	High	High	2.666e-05	5.468e-10	3.49	52.07	K.FATDGEGYKPCDPQVIR.D	[594-610]	Used	Used
	FALSE	High	[R].FESLEPEMNNQASR.[V]		1.75884e-08	8.68353e-05	1	3	6	B2ZZ89	B2ZZ89 [891-904]		0	1651.74	0	0.641	0.655	0.698	0.530441	0.41832	0.71289	56.32	28.96	16.27	96.6	83.6	119.7	82.43	46.12	21.56		Peak Found	High	High	High	Peak Found	Peak Found	High	High	High	High	2.666e-05	8.202e-09	2.44	55.18	R.FESLEPEMNNQASR.V	[891-904]	Used	Used
	FALSE	High	[K].FMELLEPLNER.[K]		0.000175555	8.68353e-05	1	4	9	B2ZZ89	B2ZZ89 [1467-1477]		0	1390.7	0	1.046	0.917	0.877	0.999964	0.965921	0.979872	12.05	18.82	18.83	101.7	98.4	99.8	27.49	31.21	21.62		High	High	High	High	High	High	High	High	Peak Found	High	2.666e-05	6.742e-05	2.33	87.38	K.FMELLEPLNER.K	[1467-1477]	Used	Used
	FALSE	High	[R].FQIQDISVETEDNK.[E]		1.59668e-07	8.68353e-05	1	7	4	B2ZZ89	B2ZZ89 [157-170]		0	1665.8	0	1.367	0.446	0.423	0.933764	0.0818751	0.0852754	52.54	15.98	14.43	64.9	59.8	175.2	44.02	57.63	63.92		High	Peak Found	Peak Found	High	Peak Found	Not Found	Peak Found	High	High	High	2.666e-05	7.109e-08	2.34	71.37	R.FQIQDISVETEDNK.E	[157-170]	Used	Used
	FALSE	High	[R].FQIQDISVETEDNKEK.[K]		1.60175e-06	8.68353e-05	1	6	5	B2ZZ89	B2ZZ89 [157-172]		1	1922.93	0	0.618	0.631	1.022	0.678714	0.626149	0.99993	11.59	25.1	64.69	71.4	115.6	113	28.38		70.17		Not Found	Peak Found	High	High	Not Found	Not Found	Peak Found	High	High	High	2.666e-05	6.807e-07	2.51	61.6	R.FQIQDISVETEDNKEK.K	[157-172]	Used	Used
	FALSE	High	[K].GEQVSQNGLPAEQGSPR.[MV]		2.79249e-05	8.68353e-05	1	6	4	B2ZZ89	B2ZZ89 [2124-2140]		0	1753.85	0	1.097	0.844	0.769	0.999445	0.884408	0.9342	47.05	20.5	20.52	108.4	80.3	111.3	23.02	41.74	27.13		High	Peak Found	Peak Found	Peak Found	High	Peak Found	High	Peak Found	High	High	2.666e-05	1.113e-05	2.05	38.64	K.GEQVSQNGLPAEQGSPR.M	[2124-2140]	Used	Used
	FALSE	High	[R].GVNASAQK.[F]		0.0379889	0.00598112	1	5	7	B2ZZ89	B2ZZ89 [586-593]		0	774.41	0	2.225	1.526	0.433	0.288503	0.851755	0.369326	122.96	127.5	13.04	173.7	50	76.3	86.01	85.02	59.01		Peak Found	High	High	Peak Found	High	High	Peak Found	High	High	High	0.002363	0.01157	1.74	18.01	R.GVNASAQK.F	[586-593]	Used	Used
	FALSE	High	[K].HEVSASTQSTPASSR.[A]		0.0300525	0.00452841	1	5	1	B2ZZ89	B2ZZ89 [2311-2325]		0	1544.73	0																No Quan Values	Not Found	Not Found	Not Found	High	Not Found	Not Found	Not Found	Not Found	Not Found	High	0.001901	0.00935	1.21		K.HEVSASTQSTPASSR.A	[2311-2325]	Not Used	Not Used
	FALSE	High	[K].HLLGVEDLLQK.[H]		2.23916e-07	8.68353e-05	1	5	14	B2ZZ89	B2ZZ89 [559-569]		0	1264.73	0	1.32	0.799	0.606	0.892993	0.80502	0.440158	51.58	22.73	26.48	99.7	75.6	124.8	34.28	57.02	13.27		High	High	High	High	High	High	High	High	High	High	2.666e-05	9.919e-08	3.1	73.84	K.HLLGVEDLLQK.H	[559-569]	Used	Used
	FALSE	High	[K].HQAFMAELASNK.[E]		5.93189e-10	8.68353e-05	1	4	9	B2ZZ89	B2ZZ89 [1316-1327]		0	1346.65	0	0.616	1.409	1.816	0.464793	0.867195	0.502755	16.1	59.61	59.61	100.1	128.9	71	36.34	26.7	58.98		High	Peak Found	High	High	High	High	Peak Found	Peak Found	High	High	2.666e-05	2.994e-10	3.11	46.01	K.HQAFMAELASNK.E	[1316-1327]	Used	Used
	FALSE	High	[K].HQAFMAELASNK.[E]	1xOxidation [M5]	0.00109835	0.000357998	1	4	1	B2ZZ89	B2ZZ89 [1316-1327]		0	1362.65	0	0.849	0.555	0.375	0.996712	0.723431	0.69392	77.22	46.72	10.26	86.3	58.2	155.4	101.07	136.17			Peak Found	Peak Found	Not Found	Peak Found	High	Peak Found	Not Found	Not Found	Peak Found	High	9.552e-05	0.0004178	1.74	31.38	K.HQAFMAELASNK.E	[1316-1327]	Used	Used
	FALSE	High	[K].HQILEQAVEDYAETVHQLSK.[T]		1.1577e-09	8.68353e-05	1	4	6	B2ZZ89	B2ZZ89 [1634-1653]		0	2338.17	0	0.783	0.374	0.478	0.94237	0.0830808	0.343155	79.43	20.02	24.7	60.6	77.4	162	146.09	36.28	104.38		Peak Found	High	Peak Found	High	Peak Found	High	High	High	High	High	2.666e-05	5.736e-10	3.9	94	K.HQILEQAVEDYAETVHQLSK.T	[1634-1653]	Used	Used
	FALSE	High	[K].HRPDLIDFDK.[L]		0.00133831	0.000399974	1	9	1	B2ZZ89	B2ZZ89 [215-224]		0	1255.64	0		0.01	0.01		1.32313e-16	1.57202e-16						300					Not Found	Not Found	Not Found	Not Found	Not Found	Not Found	Not Found	Not Found	High	High	0.0001062	0.0005076	1.85	44.59	K.HRPDLIDFDK.L	[215-224]	Used	Used
	FALSE	High	[R].KQALQDTLALYK.[M]		3.61741e-06	8.68353e-05	1	3	3	B2ZZ89	B2ZZ89 [842-853]		1	1391.79	0	1.813	1.957	1.079	0.703957	0.588255	0.99993	36.77	50.31	39.78	141	77.4	81.6	29.67	21.48	42.68		Peak Found	High	High	High	Peak Found	Peak Found	Peak Found	Peak Found	Peak Found	High	2.666e-05	1.514e-06	2.87	54.41	R.KQALQDTLALYK.M	[842-853]	Used	Used
	FALSE	High	[K].KQEDFMTTMDANEEK.[I]		0.00198858	0.000512488	1	4	1	B2ZZ89	B2ZZ89 [1210-1224]		1	1816.77	0																No Quan Values	Not Found	Not Found	Not Found	Not Found	Not Found	Not Found	High	Not Found	Not Found	High	0.0001856	0.0007574	1.82		K.KQEDFMTTMDANEEK.I	[1210-1224]	Not Used	Not Used
	FALSE	High	[R].LAEISDVWEEMK.[T]		0.00108238	0.000357998	1	4	2	B2ZZ89	B2ZZ89 [1037-1048]		0	1449.69	0	0.01	0.01	0.05	1.54325e-16	1.32313e-16	1.86154e-12			0.06		14.4	285.6			53.17		Not Found	Not Found	Not Found	Not Found	Not Found	Peak Found	Peak Found	High	High	High	9.552e-05	0.000412	1.77	92.48	R.LAEISDVWEEMK.T	[1037-1048]	Used	Used
	FALSE	High	[R].LAEISDVWEEMK.[T]	1xOxidation [M11]	0.0147956	0.00252894	1	4	1	B2ZZ89	B2ZZ89 [1037-1048]		0	1465.69	0	0.755	0.52	0.677	0.949382	0.513266	0.881122	10.77	19.45	35.89	71	92.4	136.5	18.34	17.57	66.56		Peak Found	Peak Found	Peak Found	Peak Found	Peak Found	Not Found	Peak Found	Peak Found	High	High	0.001129	0.004885	1.18	73.6	R.LAEISDVWEEMK.T	[1037-1048]	Used	Used
	FALSE	High	[R].IDDIFER.[S]		0.0120829	0.00206287	1	4	9	B2ZZ89	B2ZZ89 [1541-1547]		0	907.452	0	1.342	1.028	0.777	0.867072	0.99987	0.906291	14.92	17.27	8.49	109.9	83.1	106.9	26.6	26.36	20.36		High	Peak Found	High	High	High	High	High	High	High	High	0.0009224	0.004079	1.75	59.35	R.IDDIFER.S	[1541-1547]	Used	Used
	FALSE	High	[K].LEDLEVIQHR.[LF]		1.3775e-05	8.68353e-05	1	4	6	B2ZZ89	B2ZZ89 [881-890]		0	1251.67	0	5.859	0.384	0.066	0.0012223	0.0408436	7.05385e-10	44.07	10.35	0.3	79.5	13.6	206.9	40.3		64.3		Not Found	Peak Found	High	High	Peak Found	Not Found	Peak Found	High	High	High	2.666e-05	5.581e-06	2.48	49.52	K.LEDLEVIQHR.F	[881-890]	Used	Used
	FALSE	High	[R].LEMNLGLQK.[I]		0.000435341	0.000165913	1	5	9	B2ZZ89	B2ZZ89 [524-532]		0	1045.57	0	0.989	1.115	0.999	0.998247	0.99371	0.99993	37.71	28.84	35.05	96.2	97.3	106.5	17.77	34.76	26.84		High	Peak Found	High	High	High	High	Peak Found	High	High	High	4.753e-05	0.0001663	2.53	59.78	R.LEMNLGLQK.I	[524-532]	Used	Used
	FALSE	High	[K].LESEHPDQAQAILSR.[L]		3.42795e-06	8.68353e-05	1	4	5	B2ZZ89	B2ZZ89 [1022-1036]		0	1693.85	0	1.232	0.886	0.719	0.960342	0.973834	0.794672	40.76	39.51	30.98	95.1	81.1	123.8	24.82	38.32	50.68		Peak Found	Peak Found	Peak Found	High	Peak Found	High	Peak Found	High	High	High	2.666e-05	1.427e-06	2.63	46.35	K.LESEHPDQAQAILSR.L	[1022-1036]	Used	Used
	FALSE	High	[R].IHCLENVDK.[A]	1xCarbamidomethyl [C3]	7.39921e-05	8.68353e-05	1	11	9	B2ZZ89	B2ZZ89 [110-118]		0	1127.55	0	1.647	1.097	0.666	0.560091	0.99869	0.658521	64.49	64.49	59.53	95	86.9	118.1	35.47	82.4	42.82		High	High	High	High	High	High	High	Peak Found	High	High	2.666e-05	2.905e-05	2.39	25.98	R.IHCLENVDK.A	[110-118]	Used	Used
	FALSE	High	[K].LLDPEDISVDHPDEK.[S]		1.76445e-07	8.68353e-05	1	5	16	B2ZZ89	B2ZZ89 [250-264]		0	1721.82	0	0.938	0.946	0.891	0.988791	0.988148	0.970465	26.92	24.81	50.13	96.1	102.4	101.5	15.95	49.75	30.88		High	High	High	High	High	High	High	High	High	High	2.666e-05	7.874e-08	2.69	60.66	K.LLDPEDISVDHPDEK.S	[250-264]	Used	Used
	FALSE	High	[K].LLEVLSGER.[L]		0.00063213	0.000240272	1	5	6	B2ZZ89	B2ZZ89 [91-99]		0	1015.58	0	1.027	1.023	0.906	0.999964	0.995864	0.988874	146.33	146.33	27.02	101.7	99	99.3	108.05	26.46	22.64		High	Peak Found	High	High	Peak Found	High	High	Peak Found	High	High	6.695e-05	0.0002408	2.16	57.32	K.LLEVLSGER.L	[91-99]	Used	Used
	FALSE	High	[R].LILEVHQFSR.[D]		3.19886e-06	8.68353e-05	1	4	21	B2ZZ89	B2ZZ89 [2015-2024]		0	1241.7	0	0.95	1.183	1.178	0.982812	0.979808	0.984022	30.86	21.57	32.12	111.1	95	93.9	18.05	17.68	26.45		High	High	High	High	High	High	High	High	High	High	2.666e-05	1.339e-06	2.4	57.84	R.LILEVHQFSR.D	[2015-2024]	Used	Used
	FALSE	High	[K].LLQLTEK.[R]		0.0180137	0.00268102	1	4	3	B2ZZ89	B2ZZ89 [1992-1998]		0	844.514	0	0.01		100	1.54325e-16		1.57202e-16					300						Peak Found	High	High	Peak Found	Peak Found	High	Not Found	Not Found	Not Found	High	0.001282	0.005843	1.65	50.72	K.LLQLTEK.R	[1992-1998]	Used	Used
	FALSE	High	[KR].LISDINK.[A]		0.0421497	0.00631517	1	7	6	B2ZZ89	B2ZZ89 [388-394]		0	802.467	0	0.6	0.918	1.561	0.484835	0.974605	0.696723	15.2	46.57	70.1	80.4	133.9	85.8	34.84	5.94	55.57		High	Peak Found	High	Peak Found	High	High	High	Peak Found	Peak Found	High	0.00253	0.0128	2.48	28.89	K.LISDINK.A	[388-394]	Used	Used
	FALSE	High	[K].ILSSDDYGK.[D]		0.00095556	0.000299145	1	5	6	B2ZZ89	B2ZZ89 [660-668]		0	997.484	0	1.125	1.282	1.162	0.988791	0.928748	0.979872	16.61	20.97	22.96	110.1	96.1	93.8	15.48	15.23	17.46		Not Found	Peak Found	High	High	High	Peak Found	High	High	High	High	8.126e-05	0.0003626	1.96	33.7	K.ILSSDDYGK.D	[660-668]	Used	Used
	FALSE	High	[K].LLTQHENIK.[N]		0.000352728	8.68353e-05	1	4	14	B2ZZ89	B2ZZ89 [1100-1108]		0	1095.62	0	1.01	1.849	1.287	0.999942	0.201606	0.913282	59.5	52.65	63.41	134.1	93.4	72.5	25.33	28.13	50.18		High	High	High	High	High	High	High	High	High	High	2.666e-05	0.0001345	2.08	23.15	K.LLTQHENIK.N	[1100-1108]	Used	Used
	FALSE	High	[K].INAVVETGR.[R]		0.00294596	0.00060209	1	4	4	B2ZZ89	B2ZZ89 [1225-1233]		0	958.532	2	0.818	12.86	17.174	0.880333	1.32313e-16	1.57202e-16	15.31	124.66	124.66	124.3	166	9.7	23.01	11.09	127.95		High	Peak Found	Peak Found	High	High	High	Peak Found	Peak Found	Peak Found	High	0.0003333	0.001111	1.85	30.8	K.INAVVETGR.R	[1225-1233]	Used	Used
	FALSE	High	[R].LNDGNEYLFQAK.[D]		2.52073e-06	8.68353e-05	1	5	9	B2ZZ89	B2ZZ89 [2279-2290]		0	1411.69	0	1.047	1.267	1.108	0.999964	0.929204	0.993013	18.42	25.19	36.7	109.3	104.4	86.2	4.21	25	19.95		High	High	High	High	High	High	High	High	High	High	2.666e-05	1.062e-06	2.64	61.77	R.LNDGNEYLFQAK.D	[2279-2290]	Used	Used
	FALSE	High	[R].LQAAYAGDK.[A]		0.00118177	0.000357998	1	4	8	B2ZZ89	B2ZZ89 [1870-1878]		0	936.479	0	1.332	1.609	1.257	0.854276	0.560353	0.925379	31.89	22.36	25.7	129.3	91.8	78.9	17.5	26.84	20.73		High	High	High	High	High	Peak Found	High	High	High	High	9.552e-05	0.0004486	2.11	26.06	R.LQAAYAGDK.A	[1870-1878]	Used	Used
	FALSE	High	[R].LQAAYAGDKADDIQK.[R]		0.0181694	0.00268102	1	4	2	B2ZZ89	B2ZZ89 [1870-1884]		1	1606.81	0	1.272	1.1	0.865	0.976684	0.99987	0.990912	21.64	0	16.17	111.3	87.5	101.2		20.42			Not Found	Not Found	Peak Found	High	Peak Found	Not Found	Not Found	Not Found	High	High	0.001282	0.00588	0.72	35.21	R.LQAAYAGDKADDIQK.R	[1870-1884]	Used	Used
	FALSE	High	[R].LQALDTGWNELHK.[M]		6.99317e-09	8.68353e-05	1	4	34	B2ZZ89	B2ZZ89 [1144-1156]		0	1524.78	0	0.685	0.884	1.311	0.536563	0.927414	0.874168	11.29	17.29	31.27	87.1	127.2	85.7	11.48	36.06	12.66		High	High	High	High	High	High	High	High	High	High	2.666e-05	3.339e-09	3.76	63.47	R.LQALDTGWNELHK.M	[1144-1156]	Used	Used
	FALSE	High	[R].ITDLYTDLR.[D]		0.000104433	8.68353e-05	1	4	10	B2ZZ89	B2ZZ89 [75-83]		0	1109.58	0	0.767	0.74	1.075	0.814584	0.624932	0.994842	12.3	17.29	43.48	79.2	101.7	119.1	18.2	24.97	40.69		High	High	High	High	High	High	High	High	High	High	2.666e-05	4.052e-05	2.3	60.79	R.ITDLYTDLR.D	[75-83]	Used	Used
	FALSE	High	[R].LTTLELLEVR.[R]		3.38339e-05	8.68353e-05	1	5	11	B2ZZ89	B2ZZ89 [2079-2088]		0	1186.7	0	0.748	0.623	0.805	0.792911	0.459627	0.924387	21.25	23.9	37.91	83	110.9	106.1	28.2	35.42	54.04		High	High	High	High	High	High	High	High	High	High	2.666e-05	1.348e-05	1.9	85.67	R.LTTLELLEVR.R	[2079-2088]	Used	Used
	FALSE	High	[R].LVDTGDKFR.[F]		0.000108505	8.68353e-05	1	4	14	B2ZZ89	B2ZZ89 [1907-1915]		1	1050.56	2	1.164	0.828	0.711	0.976024	0.847566	0.737039	94.2	64.06	38.7	121.8	74.7	103.5	62.5	67.19	51.45		High	High	High	High	High	High	High	High	High	High	2.666e-05	4.231e-05	2.8	26.97	R.LVDTGDKFR.F	[1907-1915]	Used	Used
	FALSE	High	[R].LVSDGNINSDR.[I]		2.60602e-05	8.68353e-05	1	4	9	B2ZZ89	B2ZZ89 [1235-1245]		0	1189.58	0	1.055	1.162	1.413	0.999942	0.988823	0.765649	24.3	15.11	37.26	106.3	100.7	93	7.64	26.07	27.8		High	High	High	High	High	High	High	High	High	High	2.666e-05	1.045e-05	2.43	26.28	R.LVSDGNINSDR.I	[1235-1245]	Used	Used
	FALSE	High	[R].LVSQDNFGFDLPAVEAATK.[K]		0.00820481	0.00141598	1	4	2	B2ZZ89	B2ZZ89 [444-462]		0	2022.02	0	0.555	1.052	0.9	0.260915	0.99987	0.98781	8.93	91.51	106.26	73	157.5	69.5	13.67	72.15	88.99		High	High	Peak Found	Peak Found	Peak Found	Peak Found	Peak Found	Peak Found	Peak Found	High	0.0006766	0.002882	1.43	98.69	R.LVSQDNFGFDLPAVEAATK.K	[444-462]	Used	Used
	FALSE	High	[K].IVSSSDVGHDEYSTQSLVK.[K]		4.90777e-14	8.68353e-05	1	4	21	B2ZZ89	B2ZZ89 [766-784]		0	2050.99	0	0.659	0.582	0.889	0.451367	0.168026	0.970465	14.37	16.79	20.68	70.8	107.5	121.7	39.08	24.73	6.38		High	High	High	High	High	High	High	High	High	High	2.666e-05	3.029e-14	4.12	51.41	K.IVSSSDVGHDEYSTQSLVK.K	[766-784]	Used	Used
	FALSE	High	[R].MAETVDTSEMVNGATEQR.[T]		0.013253	0.00234348	1	5	4	B2ZZ89	B2ZZ89 [2141-2158]		0	1968.86	0	1.947	0.866	0.445	0.554943	0.965394	0.384946	99.52	34.44	26.15	112.4	57.7	129.9	44.72	110.94	10.26		Not Found	Peak Found	High	High	Peak Found	Peak Found	High	High	Not Found	High	0.001037	0.004448	0.9	58.71	R.MAETVDTSEMVNGATEQR.T	[2141-2158]	Used	Used
	FALSE	High	[R].MHTTFEHDIQALGTQVR.[Q]		5.40926e-10	8.68353e-05	1	4	9	B2ZZ89	B2ZZ89 [1845-1861]		0	1983.97	0	0.995	0.824	0.86	0.99955	0.854974	0.937949	72.33	15.05	55.82	94.5	95	110.5	13.91	65.18	18.47		Peak Found	High	High	High	Peak Found	High	Peak Found	High	High	High	2.666e-05	2.739e-10	3.31	63.94	R.MHTTFEHDIQALGTQVR.Q	[1845-1861]	Used	Used
	FALSE	High	[R].MHTTFEHDIQALGTQVR.[Q]	1xOxidation [M1]	8.30034e-05	8.68353e-05	1	4	4	B2ZZ89	B2ZZ89 [1845-1861]		0	1999.97	0	0.897	0.706	1.094	0.988703	0.837914	0.99993	23.46	59.3	91.75	85	94.7	120.3	9.86	58.27	92.22		Peak Found	Peak Found	Not Found	Peak Found	High	High	Peak Found	Not Found	High	High	2.666e-05	3.235e-05	2.06	60.39	R.MHTTFEHDIQALGTQVR.Q	[1845-1861]	Used	Used
	FALSE	High	[K].MLTAQDMSYDEAR.[N]		2.05764e-07	8.68353e-05	1	4	8	B2ZZ89	B2ZZ89 [1295-1307]		0	1530.66	0	1.355	1.3	0.959	0.884198	0.875504	0.99802	67.89	33.43	77.9	119.6	88.3	92.1	15.86	63.3	34.33		High	High	High	High	High	High	High	Peak Found	High	High	2.666e-05	9.141e-08	2.95	58.42	K.MLTAQDMSYDEAR.N	[1295-1307]	Used	Used
	FALSE	High	[K].MLTAQDMSYDEAR.[N]	1xOxidation [M1]	0.000660897	0.000240272	1	4	2	B2ZZ89	B2ZZ89 [1295-1307]		0	1546.65	0	0.01	0.01	0.422	1.54325e-16	1.32313e-16	0.421954			20.32		89	211		86.39			Not Found	High	Not Found	Peak Found	High	Not Found	Not Found	Not Found	Peak Found	High	6.695e-05	0.0002505	1.34	50.92	K.MLTAQDMSYDEAR.N	[1295-1307]	Used	Used
	FALSE	High	[K].MWEVLESTTQTK.[A]		1.34611e-05	8.68353e-05	1	4	6	B2ZZ89	B2ZZ89 [1361-1372]		0	1452.7	0	1.196	0.525	0.455	0.963088	0.144353	0.102011	20.52	5.81	3.68	80.6	65.7	153.6	16.61	13.62	10.03		Peak Found	High	Peak Found	High	Peak Found	High	High	Peak Found	High	High	2.666e-05	5.469e-06	1.95	68.66	K.MWEVLESTTQTK.A	[1361-1372]	Used	Used
	FALSE	High	[K].MWEVLESTTQTK.[A]	1xOxidation [M1]	0.00861436	0.00141598	1	4	1	B2ZZ89	B2ZZ89 [1361-1372]		0	1468.7	0	8.238	4.277	0.519	0.0001311	0.0422138	0.825225	18.59	42.83	11.95	221.4	26.9	51.8		17.59	114.68		Not Found	High	Not Found	Peak Found	Peak Found	Not Found	Peak Found	Peak Found	Peak Found	High	0.0006797	0.003013	0.94	59.96	K.MWEVLESTTQTK.A	[1361-1372]	Used	Used
	FALSE	High	[R].NDSFTTCIELGK.[S]	1xCarbamidomethyl [C7]	0.00787966	0.00138939	1	4	1	B2ZZ89	B2ZZ89 [1964-1975]		0	1384.64	0	100	100		1.54325e-16	1.32313e-16					300							High	Not Found	Not Found	Not Found	Not Found	Not Found	Not Found	Not Found	Not Found	High	0.0006468	0.002773	1.16	61.71	R.NDSFTTCIELGK.S	[1964-1975]	Used	Used
	FALSE	High	[K].QALQDTLALYK.[M]		1.42049e-05	8.68353e-05	1	3	4	B2ZZ89	B2ZZ89 [843-853]		0	1263.69	0	0.843	0.658	0.781	0.967257	0.739504	0.95118	29.57	4.72	23.01	81	96	123	20.91	38	2.66		High	Peak Found	Peak Found	High	Peak Found	High	High	Peak Found	Peak Found	High	2.666e-05	5.763e-06	2.33	69.22	K.QALQDTLALYK.M	[843-853]	Used	Used
	FALSE	High	[R].QIEAQEKPR.[D]		0.000831008	0.000299145	1	4	4	B2ZZ89	B2ZZ89 [1933-1941]		0	1098.59	0	100	100		1.54325e-16	1.32313e-16					300							Not Found	High	High	Not Found	High	Not Found	High	Not Found	Not Found	High	8.126e-05	0.0003161	1.83	17.87	R.QIEAQEKPR.D	[1933-1941]	Used	Used
	FALSE	High	[K].QLWGLLIEETEKR.[H]		0.0363777	0.00557654	1	4	2	B2ZZ89	B2ZZ89 [1572-1584]		1	1614.88	0	4.88	7.55	1.311	0.00232054	0.000110335	0.993013	60.11	86.51	110.01	224.3	46	29.7		53.14	121.6		Not Found	High	Not Found	Peak Found	Peak Found	Not Found	Peak Found	Peak Found	High	High	0.002254	0.01112	0.98	90.11	K.QLWGLLIEETEKR.H	[1572-1584]	Used	Used
	FALSE	High	[K].QQMLENQMEVR.[K]		2.5663e-05	8.68353e-05	1	3	8	B2ZZ89	B2ZZ89 [1422-1432]		0	1405.66	0	2.162	0.689	0.436	0.246777	0.737347	0.206845	177.25	23.62	24.66	88.5	48.8	162.7	26.79	117.86	47.78		High	High	High	High	Peak Found	High	High	High	High	High	2.666e-05	1.025e-05	2.15	50.08	K.QQMLENQMEVR.K	[1422-1432]	Used	Used
	FALSE	High	[K].SAATWDER.[F]		0.00538246	0.00100761	1	5	4	B2ZZ89	B2ZZ89 [2065-2072]		0	935.422	0	2.739	1.794	0.655	0.0554497	0.682384	0.854082	16.79	73.22	31.42	156	57	87	14.15	24.48	70.26		High	High	High	High	Peak Found	Peak Found	Peak Found	Peak Found	Peak Found	High	0.0004936	0.001951	1.71	31.13	K.SAATWDER.F	[2065-2072]	Used	Used
	FALSE	High	[R].SGHFEQAIK.[E]		0.00129971	0.000399974	1	4	3	B2ZZ89	B2ZZ89 [691-699]		0	1016.52	1	1.079	1.299	1.228	0.999942	0.899125	0.933588	15.91	18.17	20.73	111.3	103.1	85.7	0.87	12.83	19.16		Not Found	High	Peak Found	Peak Found	High	High	Peak Found	Peak Found	Peak Found	High	0.0001062	0.0004944	2.83	24.37	R.SGHFEQAIK.E	[691-699]	Used	Used
	FALSE	High	[K].SLLDACESR.[R]	1xCarbamidomethyl [C6]	0.0038353	0.000797753	1	4	7	B2ZZ89	B2ZZ89 [1895-1903]		0	1050.49	0	0.981	0.984	0.975	0.998247	0.988148	0.99993	11.7	15.19	17.53	96.3	99.6	104.1	17.92	18.63	11.31		High	High	Peak Found	High	High	High	Peak Found	High	High	High	0.0004094	0.001426	1.63	43.89	K.SLLDACESR.R	[1895-1903]	Used	Used
	FALSE	High	[R].SQNIVTDSSSLSAEAIR.[Q]		2.38743e-11	8.68353e-05	1	4	11	B2ZZ89	B2ZZ89 [1548-1564]		0	1777.89	0	0.964	1.097	1.153	0.988791	0.99987	0.990912	23.57	19.8	18.53	101.3	106.4	92.3	18.42	16.78	6.15		High	High	High	High	High	High	High	High	High	High	2.666e-05	1.293e-11	4.81	62.43	R.SQNIVTDSSSLSAEAIR.Q	[1548-1564]	Used	Used
	FALSE	High	[K].TAASGIPYHSEVPVSLK.[E]		8.77866e-10	8.68353e-05	1	5	19	B2ZZ89	B2ZZ89 [2242-2258]		0	1755.93	0	0.793	0.979	1.236	0.839644	0.986221	0.936364	25.34	38.51	50.75	92.1	104.8	103.2	31.77	33.79	40.44		High	High	High	High	High	High	Peak Found	High	High	High	2.666e-05	4.386e-10	2.77	57.81	K.TAASGIPYHSEVPVSLK.E	[2242-2258]	Used	Used
	FALSE	High	[K].TALPAQSAATLPAR.[T]		5.87874e-08	8.68353e-05	1	5	7	B2ZZ89	B2ZZ89 [2178-2191]		0	1367.76	0	0.971	0.892	0.93	0.992362	0.935852	0.993013	12.87	6.5	13.02	95.6	98.5	105.9	11.72	18.5	3.38		High	High	Peak Found	High	High	Peak Found	High	High	High	High	2.666e-05	2.671e-08	2.85	48	K.TALPAQSAATLPAR.T	[2178-2191]	Used	Used
	FALSE	High	[R].TQETPSAQMEGFLNR.[K]		5.3608e-08	8.68353e-05	1	5	4	B2ZZ89	B2ZZ89 [2192-2206]		0	1708.8	0	0.918	1.529	1.665	0.987175	0.590069	0.622716	37.04	41.16	12.16	86.9	134.5	78.6	30.08	31.66	28.9		High	Peak Found	High	High	Peak Found	High	Peak Found	Peak Found	Peak Found	High	2.666e-05	2.454e-08	2.77	69.75	R.TQETPSAQMEGFLNR.K	[2192-2206]	Used	Used
	FALSE	High	[R].TQILAASYELHK.[F]		7.01548e-08	8.68353e-05	1	4	26	B2ZZ89	B2ZZ89 [1798-1809]		0	1373.74	0	1.557	1.221	1.01	0.548743	0.964569	0.99993	15.06	13.62	33.12	121.9	78.3	99.8	3.35	29.12	22.01		High	High	High	High	High	High	High	High	High	High	2.666e-05	3.179e-08	2.63	50.33	R.TQILAASYELHK.F	[1798-1809]	Used	Used
	FALSE	High	[R].TQTAIASEDMPNTLTEAEK.[L]		2.01603e-11	8.68353e-05	1	4	5	B2ZZ89	B2ZZ89 [1081-1099]		0	2049.96	0	2.351	0.892	0.511	0.108924	0.96162	0.284745	88.48	58.99	24.88	132.9	56.5	110.6	48.43	84.43	44.5		High	High	High	Peak Found	Peak Found	High	High	Peak Found	Peak Found	High	2.666e-05	1.089e-11	3.24	63.1	R.TQTAIASEDMPNTLTEAEK.L	[1081-1099]	Used	Used
	FALSE	High	[R].VAHMEFCYQELCQLAAER.[R]	2xCarbamidomethyl [C7; C12]	0.000180989	8.68353e-05	1	5	4	B2ZZ89	B2ZZ89 [613-630]		0	2255	0	0.909	0.753	0.921	0.978839	0.795986	0.993013	19.05	17.63	27.73	87.5	96.3	116.2	67.72	12.38	60.68		High	High	Peak Found	Peak Found	High	High	Peak Found	Peak Found	Peak Found	High	2.666e-05	6.945e-05	1.76	88.4	R.VAHMEFCYQELCQLAAER.R	[613-630]	Used	Used
	FALSE	High	[R].VAVVNQIAR.[Q]		0.000217267	8.68353e-05	1	4	11	B2ZZ89	B2ZZ89 [905-913]		0	969.584	0	1.607	1.608	1.188	0.512925	0.485173	0.980173	39.18	33.05	42.73	130.2	78.4	91.3	26.63	35.21	36.76		High	High	High	High	High	High	High	High	High	High	2.666e-05	8.343e-05	2.07	38.19	R.VAVVNQIAR.Q	[905-913]	Used	Used
	FALSE	High	[R].VDTVNHLADELINSGHSDAATIAEWK.[D]		0.0467632	0.00685296	1	4	1	B2ZZ89	B2ZZ89 [1755-1780]		0	2806.36	0	100	0.259	0.01	1.54325e-16	0.0699867	1.57202e-16		4.37		61.7		238.3	57.02				Peak Found	Peak Found	Not Found	Not Found	Not Found	Not Found	High	Not Found	Not Found	High	0.002762	0.01412	0.89	96.53	R.VDTVNHLADELINSGHSDAATIAEWK.D	[1755-1780]	Used	Used
	FALSE	High	[RK].VLDNAIETEK.[M]		3.68149e-05	8.68353e-05	1	5	7	B2ZZ89	B2ZZ89 [293-302]		0	1131.59	0	1.013	0.97	0.924	0.999964	0.980946	0.993013	17.69	15.53	22.33	99.4	98.1	102.5	9.27	21.85	17.59		High	High	High	High	High	High	Peak Found	High	Peak Found	High	2.666e-05	1.459e-05	2.33	38.5	K.VLDNAIETEK.M	[293-302]	Used	Used
	FALSE	High	[K].VLVLSQDYGK.[H]		7.62952e-05	8.68353e-05	1	5	12	B2ZZ89	B2ZZ89 [549-558]		0	1121.62	0	0.763	0.867	1.25	0.767885	0.895394	0.927389	11.98	18.81	36.29	86.6	113.5	99.9	8.48	36.28	18.57		High	High	High	High	High	High	High	High	High	High	2.666e-05	2.985e-05	2.19	52.52	K.VLVLSQDYGK.H	[549-558]	Used	Used
	FALSE	High	[R].VQAVVAVAR.[E]		0.00161894	0.000399974	1	5	16	B2ZZ89	B2ZZ89 [478-486]		0	912.563	0	1.11	0.905	0.815	0.990997	0.935879	0.931224	19.92	8.24	8.14	99.8	89.9	110.3	11.1	20.04	5.69		High	High	High	Peak Found	High	High	High	High	High	High	0.0001062	0.0006156	2	33.34	R.VQAVVAVAR.E	[478-486]	Used	Used
	FALSE	High	[K].WEDRWEWLR.[L]		0.00534059	0.00100761	1	4	1	B2ZZ89	B2ZZ89 [2006-2014]		1	1375.65	0																No Quan Values	Not Found	High	Not Found	Not Found	Not Found	Not Found	Not Found	Not Found	Not Found	High	0.0004936	0.001934	1.15		K.WEDRWEWLR.L	[2006-2014]	Not Used	Not Used
	FALSE	High	[K].WLHGLESQIQSDDYGK.[D]		0.000329585	8.68353e-05	1	4	6	B2ZZ89	B2ZZ89 [1395-1410]		0	1875.89	0	1.006	0.935	0.929	0.998247	0.986221	0.993013	47.39	41.42	56.63	97.9	97.4	104.7	25.72	48.13	50.62		High	High	High	High	High	High	Peak Found	Peak Found	Peak Found	High	2.666e-05	0.0001259	2.06	62.82	K.WLHGLESQIQSDDYGK.D	[1395-1410]	Used	Used
	FALSE	High	[K].WVNSHLAR.[V]		0.00115611	0.000357998	1	18	21	B2ZZ89	B2ZZ89 [63-70]		0	982.522	0	0.913	1.486	1.905	0.980036	0.735088	0.414382	55.21	65.59	67.14	112.4	123	64.6	52.29	11.21	57.13		High	High	High	High	High	High	High	High	High	High	9.552e-05	0.0004379	1.82	26.54	K.WVNSHLAR.V	[63-70]	Used	Used
	FALSE	High	[R].YKEVAELTR.[L]		0.00299038	0.00060209	1	4	15	B2ZZ89	B2ZZ89 [831-839]		1	1108.6	0	1.166	1.101	1.113	0.974846	0.99371	0.993013	27.03	45.47	41.9	102.8	103.9	93.4	20.54	21.43	53.07		High	High	High	High	High	High	High	High	High	High	0.0003333	0.001126	1.9	30.94	R.YKEVAELTR.L	[831-839]	Used	Used
FALSE	High	Master Protein	P78527	DNA-dependent protein kinase catalytic subunit OS=Homo sapiens OX=9606 GN=PRKDC PE=1 SV=3	0	576.855	30	121	802	121	4128	468.8	7.12	868.64	121	0	1.047	1.05	1.005	0.956799	0.986253	0.999966	51.45	49.68	59.2	103	97.6	99.3	5.62	5.55	6.14	High	High	High	High	High	High	High	High	High	1
	Checked	Confidence	Annotated Sequence	Modifications	Qvality PEP	Qvality q-value	# Protein Groups	# Proteins	# PSMs	Master Protein Accessions	Positions in Master Proteins	Modifications in Master Proteins	# Missed Cleavages	Theo. MH+ [Da]	# Razor Quan Results	Abundance Ratio: (C) / (HP)	Abundance Ratio: (C) / (HS)	Abundance Ratio: (HP) / (HS)	Abundance Ratio Adj. P-Value: (C) / (HP)	Abundance Ratio Adj. P-Value: (C) / (HS)	Abundance Ratio Adj. P-Value: (HP) / (HS)	Abundance Ratio Variability [%]: (C) / (HP)	Abundance Ratio Variability [%]: (C) / (HS)	Abundance Ratio Variability [%]: (HP) / (HS)	Abundances (Grouped): C	Abundances (Grouped): HP	Abundances (Grouped): HS	Abundances (Grouped) CV [%]: C	Abundances (Grouped) CV [%]: HP	Abundances (Grouped) CV [%]: HS	Quan Info	Found in Sample: [S1] F1: Sample, C, C1	Found in Sample: [S2] F2: Sample, C, C2	Found in Sample: [S3] F3: Sample, C, C3	Found in Sample: [S4] F4: Sample, HP, HP1	Found in Sample: [S5] F5: Sample, HP, HP2	Found in Sample: [S6] F6: Sample, HP, HP3	Found in Sample: [S7] F7: Sample, HS, HS1	Found in Sample: [S8] F8: Sample, HS, HS2	Found in Sample: [S9] F9: Sample, HS, HS3	Confidence (by Search Engine): Sequest HT	Percolator q-Value (by Search Engine): Sequest HT	Percolator PEP (by Search Engine): Sequest HT	XCorr (by Search Engine): Sequest HT	Top Apex RT [min]	Sequence in Protein	Positions in Proteins	Quan Usage	Quan Ratio Usage
	FALSE	High	[K].AALSALESFLK.[Q]		0.0212261	0.00305122	1	2	2	P78527	P78527 [311-321]		0	1149.65	0	0.518	0.668	1.54	0.705777	0.853991	0.961901	20.66	40.35	99.76	73.8	115.7	110.5	56.04	71.03	82.7		Peak Found	Peak Found	Peak Found	Peak Found	Peak Found	High	High	Peak Found	Peak Found	High	0.001379	0.00677	0.65	97	K.AALSALESFLK.Q	[311-321]	Used	Used
	FALSE	High	[K].AIRPQIDLK.[R]		0.0147956	0.00252894	1	2	12	P78527	P78527 [255-263]		0	1053.64	0	1.548	1.543	0.997	0.704919	0.664367	0.99993	68.69	68.69	22.57	130.8	84.5	84.7	59.73	7.91	20.45		High	High	High	High	Peak Found	High	High	High	Peak Found	High	0.001129	0.004906	2.1	38.08	K.AIRPQIDLK.R	[255-263]	Used	Used
	FALSE	High	[R].APPCEYKDWLTK.[M]	1xCarbamidomethyl [C4]	0.0150496	0.00252894	1	1	1	P78527	P78527 [3834-3845]		1	1507.72	0	0.01		100	1.54325e-16		1.57202e-16					300						Not Found	Not Found	Not Found	Not Found	Not Found	High	Not Found	Not Found	Not Found	High	0.001129	0.004981	1.56	56.77	R.APPCEYKDWLTK.M	[3834-3845]	Used	Used
	FALSE	High	[K].ATQMPEGGQGAPPMYQLYK.[R]		0.0038353	0.000797753	1	2	3	P78527	P78527 [945-963]		0	2066.97	0	0.566	0.627	1.108	0.340122	0.469737	0.995499	14.41	31.21	88.97	68.8	121.5	109.7	21.32	48.37	70.48		Peak Found	Peak Found	Peak Found	High	Peak Found	High	High	Peak Found	Peak Found	High	0.0004094	0.001419	1	70	K.ATQMPEGGQGAPPMYQLYK.R	[945-963]	Used	Used
	FALSE	High	[R].ATQQQHDFTLTQTADGR.[S]		9.30568e-11	8.68353e-05	1	1	12	P78527	P78527 [2637-2653]		0	1917.9	0	1.277	0.975	0.788	0.946011	0.996306	0.899553	65.68	59.96	37.73	124.7	85.3	90.1	40.39	57.48	62.08		High	High	High	Peak Found	High	Peak Found	High	High	High	High	2.666e-05	4.862e-11	4.06	41.74	R.ATQQQHDFTLTQTADGR.S	[2637-2653]	Used	Used
	FALSE	High	[K].AVAFFLESIAMHDIIAAEK.[C]		1.49388e-11	8.68353e-05	1	1	13	P78527	P78527 [1293-1311]		0	2076.08	0	0.889	0.753	0.847	0.975865	0.674294	0.955664	17.6	29.8	45.11	86.9	97.7	115.4	11.08	29.17	48.74		High	Peak Found	High	High	High	High	High	High	High	High	2.666e-05	8.154e-12	4.26	110.33	K.AVAFFLESIAMHDIIAAEK.C	[1293-1311]	Used	Used
	FALSE	High	[K].AVAFFLESIAMHDIIAAEK.[C]	1xOxidation [M11]	0.00912043	0.00154437	1	1	1	P78527	P78527 [1293-1311]		0	2092.08	0	0.359	100	100	0.135066	1.32313e-16	1.57202e-16	14.01			88.7	211.3		27.32	98.49			Peak Found	Peak Found	Peak Found	Peak Found	High	Not Found	Not Found	Not Found	Not Found	High	0.0007038	0.003162	0.94	105.57	K.AVAFFLESIAMHDIIAAEK.C	[1293-1311]	Used	Used
	FALSE	High	[K].CDSWWAK.[D]	1xCarbamidomethyl [C1]	0.0138248	0.0024148	1	1	8	P78527	P78527 [1629-1635]		0	952.398	0	1.098	1.264	1.151	0.999507	0.975262	0.993013	10.44	14.41	6.1	108.9	100.8	90.2	5.75	17.44	18.67		High	High	High	High	High	High	High	High	Peak Found	High	0.00107	0.004627	1.91	54.38	K.CDSWWAK.D	[1629-1635]	Used	Used
	FALSE	High	[K].CFGTGAAGNR.[T]	1xCarbamidomethyl [C1]	0.000738495	0.000299145	1	1	8	P78527	P78527 [1312-1321]		0	1010.45	0	1.154	1.194	1.035	0.986443	0.965921	0.99993	8.21	18.15	24.98	111	96.9	92.1	19.65	22.44	12.78		High	High	High	High	Peak Found	High	High	High	High	High	8.126e-05	0.0002808	2.12	23.46	K.CFGTGAAGNR.T	[1312-1321]	Used	Used
	FALSE	High	[R].CGAALAGHQLIR.[G]	1xCarbamidomethyl [C1]	1.37974e-07	8.68353e-05	1	2	17	P78527	P78527 [25-36]		0	1266.67	0	1.066	1.113	0.77	0.998247	0.995877	0.913769	106.17	64.84	28.75	134.4	72	93.6	46.82	67.98	27.18		High	High	High	High	High	High	High	High	High	High	2.666e-05	6.185e-08	3.49	38.34	R.CGAALAGHQLIR.G	[25-36]	Used	Used
	FALSE	High	[K].CLMDQATDPNILGR.[T]	1xCarbamidomethyl [C1]	1.51304e-07	8.68353e-05	1	1	4	P78527	P78527 [4106-4119]		0	1603.76	0	0.561	0.988	1.715	0.284736	0.996306	0.557614	6.66	33.83	19.78	78	143	79	48.25	10.96	17.52		High	Peak Found	High	High	Peak Found	Not Found	Peak Found	High	Peak Found	High	2.666e-05	6.766e-08	2.95	70.22	K.CLMDQATDPNILGR.T	[4106-4119]	Used	Used
	FALSE	High	[K].DCLSIPYR.[L]	1xCarbamidomethyl [C2]	0.033355	0.0050955	1	1	7	P78527	P78527 [2247-2254]		0	1023.49	0	1.443	1.116	0.791	0.769591	0.997145	0.902336	18.12	22.6	14.16	107.6	85	107.4	10.98	10.05	23.99		Peak Found	High	High	High	High	Peak Found	High	High	High	High	0.002055	0.01024	1.61	56.85	K.DCLSIPYR.L	[2247-2254]	Used	Used
	FALSE	High	[K].DLCNTHLMR.[V]	1xCarbamidomethyl [C3]	0.000111876	8.68353e-05	1	1	18	P78527	P78527 [1362-1370]		0	1159.53	0	0.985	0.929	0.931	0.998329	0.975238	0.993013	17.97	20.41	17.22	93.1	99.7	107.1	13.68	11.18	45.07		High	High	High	High	High	High	High	High	High	High	2.666e-05	4.343e-05	2.06	37.84	K.DLCNTHLMR.V	[1362-1370]	Used	Used
	FALSE	High	[K].DILETHLR.[E]		0.0105761	0.00173626	1	1	5	P78527	P78527 [1413-1420]		0	996.547	0	1.303	0.388	0.255	0.94964	0.0412759	0.00697827	60.61	10.97	5.37	71.2	54.6	174.2	66.07	56.65	30.88		High	Peak Found	High	Peak Found	High	Peak Found	Not Found	High	High	High	0.0008003	0.003613	1.33	47.83	K.DILETHLR.E	[1413-1420]	Used	Used
	FALSE	High	[K].DLLLNTMSQEEK.[A]		0.000578201	0.000240272	1	1	5	P78527	P78527 [3814-3825]		0	1420.7	0	0.875	1.104	1.292	0.959021	0.99987	0.940981	23.21	28.26	29.73	89.8	112.6	97.6	27.82	30.99	23.43		High	Peak Found	High	High	Peak Found	Not Found	Peak Found	High	High	High	6.695e-05	0.0002199	1.97	72.47	K.DLLLNTMSQEEK.A	[3814-3825]	Used	Used
	FALSE	High	[K].DILPCLDGYLK.[T]	1xCarbamidomethyl [C5]	0.0123905	0.00209351	1	2	1	P78527	P78527 [791-801]		0	1306.67	0	1.15	1.648	0.932	0.98885	0.62887	0.992505	25.76	62.25	70.74	120.8	105.9	73.3	16.81	56.4	54.81		Peak Found	Peak Found	Peak Found	Peak Found	Peak Found	High	Peak Found	Peak Found	Peak Found	High	0.000935	0.004176	1.15	100.77	K.DILPCLDGYLK.T	[791-801]	Used	Used
	FALSE	High	[R].DLPSWMK.[F]		0.0616323	0.00917983	1	1	3	P78527	P78527 [2121-2127]		0	876.428	0	0.983	2.008	1.924	0.998247	0.450281	0.495662	68.79	30.65	76.13	117.9	119.8	62.3	15.36	61.76	29.53		High	Peak Found	Peak Found	High	Peak Found	High	Peak Found	Peak Found	Peak Found	High	0.00361	0.01849	1.21	72.09	R.DLPSWMK.F	[2121-2127]	Used	Used
	FALSE	High	[R].DQNILLGTTYR.[I]		9.74828e-05	8.68353e-05	1	1	16	P78527	P78527 [3325-3335]		0	1293.68	0	0.898	1.136	1.534	0.977184	0.994036	0.681909	17.34	15.55	31.52	101.9	108.4	89.7	7.05	25.68	17.39		High	High	High	High	High	High	High	High	High	High	2.666e-05	3.791e-05	1.73	67.08	R.DQNILLGTTYR.I	[3325-3335]	Used	Used
	FALSE	High	[K].ECSPWMSDFK.[V]	1xCarbamidomethyl [C2]	0.00132855	0.000399974	1	1	3	P78527	P78527 [3682-3691]		0	1286.52	0	0.821	0.819	0.998	0.95316	0.924832	0.99993	31.83	12.2	42.47	87.3	106.3	106.5	22.75	50.82	16.31		High	Peak Found	Peak Found	Peak Found	High	Peak Found	Peak Found	High	Peak Found	High	0.0001062	0.000504	1.25	72.66	K.ECSPWMSDFK.V	[3682-3691]	Used	Used
	FALSE	High	[R].EIFNFVLK.[A]		0.00981907	0.00157042	1	2	9	P78527	P78527 [247-254]		0	1009.57	0	1.048	1.194	1.219	0.999964	0.974605	0.964478	17.03	19.17	12.47	107	102.1	91	15.71	9.79	11.07		High	High	High	High	High	Peak Found	High	Peak Found	High	High	0.0007563	0.003386	1.38	86.77	R.EIFNFVLK.A	[247-254]	Used	Used
	FALSE	High	[R].ELLNPVVEFVSHPSTTCR.[E]	1xCarbamidomethyl [C17]	2.87644e-08	8.68353e-05	1	1	8	P78527	P78527 [2453-2470]		0	2085.04	0	1.238	1.969	1.519	0.950175	0.150695	0.706321	29.82	17.47	40.66	126.4	114.3	59.3	15.33	30.77	19.89		High	High	High	High	Peak Found	High	Peak Found	Peak Found	High	High	2.666e-05	1.329e-08	2.78	84.84	R.ELLNPVVEFVSHPSTTCR.E	[2453-2470]	Used	Used
	FALSE	High	[K].ELSIAIR.[G]		0.0432587	0.00647109	1	2	5	P78527	P78527 [358-364]		0	801.483	0	1.116	100	100	0.996712	1.32313e-16	1.57202e-16	0			158.2	141.8						Peak Found	High	High	Peak Found	Peak Found	High	High	Peak Found	High	High	0.002579	0.01309	1.21	48.23	K.ELSIAIR.G	[358-364]	Used	Used
	FALSE	High	[K].FIQTFGK.[E]		0.0189693	0.0027863	1	1	5	P78527	P78527 [3632-3638]		0	840.461	0	0.951	0.449	0.392	0.998247	0.189122	0.214331	34.5	10.94	9.16	60.6	67.5	171.9	48.07	21.18	59.81		Peak Found	Peak Found	High	High	High	Not Found	Not Found	High	High	High	0.001297	0.006114	1.25	42.04	K.FIQTFGK.E	[3632-3638]	Used	Used
	FALSE	High	[R].FNNYVDCMK.[K]	1xCarbamidomethyl [C7]	0.000217267	8.68353e-05	1	1	6	P78527	P78527 [1736-1744]		0	1190.5	0	0.716	0.836	1.258	0.731615	0.925748	0.958805	10.24	13.17	36.49	83.5	116.6	99.9	8.32	20.01	36.18		High	High	Not Found	Peak Found	High	Not Found	High	High	High	High	2.666e-05	8.33e-05	2.23	48.2	R.FNNYVDCMK.K	[1736-1744]	Used	Used
	FALSE	High	[R].FNNYVDCMK.[K]	1xCarbamidomethyl [C7]; 1xOxidation [M8]	0.0139423	0.00243916	1	1	1	P78527	P78527 [1736-1744]		0	1206.49	0	10.408	0.876	0.084	1.83702e-07	0.964569	1.68457e-06	64.43	0	0.4	134.1	12.9	153		51.7			Not Found	Peak Found	Not Found	Peak Found	Peak Found	Peak Found	Not Found	Not Found	High	High	0.001089	0.004651	1.87	33.94	R.FNNYVDCMK.K	[1736-1744]	Used	Used
	FALSE	High	[K].FVPLLPGNR.[S]		0.0632371	0.00955447	1	1	7	P78527	P78527 [1194-1202]		0	1012.59	0	2.034	0.843	0.415	0.30159	0.930168	0.113497	54.37	51.08	7.83	86	62.8	151.3	43.36	45.79	50.67		High	Peak Found	High	High	High	High	Peak Found	High	High	High	0.003691	0.01883	1.06	64.47	K.FVPLLPGNR.S	[1194-1202]	Used	Used
	FALSE	High	[K].FYGELALK.[K]		0.00319919	0.000700095	1	3	10	P78527	P78527 [156-163]		0	940.514	0	0.728	1.199	1.676	0.721873	0.983877	0.576632	8.98	24.94	35.2	89.9	123.4	86.7	22.14	28.93	23.02		Peak Found	High	High	High	High	High	High	High	High	High	0.0003569	0.0012	1.52	62.41	K.FYGELALK.K	[156-163]	Used	Used
	FALSE	High	[K].FYQGFLFSEKPEK.[N]		7.42683e-07	8.68353e-05	1	1	15	P78527	P78527 [1961-1973]		0	1619.81	0	0.827	2.348	2.844	0.958702	0.276134	0.188555	6.02	21.5	21.5	112	135.4	52.6	28.45	25.09	9.19		High	High	High	High	High	High	High	High	High	High	2.666e-05	3.203e-07	2.34	69.53	K.FYQGFLFSEKPEK.N	[1961-1973]	Used	Used
	FALSE	High	[K].GGSWIQEINVAEK.[N]		7.12103e-05	8.68353e-05	1	1	5	P78527	P78527 [4024-4036]		0	1430.73	1	0.93	1.19	1.104	0.980432	0.975297	0.994842	27.07	24.67	45.51	102.9	110.7	86.5	9.21	31.11	39.23		Peak Found	Peak Found	High	Peak Found	High	Peak Found	High	Peak Found	High	High	2.666e-05	2.793e-05	1.54	74.29	K.GGSWIQEINVAEK.N	[4024-4036]	Used	Used
	FALSE	High	[R].GKPLPEYHVR.[I]		0.00112275	0.000357998	1	1	13	P78527	P78527 [3709-3718]		0	1195.66	0	0.973	1.455	1.51	0.987046	0.796164	0.807392	21.2	41.54	35.18	117	120.2	62.8	22.29	14.01	15.95		High	High	High	High	High	High	High	High	High	High	9.552e-05	0.0004272	2.18	26.4	R.GKPLPEYHVR.I	[3709-3718]	Used	Used
	FALSE	High	[R].GIFTSEIGTK.[Q]		0.00868475	0.00145675	1	1	1	P78527	P78527 [2941-2950]		0	1052.56	0	1.092	0.936	0.899	0.994463	0.983417	0.982176	12.52	10.03	19.26	99.8	91.4	108.8	5.69	12.38	29.39		Peak Found	High	Not Found	Peak Found	Peak Found	Not Found	Peak Found	Peak Found	Peak Found	High	0.0006851	0.003034	1.65	55.45	R.GIFTSEIGTK.Q	[2941-2950]	Used	Used
	FALSE	High	[K].GLSSLLCNFTK.[S]	1xCarbamidomethyl [C7]	0.0421497	0.00631517	1	2	1	P78527	P78527 [226-236]		0	1239.64	0	1.276	0.479	0.417	0.968334	0.274681	0.32684	26.82	6.74	2.87	81.9	64.2	154	25.17		22.56		Peak Found	Peak Found	Not Found	Peak Found	Not Found	Not Found	Peak Found	High	Peak Found	High	0.00253	0.01278	0.54	85.86	K.GLSSLLCNFTK.S	[226-236]	Used	Used
	FALSE	High	[R].GYGLFAGPCK.[V]	1xCarbamidomethyl [C9]	0.001131	0.000357998	1	2	9	P78527	P78527 [365-374]		0	1069.51	0	0.617	1.142	1.849	0.335219	0.994951	0.438496	8.26	43.22	43.22	85.8	139	75.2	8.14	19.36	47.23		High	High	High	High	High	High	High	High	High	High	9.552e-05	0.0004292	1.96	58.98	R.GYGLFAGPCK.V	[365-374]	Used	Used
	FALSE	High	[K].HDVGAYMLMYK.[G]		4.13071e-05	8.68353e-05	1	1	5	P78527	P78527 [3850-3860]		0	1327.62	0	1.4	2.449	1.795	0.934946	0.4315	0.862585	31.21	53.23	55.12	142.1	101.4	56.5	25.81	1.6	51.94		Peak Found	High	High	High	Peak Found	High	Peak Found	Peak Found	Peak Found	High	2.666e-05	1.631e-05	2.65	63.71	K.HDVGAYMLMYK.G	[3850-3860]	Used	Used
	FALSE	High	[R].HECMAPLTALVK.[H]	1xCarbamidomethyl [C3]	6.44674e-08	8.68353e-05	1	1	8	P78527	P78527 [2091-2102]		0	1369.7	0	1.523	1.031	0.752	0.749271	0.99987	0.905564	24.79	27.77	15.22	121	79.3	99.8	27.22	14.98	26.01		High	Peak Found	High	High	Not Found	Peak Found	High	High	High	High	2.666e-05	2.927e-08	3.89	59.31	R.HECMAPLTALVK.H	[2091-2102]	Used	Used
	FALSE	High	[R].HGDLPDIQIK.[H]		1.94107e-06	8.68353e-05	1	1	10	P78527	P78527 [2777-2786]		0	1135.61	0	2.653	1.172	0.379	0.0204954	0.991042	0.0831814	58.03	54.42	11.39	134.5	50.7	114.8	27.59	61.44	59.51		High	High	High	High	High	High	High	High	High	High	2.666e-05	8.199e-07	3.48	50.49	R.HGDLPDIQIK.H	[2777-2786]	Used	Used
	FALSE	High	[K].HSSLITPLQAVAQR.[D]		0.00188875	0.000512488	1	1	1	P78527	P78527 [2787-2800]		0	1520.85	0	4.693	2.874	0.612	0.0108593	0.202686	0.838983	0	59.04	22.14	192.2	40.9	66.9			52.32		Not Found	High	Not Found	Peak Found	Not Found	Not Found	Not Found	Peak Found	Peak Found	High	0.0001707	0.0007164	1.47	57.64	K.HSSLITPLQAVAQR.D	[2787-2800]	Used	Used
	FALSE	High	[R].HVMQPYYK.[D]		0.00392385	0.000797753	1	2	5	P78527	P78527 [783-790]		0	1065.52	0	0.739	1.57	1.981	0.924016	0.950483	0.729729	24.64	68.17	46.75	95	136.2	68.7	43.37	20.29	57.99		High	High	Not Found	High	Peak Found	High	High	Peak Found	Peak Found	High	0.0004094	0.001453	1.87	27.07	R.HVMQPYYK.D	[783-790]	Used	Used
	FALSE	High	[R].HVMQPYYK.[D]	1xOxidation [M3]	0.0643284	0.00986544	1	2	1	P78527	P78527 [783-790]		0	1081.51	0	2.354	1.147	0.487	0.822947	0.99987	0.889269	143.61	122.84	23.08	151.4	64.3	84.3	132.18	107.61	116.7		High	Peak Found	Not Found	Not Found	Peak Found	Peak Found	Peak Found	Peak Found	Peak Found	High	0.003776	0.01919	1.44	21.96	R.HVMQPYYK.D	[783-790]	Used	Used
	FALSE	High	[K].KDLCNTHLMR.[V]	1xCarbamidomethyl [C4]	5.83403e-05	8.68353e-05	1	1	5	P78527	P78527 [1361-1370]		1	1287.63	0	0.815	2.156	2.643	0.947681	0.727999	0.43171	7.61	87.72	87.72	111.5	136.8	51.7	19.98		80.43		High	High	High	High	Not Found	Not Found	Peak Found	High	Peak Found	High	2.666e-05	2.303e-05	2.65	26.23	K.KDLCNTHLMR.V	[1361-1370]	Used	Used
	FALSE	High	[R].KFIQTFGK.[E]		0.0106641	0.00173626	1	1	4	P78527	P78527 [3631-3638]		1	968.556	0	0.635	0.936	1.263	0.726017	0.976208	0.976041	14.04	42.37	27.43	77.1	121.3	101.6	35.59	14.49	37.84		Peak Found	High	Not Found	High	High	Not Found	High	Peak Found	Peak Found	High	0.0008095	0.003638	2.17	35.5	R.KFIQTFGK.E	[3631-3638]	Used	Used
	FALSE	High	[K].KGGSWIQEINVAEK.[N]		5.78082e-06	8.68353e-05	1	1	7	P78527	P78527 [4023-4036]		1	1558.82	0	1.039	3.948	3.709	0.999964	0.00217952	0.0224352	47.77	50.19	21.26	153	113.8	33.2	27.03	42.75	41.21		High	High	Peak Found	High	High	High	High	Peak Found	Peak Found	High	2.666e-05	2.388e-06	2.91	62.93	K.KGGSWIQEINVAEK.N	[4023-4036]	Used	Used
	FALSE	High	[K].KIPDTVLEK.[V]		0.0153082	0.00252894	1	2	3	P78527	P78527 [165-173]		1	1042.61	0	0.809	0.766	0.961	0.880338	0.869328	0.999408	36.1	32.34	41.05	84.7	104.7	110.6	66.01	19.49	57.83		High	Peak Found	Peak Found	Peak Found	High	Peak Found	Peak Found	High	Peak Found	High	0.00113	0.005062	2.04	35.72	K.KIPDTVLEK.V	[165-173]	Used	Used
	FALSE	High	[R].KNILEESLCELVAK.[Q]	1xCarbamidomethyl [C9]	1.65923e-07	8.68353e-05	1	1	4	P78527	P78527 [2334-2347]		1	1645.88	0	0.761	0.582	0.947	0.926004	0.518036	0.99993	58.96	34.49	35.07	74.4	97.8	127.8	94.97	35.4	28.87		Peak Found	High	Peak Found	Peak Found	Peak Found	High	Peak Found	High	High	High	2.666e-05	7.397e-08	3.09	94.31	R.KNILEESLCELVAK.Q	[2334-2347]	Used	Used
	FALSE	High	[R].KQNNFSLAMK.[L]		0.000185174	8.68353e-05	1	1	3	P78527	P78527 [3248-3257]		1	1180.61	0	1.602	0.486	0.303	0.835017	0.28315	0.0466703	27.93	0	2.16	81.5	50.9	167.6		42.93			Not Found	Not Found	High	High	Peak Found	Peak Found	Not Found	High	Not Found	High	2.666e-05	7.115e-05	1.6	38.22	R.KQNNFSLAMK.L	[3248-3257]	Used	Used
	FALSE	High	[R].LAAVVSACK.[Q]	1xCarbamidomethyl [C8]	0.000501845	0.000165913	1	1	9	P78527	P78527 [1448-1456]		0	918.508	0	1.054	0.759	0.72	0.999964	0.790527	0.813291	61.04	17.2	38.06	91.8	87.1	121	10.13	58.89	30.05		Peak Found	High	High	High	High	High	High	High	High	High	4.753e-05	0.0001912	1.98	29.55	R.LAAVVSACK.Q	[1448-1456]	Used	Used
	FALSE	High	[R].LACDVDQVTR.[Q]	1xCarbamidomethyl [C3]	3.88471e-05	8.68353e-05	1	2	6	P78527	P78527 [972-981]		0	1176.57	1	0.872	0.637	0.755	0.932598	0.410595	0.924387	27.52	15.18	24.18	77.8	95.6	126.7	35.81	30.88	23.53		Not Found	High	Peak Found	High	High	High	High	High	Peak Found	High	2.666e-05	1.54e-05	2.43	37.33	R.LACDVDQVTR.Q	[972-981]	Used	Used
	FALSE	High	[K].LAGANPAVITCDELLLGHEK.[A]	1xCarbamidomethyl [C11]	1.17189e-10	8.68353e-05	1	1	6	P78527	P78527 [4051-4070]		0	2121.1	0	0.952	0.71	0.757	0.988255	0.576639	0.875881	21.96	14.02	15.45	84.5	88.8	126.7	25	27.1	29.93		Peak Found	High	Not Found	High	High	Not Found	High	High	High	High	2.666e-05	6.099e-11	3.37	75.98	K.LAGANPAVITCDELLLGHEK.A	[4051-4070]	Used	Used
	FALSE	High	[K].IAPYSVEIK.[N]		0.00109835	0.000357998	1	3	10	P78527	P78527 [100-108]		0	1019.58	0	1.009	1.019	1.009	0.999964	0.99987	0.99993	55.12	19.58	42.22	100.9	100	99.1	28.39	48.04	1.24		High	High	Peak Found	Peak Found	High	High	High	High	High	High	9.552e-05	0.0004174	1.6	51.76	K.IAPYSVEIK.N	[100-108]	Used	Used
	FALSE	High	[R].ICSKPVVLPK.[G]	1xCarbamidomethyl [C2]	0.0637806	0.00974422	1	2	1	P78527	P78527 [490-499]		0	1140.68	0	1.345	0.71	0.433	0.952507	0.752016	0.229555	35.1	27.93	1.93	86.7	64.4	148.9	32.58		68.47		Not Found	High	Peak Found	Not Found	Peak Found	Not Found	Peak Found	Peak Found	Peak Found	High	0.003765	0.01912	1.29	33.08	R.ICSKPVVLPK.G	[490-499]	Used	Used
	FALSE	High	[R].LGASLAFNNIYR.[E]		0.00800801	0.00141598	1	2	3	P78527	P78527 [1076-1087]		0	1338.72	0	0.904	0.325	0.36	0.992288	0.0802577	0.14404	61.66	5.43	8.58	57.8	64.5	177.7	68.3	7.99	61.61		Not Found	Peak Found	Peak Found	High	Peak Found	Peak Found	Not Found	High	Peak Found	High	0.0006674	0.002818	0.99	75.99	R.LGASLAFNNIYR.E	[1076-1087]	Used	Used
	FALSE	High	[K].IGELFSK.[F]		0.0376611	0.00587822	1	3	12	P78527	P78527 [149-155]		0	793.445	0	2.671	1.572	0.612	0.00492523	0.613145	0.498755	60.91	56.13	16.75	151	56.5	92.4	47.85	8.91	38.51		High	High	High	High	Peak Found	High	High	High	High	High	0.002349	0.01151	1.89	37.96	K.IGELFSK.F	[149-155]	Used	Used
	FALSE	High	[R].LGLPGDEVDNK.[V]		3.65334e-05	8.68353e-05	1	1	7	P78527	P78527 [2705-2715]		0	1156.58	0	0.978	1.034	1.039	0.999964	0.99987	0.99993	19.2	20.29	28.77	102.9	96.6	100.5	13.77	16.09	21.69		Not Found	High	High	High	Peak Found	High	High	High	High	High	2.666e-05	1.454e-05	1.92	49.78	R.LGLPGDEVDNK.V	[2705-2715]	Used	Used
	FALSE	High	[K].LGNPIVPLNIR.[L]		0.0546375	0.00799704	1	1	5	P78527	P78527 [2133-2143]		0	1205.74	0	1.593	0.917	0.66	0.716117	0.981775	0.817486	36.73	47.24	19.41	116.3	73	110.7	38.54	2.77	33.15		High	Peak Found	Peak Found	High	High	Not Found	Peak Found	Peak Found	High	High	0.003161	0.01644	0.73	74.29	K.LGNPIVPLNIR.L	[2133-2143]	Used	Used
	FALSE	High	[R].LLALNSLYSPK.[I]		0.000760639	0.000299145	1	1	4	P78527	P78527 [2539-2549]		0	1218.71	0	1.221	0.726	0.56	0.977184	0.893823	0.516479	54.97	36.03	22.87	93.8	76.9	129.3	31.01	59.45	67.31		Not Found	Peak Found	High	High	Peak Found	Not Found	High	Peak Found	High	High	8.126e-05	0.0002888	1.55	76.82	R.LLALNSLYSPK.I	[2539-2549]	Used	Used
	FALSE	High	[R].IIANALSSEPACLAEIEEDKAR.[R]	1xCarbamidomethyl [C12]	0.033355	0.0050955	1	1	1	P78527	P78527 [3336-3357]		1	2400.21	0	0.111	0.033	0.295	8.41599e-05	9.55648e-14	0.0498623	0	0.04	3.65	7.4	66.6	226			81.81		Not Found	Peak Found	Not Found	Peak Found	Not Found	Not Found	Peak Found	High	Peak Found	High	0.002061	0.01028	0.64	79.48	R.IIANALSSEPACLAEIEEDKAR.R	[3336-3357]	Used	Used
	FALSE	High	[K].ILDVMYSR.[L]		0.00292401	0.000544427	1	1	6	P78527	P78527 [1876-1883]		0	996.518	0	1.289	0.951	0.797	0.94309	0.976634	0.955664	32.71	10.86	15.11	100.2	92	107.8	15.78	45.58	10.5		High	High	Peak Found	High	Peak Found	Peak Found	Peak Found	High	High	High	0.0003202	0.001102	1.65	58.42	K.ILDVMYSR.L	[1876-1883]	Used	Used
	FALSE	High	[K].ILDVMYSR.[L]	1xOxidation [M5]	0.00840687	0.00141598	1	1	3	P78527	P78527 [1876-1883]		0	1012.51	0	0.32	100	100	0.020363	1.32313e-16	1.57202e-16	10.52			93.7	206.3		72.61	69.19			High	High	Peak Found	Not Found	High	Peak Found	Not Found	Not Found	Not Found	High	0.0006797	0.002938	1.98	47.77	K.ILDVMYSR.L	[1876-1883]	Used	Used
	FALSE	High	[R].LLEEALLR.[L]		0.00180728	0.000399974	1	1	8	P78527	P78527 [2892-2899]		0	956.578	0	1.248	1.31	1.05	0.944363	0.89948	0.99993	32.52	33.74	37.89	114.1	84.8	101.1	28.37	22.6	30.39		Peak Found	High	High	High	High	High	High	High	High	High	0.0001389	0.0006873	2.15	63.14	R.LLEEALLR.L	[2892-2899]	Used	Used
	FALSE	High	[K].LLLQGEADQSLLTFIDK.[A]		4.58835e-11	8.68353e-05	1	1	1	P78527	P78527 [3051-3067]		0	1904.04	0	3.708	100	100	0.0643715	1.32313e-16	1.57202e-16	61.32			236.3	63.7		2.07	54.73			Not Found	Peak Found	High	Peak Found	Peak Found	Not Found	Not Found	Not Found	Not Found	High	2.666e-05	2.435e-11	3.44	106.85	K.LLLQGEADQSLLTFIDK.A	[3051-3067]	Used	Used
	FALSE	High	[R].LLNFLMK.[H]		0.0114922	0.00193808	1	1	4	P78527	P78527 [2215-2221]		0	878.517	0	0.74	0.438	0.608	0.909691	0.208776	0.717454	6.75	2.03	5	64	89.7	146.2	15.27	6.13	17.43		High	High	High	Peak Found	Peak Found	Not Found	High	Peak Found	Peak Found	High	0.00086	0.003893	1.86	76.78	R.LLNFLMK.H	[2215-2221]	Used	Used
	FALSE	High	[R].LLPAELPAK.[R]		0.0111159	0.00189833	1	1	4	P78527	P78527 [2900-2908]		0	951.587	0	1.794	1.09	0.608	0.34903	0.99987	0.469332	35	28	16.47	121.2	67.6	111.2	22.74	41.35	11.82		Peak Found	Peak Found	High	Peak Found	Peak Found	Peak Found	High	High	High	High	0.0008517	0.003782	1.5	49.57	R.LLPAELPAK.R	[2900-2908]	Used	Used
	FALSE	High	[R].LLPAELPAKR.[V]		0.0159756	0.00256288	1	1	2	P78527	P78527 [2900-2909]		1	1107.69	0	1.897	1.946	1.027	0.676106	0.819071	0.99993	12.44	4.94	7.58	148.8	74.8	76.4	22.81	21.68	21.68		High	Peak Found	Peak Found	Peak Found	High	Peak Found	Peak Found	Peak Found	Peak Found	High	0.00117	0.005245	1.28	39.34	R.LLPAELPAKR.V	[2900-2909]	Used	Used
	FALSE	High	[K].LLQDFNR.[F]		0.0122871	0.00209351	1	1	9	P78527	P78527 [2836-2842]		0	905.484	0	0.522	0.745	1.499	0.115725	0.761924	0.684617	14.96	9.44	54.89	68.9	138.6	92.5	26.41	39.29	4.68		High	Peak Found	High	High	Peak Found	High	High	High	High	High	0.000935	0.004136	1.62	44.23	K.LLQDFNR.F	[2836-2842]	Used	Used
	FALSE	High	[R].LLQIIER.[Y]		0.0110239	0.00181802	1	1	11	P78527	P78527 [3468-3474]		0	884.556	0	100	1.373	0.01	1.54325e-16	0.938591	1.57202e-16		73.14		174		126	53.33		60.08		High	High	High	High	High	High	Peak Found	High	High	High	0.000814	0.003749	1.55	56.01	R.LLQIIER.Y	[3468-3474]	Used	Used
	FALSE	High	[K].LNESTFDTQITK.[K]		5.94297e-07	8.68353e-05	1	1	8	P78527	P78527 [1858-1869]		0	1396.7	0	1.395	0.935	0.688	0.818961	0.977009	0.69949	50.81	16.05	36.54	108.7	77.9	113.3	15.25	59.15	10.94		High	High	High	High	High	High	High	High	Peak Found	High	2.666e-05	2.583e-07	2.46	54.65	K.LNESTFDTQITK.K	[1858-1869]	Used	Used
	FALSE	High	[K].INQVFHGSCITEGNELTK.[T]	1xCarbamidomethyl [C9]	3.08651e-10	8.68353e-05	1	1	15	P78527	P78527 [1896-1913]		0	2046.99	0	0.606	1.034	1.722	0.324291	0.99987	0.461884	22.42	27.9	68.15	82.9	136.8	80.2	16.12	54.79	29.41		High	Peak Found	High	High	High	High	High	High	High	High	2.666e-05	1.575e-10	2.88	53.8	K.INQVFHGSCITEGNELTK.T	[1896-1913]	Used	Used
	FALSE	High	[R].LQETLSAADR.[C]		0.00141899	0.000399974	1	2	4	P78527	P78527 [15-24]		0	1103.57	0	0.801	1.042	1.347	0.902633	0.99987	0.897044	37.14	56.65	23.17	93.5	116.7	89.7	49.3	18.21	21.24		Peak Found	Peak Found	Peak Found	High	High	High	Peak Found	High	Peak Found	High	0.0001062	0.0005405	2	35.5	R.LQETLSAADR.C	[15-24]	Used	Used
	FALSE	High	[K].LSDFNDITNMLLLK.[M]		6.36862e-07	8.68353e-05	1	1	3	P78527	P78527 [3656-3669]		0	1636.86	0	0.215	0.221	1.029	1.59869e-06	0.000117092	0.99993	5.51	5.69	3.65	29.5	137.1	133.3	88.47		3.48		Peak Found	Not Found	Peak Found	High	Not Found	Not Found	Not Found	High	High	High	2.666e-05	2.759e-07	1.92	109.27	K.LSDFNDITNMLLLK.M	[3656-3669]	Used	Used
	FALSE	High	[R].LSFAVPFR.[E]		0.0131417	0.0023026	1	2	3	P78527	P78527 [892-899]		0	936.53	0	1.218	0.446	0.261	0.982027	0.359909	0.10451	81.39	19.52	8.92	91.5	38.4	170.1	69.58	92.42	110.2		High	Peak Found	Peak Found	High	Peak Found	Not Found	Peak Found	Peak Found	High	High	0.001029	0.004391	1.74	81.04	R.LSFAVPFR.E	[892-899]	Used	Used
	FALSE	High	[K].LSLMYAR.[K]		0.0151783	0.00252894	1	1	4	P78527	P78527 [2739-2745]		0	853.46	0	0.7	0.732	1.201	0.788502	0.835672	0.993013	22.49	30.76	60.13	87.9	125.6	86.5	32.74	48.86	39.92		High	Peak Found	Peak Found	High	High	Peak Found	Peak Found	Peak Found	High	High	0.00113	0.005023	1.6	53.13	K.LSLMYAR.K	[2739-2745]	Used	Used
	FALSE	High	[K].LTPLPEDNSMNVDQDGDPSDR.[M]		3.3544e-08	8.68353e-05	1	1	6	P78527	P78527 [3197-3217]		0	2315.01	0	1.363	0.901	0.661	0.909691	0.981477	0.675015	90.48	27.42	61.73	105.5	77.4	117.1	17.22	106.48	31.12		High	High	High	High	Peak Found	Peak Found	High	High	Peak Found	High	2.666e-05	1.543e-08	2.8	64.06	K.LTPLPEDNSMNVDQDGDPSDR.M	[3197-3217]	Used	Used
	FALSE	High	[K].LVINTEEVFRPYAK.[H]		2.5436e-08	8.68353e-05	1	1	14	P78527	P78527 [2149-2162]		0	1678.92	0	0.895	1.299	1.06	0.961165	0.954593	0.99993	67.84	51.84	38.3	128.8	82.7	88.5	39.62	40.51	21		High	High	High	High	High	High	High	High	Not Found	High	2.666e-05	1.183e-08	2.94	71.34	K.LVINTEEVFRPYAK.H	[2149-2162]	Used	Used
	FALSE	High	[K].MAVLALLAK.[I]		0.000660897	0.000240272	1	1	3	P78527	P78527 [1643-1651]		0	929.585	0	0.813	0.692	0.708	0.966324	0.821353	0.885178	9.74	17.83	39.01	81.6	100.4	117.9		53.77	26.71		Not Found	Not Found	High	Peak Found	High	Peak Found	High	Peak Found	Peak Found	High	6.695e-05	0.0002501	2.1	80.9	K.MAVLALLAK.I	[1643-1651]	Used	Used
	FALSE	High	[R].MEVQEQEEDISSLIR.[S]		2.22906e-06	8.68353e-05	1	1	4	P78527	P78527 [3218-3232]		0	1805.86	0	0.068	0.021	0.392	1.10547e-08	1.32313e-16	0.059487	0.38	0.02	15.41	5.7	84.7	209.6	41.11	92.37	43.01		Peak Found	Peak Found	Peak Found	High	High	Peak Found	Not Found	Peak Found	High	High	2.666e-05	9.403e-07	2.34	84.21	R.MEVQEQEEDISSLIR.S	[3218-3232]	Used	Used
	FALSE	High	[K].MKQDAQVVLYR.[S]		0.000552943	0.000165913	1	1	4	P78527	P78527 [2763-2773]		1	1350.72	0	0.901	0.704	0.922	0.988791	0.834878	0.993013	37.02	20.8	57.34	84.4	95.7	119.9	9.73	42.57	66.73		High	Peak Found	High	Peak Found	Not Found	Peak Found	High	High	Peak Found	High	4.753e-05	0.0002096	2.31	40.1	K.MKQDAQVVLYR.S	[2763-2773]	Used	Used
	FALSE	High	[K].MKQDAQVVLYR.[S]	1xOxidation [M1]	0.00542468	0.00100761	1	1	1	P78527	P78527 [2763-2773]		1	1366.71	0																No Quan Values	Not Found	Not Found	Not Found	Not Found	High	Not Found	Not Found	Not Found	Not Found	High	0.0005049	0.001974	2.02		K.MKQDAQVVLYR.S	[2763-2773]	Not Used	Not Used
	FALSE	High	[K].MQLVCCR.[A]	2xCarbamidomethyl [C5; C6]	0.0246024	0.00368008	1	2	11	P78527	P78527 [453-459]		0	966.432	0	1.281	1.442	1.125	0.955193	0.878519	0.994842	38.07	23.95	64.83	108.9	106.9	84.2	18.18	69.64	19.54		High	High	High	High	High	High	High	High	High	High	0.001611	0.00776	1.56	37.1	K.MQLVCCR.A	[453-459]	Used	Used
	FALSE	High	[R].MSTSPEAFLALR.[S]		8.69068e-05	8.68353e-05	1	1	8	P78527	P78527 [3890-3901]		0	1322.68	0	1.382	0.674	0.647	0.856855	0.654276	0.731376	62.75	12.75	16.69	85.5	87.6	126.9	34.66	64.21	16.87		High	High	High	High	High	Peak Found	High	High	High	High	2.666e-05	3.381e-05	2.13	83.38	R.MSTSPEAFLALR.S	[3890-3901]	Used	Used
	FALSE	High	[R].MYAALGDPK.[A]		0.000176898	8.68353e-05	1	1	7	P78527	P78527 [3613-3621]		0	965.476	0	0.755	1.366	2.212	0.832832	0.924832	0.17909	31.02	72.4	50.19	74.3	155.4	70.3	41.77	36.02	55.39		Peak Found	High	High	High	High	High	High	High	Peak Found	High	2.666e-05	6.794e-05	1.93	39.63	R.MYAALGDPK.A	[3613-3621]	Used	Used
	FALSE	High	[R].NELEIPGQYDGR.[G]		0.000172898	8.68353e-05	1	1	5	P78527	P78527 [3697-3708]		0	1390.66	0	1.191	1.072	1.101	0.971431	0.99987	0.997939	60.24	40.61	46.57	101.4	104.1	94.6	28.27	57.34	16.1		High	High	High	Peak Found	Peak Found	High	Peak Found	Peak Found	High	High	2.666e-05	6.675e-05	1.89	60.92	R.NELEIPGQYDGR.G	[3697-3708]	Used	Used
	FALSE	High	[R].NFWSHETR.[L]		0.00198858	0.000512488	1	1	12	P78527	P78527 [2523-2530]		0	1076.49	0	1.022	0.619	0.659	0.999964	0.53441	0.81014	59.68	6.47	15.43	86.6	84.8	128.6	27.26	64.53	6.74		High	High	Peak Found	High	High	High	High	High	High	High	0.0001856	0.0007538	1.67	34.96	R.NFWSHETR.L	[2523-2530]	Used	Used
	FALSE	High	[K].NILEESLCELVAK.[Q]	1xCarbamidomethyl [C8]	7.80096e-06	8.68353e-05	1	1	6	P78527	P78527 [2335-2347]		0	1517.79	0	1.186	1.014	0.876	0.986126	0.99987	0.991035	43.77	54.28	42.26	105.3	90.9	103.8	19.95	35.5	91.3		High	High	High	Peak Found	Peak Found	High	Peak Found	High	High	High	2.666e-05	3.209e-06	2.22	102.57	K.NILEESLCELVAK.Q	[2335-2347]	Used	Used
	FALSE	High	[K].NLLIFENLIDLK.[R]		4.35012e-06	8.68353e-05	1	1	8	P78527	P78527 [1974-1985]		0	1444.84	0	1.848	1.16	0.556	0.296405	0.981477	0.392794	42.03	33.16	22.77	116.3	83.4	100.3	25.62	30.1	41.59		High	High	High	High	High	Peak Found	Peak Found	High	High	High	2.666e-05	1.813e-06	2.11	111.8	K.NLLIFENLIDLK.R	[1974-1985]	Used	Used
	FALSE	High	[K].NLLTVTSSDEMMK.[S]		2.37041e-06	8.68353e-05	1	2	2	P78527	P78527 [869-881]		0	1468.7	0	0.589	0.577	0.913	0.436224	0.472965	0.994089	16.24	17.84	99.76	67.7	114.9	117.4	20.31	86.15	68.12		Peak Found	Peak Found	Not Found	Peak Found	High	Peak Found	High	Peak Found	Peak Found	High	2.666e-05	9.952e-07	2.33	68.11	K.NLLTVTSSDEMMK.S	[869-881]	Used	Used
	FALSE	High	[K].NLSSNEAISLEEIR.[I]		3.76725e-05	8.68353e-05	1	2	5	P78527	P78527 [839-852]		0	1574.8	0	0.318	0.15	0.471	0.0164845	1.46291e-07	0.0984697	2.78	1.47	14.63	27.8	87.2	185	13.84	33.6	87.81		Not Found	High	Peak Found	High	High	High	Peak Found	High	Peak Found	High	2.666e-05	1.489e-05	1.97	71.73	K.NLSSNEAISLEEIR.I	[839-852]	Used	Used
	FALSE	High	[K].NNWEVSALSR.[A]		0.000155387	8.68353e-05	1	2	7	P78527	P78527 [811-820]		0	1175.58	0	1.564	1.124	0.719	0.584788	0.996306	0.781785	47.76	24.43	20.48	118.6	75.8	105.5	5.98	40.13	21.03		High	High	High	Peak Found	Peak Found	High	High	High	High	High	2.666e-05	6.012e-05	2.36	57.4	K.NNWEVSALSR.A	[811-820]	Used	Used
	FALSE	High	[K].NTCTSVYTK.[D]	1xCarbamidomethyl [C3]	0.00417087	0.000877416	1	3	2	P78527	P78527 [109-117]		0	1073.49	0	1.262	1.541	1.194	0.942737	0.629817	0.969683	20.49	18.6	19.02	122.9	97.4	79.8		16.9	17.61		Not Found	Not Found	Peak Found	Peak Found	Peak Found	High	Not Found	Peak Found	High	High	0.000438	0.001537	1.88	23.71	K.NTCTSVYTK.D	[109-117]	Used	Used
	FALSE	High	[R].QCLPSLDLSCK.[Q]	2xCarbamidomethyl [C2; C10]	5.91564e-06	8.68353e-05	1	1	9	P78527	P78527 [1498-1508]		0	1320.63	0	0.636	1.113	1.751	0.564329	0.998126	0.464503	22.46	54.06	33.29	86.4	135.9	77.7	39.12	33	9.38		High	Peak Found	High	High	High	High	High	High	High	High	2.666e-05	2.444e-06	2.52	63.99	R.QCLPSLDLSCK.Q	[1498-1508]	Used	Used
	FALSE	High	[K].QDAQVVLYR.[S]		0.000124516	8.68353e-05	1	1	10	P78527	P78527 [2765-2773]		0	1091.58	0	1.066	0.93	0.872	0.999964	0.975173	0.99132	28.03	12.08	26.31	99.6	93.4	107	10.42	38.02	5.39		High	High	High	High	High	High	High	High	High	High	2.666e-05	4.832e-05	2.65	47.29	K.QDAQVVLYR.S	[2765-2773]	Used	Used
	FALSE	High	[K].QGNLSSQVPLK.[R]		0.000862159	0.000299145	1	1	5	P78527	P78527 [3148-3158]		0	1170.65	0	0.699	1.058	1.515	0.658727	0.99987	0.781034	21.6	9.53	63.08	88.9	127.2	84	4.4	54.55	7.07		High	High	High	Peak Found	High	High	Peak Found	Peak Found	Peak Found	High	8.126e-05	0.0003272	1.58	40.49	K.QGNLSSQVPLK.R	[3148-3158]	Used	Used
	FALSE	High	[K].QITPQQQEK.[S]		0.00934713	0.00157042	1	2	6	P78527	P78527 [1043-1051]		0	1099.57	0	0.634	0.824	1.3	0.468402	0.854836	0.889946	4.26	16.45	24.24	79.1	124.9	96		7.45	22.81		Not Found	High	High	High	High	Peak Found	Not Found	High	High	High	0.0007226	0.00323	1.41	20.46	K.QITPQQQEK.S	[1043-1051]	Used	Used
	FALSE	High	[K].QITQSALLAEAR.[S]		4.40377e-07	8.68353e-05	1	1	8	P78527	P78527 [2951-2962]		0	1300.72	0	1.152	0.943	0.888	0.977838	0.983417	0.96555	20.11	42.19	32.9	114.1	99	87	20.22	28.84	22.29		High	High	High	High	High	High	Peak Found	High	High	High	2.666e-05	1.928e-07	2.8	55	K.QITQSALLAEAR.S	[2951-2962]	Used	Used
	FALSE	High	[K].QMFLTQTDTGDDR.[V]		4.64718e-07	8.68353e-05	1	2	9	P78527	P78527 [394-406]		0	1527.67	0	1.147	0.845	0.833	0.987046	0.91581	0.945611	24.3	14.75	24.74	93.8	81.6	124.6	10.14	32.09	16.12		High	High	High	High	High	High	High	High	High	High	2.666e-05	2.021e-07	3.1	56.01	K.QMFLTQTDTGDDR.V	[394-406]	Used	Used
	FALSE	High	[K].QNNFSLAMK.[L]		0.000685839	0.000240272	1	1	6	P78527	P78527 [3249-3257]		0	1052.52	0	1.391	1.089	0.805	0.950175	0.99987	0.971536	31.41	26.53	22.5	112.3	84.3	103.4	18.27	40.1	16.82		High	High	High	Peak Found	Peak Found	High	High	High	Peak Found	High	6.695e-05	0.0002603	1.62	51.19	K.QNNFSLAMK.L	[3249-3257]	Used	Used
	FALSE	High	[K].QVSNMVAK.[N]		0.018485	0.00275136	1	2	3	P78527	P78527 [322-329]		0	876.461	0	1.421	1.841	1.313	0.856227	0.347671	0.930651	35.3	35.3	37.03	133.5	94	72.5	19.84	30.57	27.46		High	Peak Found	Peak Found	Peak Found	Peak Found	High	Peak Found	Peak Found	High	High	0.001288	0.005975	1.77	20.85	K.QVSNMVAK.N	[322-329]	Used	Used
	FALSE	High	[K].QYDEALNK.[Q]		0.0575376	0.00865354	1	1	1	P78527	P78527 [2971-2978]		0	980.468	0	1.187	1.474	1.337	0.972156	0.694551	0.894545	20.61	20.57	25.88	118.8	100.1	81.2	10.7	20.97	24.31		Not Found	Peak Found	Peak Found	Peak Found	High	Not Found	Peak Found	Peak Found	Peak Found	High	0.003351	0.01719	1.25	28.39	K.QYDEALNK.Q	[2971-2978]	Used	Used
	FALSE	High	[R].SDPGLLTNTMDVFVK.[E]		2.34037e-05	8.68353e-05	1	2	1	P78527	P78527 [3993-4007]		0	1636.83	0	0.77	1.029	1.336	0.856847	0.99987	0.907231	25.88	45.81	74.77	81.5	139.3	79.3	20.36	69.14	53.25		Peak Found	Peak Found	Peak Found	High	Peak Found	Peak Found	Peak Found	Peak Found	Peak Found	High	2.666e-05	9.346e-06	2.13	98.56	R.SDPGLLTNTMDVFVK.E	[3993-4007]	Used	Used
	FALSE	High	[K].SFPPLADR.[F]		0.0475796	0.00701188	1	1	1	P78527	P78527 [2370-2377]		0	902.473	0	0.01		100	1.54325e-16		1.57202e-16					300			11.58			Not Found	Not Found	Not Found	Peak Found	High	Not Found	Not Found	Not Found	Not Found	High	0.002818	0.01443	0.83	53.3	K.SFPPLADR.F	[2370-2377]	Used	Used
	FALSE	High	[K].SKDFVQVMR.[H]		0.00639988	0.00118719	1	1	8	P78527	P78527 [2417-2425]		1	1109.58	0	1.235	1.031	0.834	0.966079	0.998094	0.973468	56.19	22.56	62.58	107.9	87.4	104.7	29.31	71.85	34.77		High	High	High	High	High	Peak Found	Peak Found	High	High	High	0.0005953	0.002287	2.02	39.68	K.SKDFVQVMR.H	[2417-2425]	Used	Used
	FALSE	High	[K].SIELFYK.[F]		0.0425162	0.00634339	1	1	4	P78527	P78527 [1187-1193]		0	899.487	0	0.961	1.066	1.109	0.988255	0.99987	0.993013	46.54	31.31	11.6	100.7	104.8	94.5	42.1	18.43	2.16		Peak Found	High	High	Peak Found	Peak Found	High	Peak Found	Peak Found	High	High	0.002547	0.01296	1.44	64.16	K.SIELFYK.F	[1187-1193]	Used	Used
	FALSE	High	[R].SIGEYDVLR.[G]		0.000901042	0.000299145	1	1	9	P78527	P78527 [2932-2940]		0	1051.54	0	1.048	0.908	0.74	0.999964	0.957807	0.813971	16.53	18.15	28.98	98.2	93.7	108.1	7.05	39.2	18.46		High	High	High	High	High	High	Peak Found	High	High	High	8.126e-05	0.0003432	1.97	60.74	R.SIGEYDVLR.G	[2932-2940]	Used	Used
	FALSE	High	[R].SLGPPQGEEDSVPR.[D]		1.17782e-06	8.68353e-05	1	1	10	P78527	P78527 [2107-2120]		0	1467.71	0	1.175	0.744	0.533	0.977685	0.671352	0.323835	63.72	19.64	7.11	99.2	67.6	133.2	29.63	56.26	11.6		High	High	High	High	High	High	High	High	High	High	2.666e-05	5.039e-07	1.81	47.08	R.SLGPPQGEEDSVPR.D	[2107-2120]	Used	Used
	FALSE	High	[K].SLGTIQQCCDAIDHLCR.[I]	3xCarbamidomethyl [C8; C9; C16]	1.03434e-13	8.68353e-05	1	1	20	P78527	P78527 [1120-1136]		0	2046.92	0	0.644	1.508	2.34	0.424351	0.671352	0.0645017	17.76	35.24	72.12	93.3	144.8	61.9	10.17	62.37	38.39		High	High	High	High	High	High	High	High	High	High	2.666e-05	6.285e-14	4.53	65.54	K.SLGTIQQCCDAIDHLCR.I	[1120-1136]	Used	Used
	FALSE	High	[K].SLNSIEFR.[E]		0.0112087	0.00189833	1	2	8	P78527	P78527 [72-79]		0	965.505	0	1.356	0.924	0.692	0.883551	0.977403	0.701971	40.43	38.5	29.35	92.3	84.9	122.8	24.88	30.5	44.96		High	High	High	High	High	Peak Found	High	High	High	High	0.0008517	0.003806	1.43	49.99	K.SLNSIEFR.E	[72-79]	Used	Used
	FALSE	High	[R].SQGCSEQVLTVLK.[T]	1xCarbamidomethyl [C4]	3.53981e-08	8.68353e-05	1	1	9	P78527	P78527 [3290-3302]		0	1448.74	1	1.349	1.033	0.766	0.854926	0.99987	0.87245	25.54	24.75	18.1	110.7	82.1	107.2	8.22	33.17	30.31		High	High	High	High	High	High	High	High	High	High	2.666e-05	1.631e-08	2.89	57.05	R.SQGCSEQVLTVLK.T	[3290-3302]	Used	Used
	FALSE	High	[K].SVGPDFGK.[K]		0.026606	0.00403119	1	1	6	P78527	P78527 [2695-2702]		0	806.404	0	1.043	1.291	1.215	0.999964	0.972318	0.972652	30.55	31.11	5.55	116.2	100.4	83.4	31.81	13.27	10.78		Not Found	Peak Found	High	High	High	High	High	Peak Found	High	High	0.001744	0.008347	1.36	35.15	K.SVGPDFGK.K	[2695-2702]	Used	Used
	FALSE	High	[R].TETVTSFR.[K]		0.00386458	0.000797753	1	1	6	P78527	P78527 [3865-3872]		0	940.473	0	0.888	0.948	1.051	0.959988	0.975262	0.99993	22.29	31.08	32.89	100	94.6	105.5	15.52	17.98	38.83		High	High	High	Peak Found	Peak Found	High	High	High	Peak Found	High	0.0004094	0.001437	2.16	36.05	R.TETVTSFR.K	[3865-3872]	Used	Used
	FALSE	High	[K].TLCLEVVLCR.[V]	2xCarbamidomethyl [C3; C9]	0.00468036	0.000877416	1	1	2	P78527	P78527 [2395-2404]		0	1262.66	0	5.639	1.016	0.225	0.00233129	0.999662	0.0612643	66.41	50.41	2.7	152.7	27.1	120.2	47.14		50.21		Peak Found	Peak Found	High	Not Found	Peak Found	Not Found	High	Peak Found	Peak Found	High	0.0004436	0.001715	1.28	82.2	K.TLCLEVVLCR.V	[2395-2404]	Used	Used
	FALSE	High	[K].TLVECWK.[D]	1xCarbamidomethyl [C5]	0.0147956	0.00252894	1	1	7	P78527	P78527 [2240-2246]		0	935.466	0	1.121	1.212	1.059	0.992027	0.960699	0.99993	16.77	19.9	18.91	109.7	97.9	92.4	22.17	8.69	14.36		High	High	High	Peak Found	Peak Found	High	Peak Found	High	High	High	0.001129	0.00489	1.69	48.07	K.TLVECWK.D	[2240-2246]	Used	Used
	FALSE	High	[R].TQEGSLSAR.[W]		0.00479012	0.00100761	1	1	5	P78527	P78527 [2620-2628]		0	948.475	0	1.409	1.362	0.975	0.819972	0.886458	0.99993	12.86	7.12	13.36	123.1	86.5	90.4	5.84	24.1	7.07		Not Found	High	Peak Found	High	Peak Found	High	High	High	Peak Found	High	0.0004815	0.001759	1.9	21.38	R.TQEGSLSAR.W	[2620-2628]	Used	Used
	FALSE	High	[K].TQMTSAVR.[E]		0.0183265	0.00271946	1	2	7	P78527	P78527 [206-213]		0	893.451	0	1.121	1.286	1.217	0.992624	0.916809	0.955664	20.13	31	37.75	110.8	98.9	90.2	14.75	22.28	75.88		High	Peak Found	High	High	High	High	Peak Found	High	High	High	0.001282	0.005931	1.68	20.93	K.TQMTSAVR.E	[206-213]	Used	Used
	FALSE	High	[R].TVGALQVLGTEAQSSLLK.[A]		3.50154e-09	8.68353e-05	1	1	7	P78527	P78527 [1275-1292]		0	1815.02	0	0.968	0.931	0.936	0.998247	0.982835	0.994842	38.02	37.93	10.37	97.5	97.9	104.6	32.89	20.12	6.19		High	Peak Found	Peak Found	High	Peak Found	Peak Found	High	High	Peak Found	High	2.666e-05	1.703e-09	3.57	93.18	R.TVGALQVLGTEAQSSLLK.A	[1275-1292]	Used	Used
	FALSE	High	[K].TVSLLDENNVSSYLSK.[N]		3.91464e-05	8.68353e-05	1	1	6	P78527	P78527 [3303-3318]		0	1768.9	0	4.203	1.223	0.261	2.4991e-05	0.975238	0.000746158	25.3	37.74	2.94	154.4	36.7	108.9	28.71	24.35	23.61		High	High	High	Peak Found	Peak Found	Peak Found	Peak Found	High	High	High	2.666e-05	1.554e-05	1.92	84.64	K.TVSLLDENNVSSYLSK.N	[3303-3318]	Used	Used
	FALSE	High	[R].TYSVVPMTSR.[L]		0.00756848	0.00134363	1	1	8	P78527	P78527 [3790-3799]		0	1140.57	0	1.075	0.963	0.686	0.999942	0.996306	0.783134	45.69	47.82	57.06	107.2	107	85.8	26.94	70.19	50.08		High	High	High	High	High	High	High	High	Peak Found	High	0.0006384	0.002671	1.02	49.47	R.TYSVVPMTSR.L	[3790-3799]	Used	Used
	FALSE	High	[K].VCLDIIYK.[M]	1xCarbamidomethyl [C2]	0.000901042	0.000299145	1	1	17	P78527	P78527 [2434-2441]		0	1023.55	0	0.935	1.231	1.203	0.973057	0.972973	0.978853	24.3	31.04	21.36	96.6	111.1	92.4	33.03	13.9	22.1		High	High	High	High	High	High	High	High	High	High	8.126e-05	0.000343	2.04	67.19	K.VCLDIIYK.M	[2434-2441]	Used	Used
	FALSE	High	[K].VFLALAAK.[G]		0.00861436	0.00141598	1	2	1	P78527	P78527 [464-471]		0	832.529	0	0.01	0.01	0.691	1.54325e-16	1.32313e-16	0.877182			27.46		122.6	177.4		41.5			Not Found	Not Found	Not Found	High	Peak Found	Peak Found	Not Found	Peak Found	Not Found	High	0.0006797	0.003004	1.32	60.32	K.VFLALAAK.G	[464-471]	Used	Used
	FALSE	High	[K].VIAGLYQR.[A]		0.00194515	0.000512488	1	1	6	P78527	P78527 [3373-3380]		0	919.536	0	0.01	0.01	1.204	1.54325e-16	1.32313e-16	0.988881			92.02		173.4	126.6		33.61	93.79		Not Found	Not Found	Not Found	High	High	High	High	High	High	High	0.0001707	0.0007379	1.82	42.02	K.VIAGLYQR.A	[3373-3380]	Used	Used
	FALSE	High	[R].VTELALTASDR.[Q]		4.32536e-05	8.68353e-05	1	2	8	P78527	P78527 [914-924]		0	1175.63	0	1.111	1.341	1.109	0.988791	0.843249	0.994842	21.78	21.3	51.91	113.4	102.1	84.6	11.24	39.29	19.92		High	High	Peak Found	High	High	High	High	High	High	High	2.666e-05	1.715e-05	2.09	48.78	R.VTELALTASDR.Q	[914-924]	Used	Used
	FALSE	High	[R].VTVMASLR.[R]		0.00847542	0.00141598	1	1	4	P78527	P78527 [3726-3733]		0	876.497	0	0.945	1.582	2.134	0.992027	0.752105	0.387286	30.32	41.3	45.51	117.6	124.2	58.2	38.66	27.57	42.92		Peak Found	Peak Found	Peak Found	High	Peak Found	High	High	Peak Found	High	High	0.0006797	0.002956	2	44.71	R.VTVMASLR.R	[3726-3733]	Used	Used
	FALSE	High	[R].VVQMLGSLGGQINK.[N]		0.025696	0.00389505	1	2	3	P78527	P78527 [855-868]		0	1443.8	0	1.266	0.636	0.502	0.950175	0.443718	0.266524	120.49	16.93	33.25	88.6	69.9	141.5	39.01	103.71	19.01		Not Found	Peak Found	High	High	Peak Found	Not Found	High	Peak Found	Peak Found	High	0.001703	0.008093	1.27	68.46	R.VVQMLGSLGGQINK.N	[855-868]	Used	Used
	FALSE	High	[K].WCAHTNVELK.[K]	1xCarbamidomethyl [C2]	0.000307929	8.68353e-05	1	2	20	P78527	P78527 [300-309]		0	1257.6	0	1.023	1.026	1.103	0.999964	0.99987	0.994089	44.62	22.73	34.49	104.8	102.4	92.9	12.6	38.64	19.09		High	High	High	High	High	High	High	High	High	High	2.666e-05	0.0001176	2.07	38.3	K.WCAHTNVELK.K	[300-309]	Used	Used
	FALSE	High	[R].YAVPSAGLR.[L]		0.00927089	0.00157042	1	2	4	P78527	P78527 [265-273]		0	933.515	0	1.25	1.297	0.927	0.960308	0.920725	0.994842	54.95	38.14	47.25	105.7	84.6	109.7	36.71	49.03	30.96		High	Peak Found	Peak Found	Peak Found	High	Peak Found	High	Peak Found	High	High	0.0007226	0.003218	1.47	46.98	R.YAVPSAGLR.L	[265-273]	Used	Used
	FALSE	High	[K].YFEGVSPK.[S]		0.0113969	0.00189833	1	2	9	P78527	P78527 [682-689]		0	926.462	0	1.065	1.228	1.249	0.999964	0.949829	0.934776	23.44	52.47	52.47	105.9	107.8	86.3	15.62	16.42	54.58		High	High	High	High	High	High	High	High	High	High	0.00086	0.003866	1.4	39.14	K.YFEGVSPK.S	[682-689]	Used	Used
	FALSE	High	[R].YNFPVEVEVPMER.[K]		0.000111876	8.68353e-05	1	1	2	P78527	P78527 [1988-2000]		0	1608.77	0	0.765	0.983	1.147	0.829524	0.99371	0.983278	18.42	54.97	25.6	86.3	112.8	100.8	30.54	13.54	46.2		Peak Found	Peak Found	High	Peak Found	Not Found	Peak Found	High	Peak Found	Peak Found	High	2.666e-05	4.349e-05	1.88	85.74	R.YNFPVEVEVPMER.K	[1988-2000]	Used	Used
	FALSE	High	[R].YPEETLSLMTK.[E]		0.000106044	8.68353e-05	1	1	3	P78527	P78527 [3475-3485]		0	1311.65	0	0.702	0.589	0.79	0.838162	0.548492	0.924387	38.19	41.72	42.55	104.1	110.7	85.2	68.88	74.27	84.99		Peak Found	High	Peak Found	High	Peak Found	Not Found	Peak Found	Peak Found	Peak Found	High	2.666e-05	4.119e-05	2.19	64.83	R.YPEETLSLMTK.E	[3475-3485]	Used	Used
FALSE	High	Master Protein	P49327	Fatty acid synthase OS=Homo sapiens OX=9606 GN=FASN PE=1 SV=3	0	534.222	41	82	829	82	2511	273.3	6.44	1075.02	82	0	1.091	0.884	0.798	0.832695	0.570297	0.417663	57.92	46.18	40.07	97.5	90.1	112.4	3.63	0.98	5.35	High	High	High	High	High	High	High	High	High	1	Acetyl [N-Term]
	Checked	Confidence	Annotated Sequence	Modifications	Qvality PEP	Qvality q-value	# Protein Groups	# Proteins	# PSMs	Master Protein Accessions	Positions in Master Proteins	Modifications in Master Proteins	# Missed Cleavages	Theo. MH+ [Da]	# Razor Quan Results	Abundance Ratio: (C) / (HP)	Abundance Ratio: (C) / (HS)	Abundance Ratio: (HP) / (HS)	Abundance Ratio Adj. P-Value: (C) / (HP)	Abundance Ratio Adj. P-Value: (C) / (HS)	Abundance Ratio Adj. P-Value: (HP) / (HS)	Abundance Ratio Variability [%]: (C) / (HP)	Abundance Ratio Variability [%]: (C) / (HS)	Abundance Ratio Variability [%]: (HP) / (HS)	Abundances (Grouped): C	Abundances (Grouped): HP	Abundances (Grouped): HS	Abundances (Grouped) CV [%]: C	Abundances (Grouped) CV [%]: HP	Abundances (Grouped) CV [%]: HS	Quan Info	Found in Sample: [S1] F1: Sample, C, C1	Found in Sample: [S2] F2: Sample, C, C2	Found in Sample: [S3] F3: Sample, C, C3	Found in Sample: [S4] F4: Sample, HP, HP1	Found in Sample: [S5] F5: Sample, HP, HP2	Found in Sample: [S6] F6: Sample, HP, HP3	Found in Sample: [S7] F7: Sample, HS, HS1	Found in Sample: [S8] F8: Sample, HS, HS2	Found in Sample: [S9] F9: Sample, HS, HS3	Confidence (by Search Engine): Sequest HT	Percolator q-Value (by Search Engine): Sequest HT	Percolator PEP (by Search Engine): Sequest HT	XCorr (by Search Engine): Sequest HT	Top Apex RT [min]	Sequence in Protein	Positions in Proteins	Quan Usage	Quan Ratio Usage
	FALSE	High	[R].AAEQYTPK.[A]		0.0041391	0.000877416	1	2	7	P49327	P49327 [2429-2436]		0	907.452	0	0.377	0.345	0.781	0.0119612	0.00139998	0.907231	10.89	11.27	23.78	48.6	110.2	141.1	78.05	48.88	3.41		Peak Found	Not Found	High	High	High	High	High	High	High	High	0.000438	0.001529	1.75	22.32	R.AAEQYTPK.A	[2429-2436]	Used	Used
	FALSE	High	[R].AALQEELQLCK.[G]	1xCarbamidomethyl [C10]	1.25618e-05	8.68353e-05	1	3	5	P49327	P49327 [1132-1142]		0	1302.67	0	1.801	0.446	0.271	0.409561	0.0190957	0.000158389	63.6	4.92	6.77	83.2	46.2	170.6	29.98	75.68	28.85		High	High	High	Peak Found	Peak Found	High	Peak Found	Peak Found	High	High	2.666e-05	5.1e-06	2.18	61	R.AALQEELQLCK.G	[1132-1142]	Used	Used
	FALSE	High	[K].ACLDTAVENMPSLK.[M]	1xCarbamidomethyl [C2]	4.88848e-08	8.68353e-05	1	3	4	P49327	P49327 [1226-1239]		0	1548.74	0	0.769	0.721	0.938	0.778245	0.613318	0.994842	5.12	6.49	13.81	78.9	105.6	115.6	6	7.22	19.34		Peak Found	Peak Found	Peak Found	Peak Found	Peak Found	High	High	High	High	High	2.666e-05	2.244e-08	3.2	68.09	K.ACLDTAVENMPSLK.M	[1226-1239]	Used	Used
	FALSE	High	[K].ACLDTAVENMPSLK.[M]	1xCarbamidomethyl [C2]; 1xOxidation [M10]	0.000174222	8.68353e-05	1	3	1	P49327	P49327 [1226-1239]		0	1564.73	0	4.284	0.274	0.064	0.0205887	0.00734415	4.01361e-10	28.04	2.12	0.04	61.4	14.3	224.3	124.5	8.74			Peak Found	High	Peak Found	Peak Found	Peak Found	Not Found	Not Found	Not Found	Peak Found	High	2.666e-05	6.734e-05	1.43	49.83	K.ACLDTAVENMPSLK.M	[1226-1239]	Used	Used
	FALSE	High	[K].ADEASELACPTPK.[E]	1xCarbamidomethyl [C9]	5.17513e-07	8.68353e-05	1	2	9	P49327	P49327 [2194-2206]		0	1388.64	0	1.384	1.044	0.743	0.832174	0.99987	0.777346	41.08	16.82	8.11	112.4	79.9	107.6	18.11	44.26	7.09		High	High	High	High	High	High	High	High	High	High	2.666e-05	2.252e-07	3.04	40.57	K.ADEASELACPTPK.E	[2194-2206]	Used	Used
	FALSE	High	[K].AFDTAGNGYCR.[S]	1xCarbamidomethyl [C10]	2.50785e-05	8.68353e-05	1	2	11	P49327	P49327 [214-224]		0	1231.52	0	1.561	1.412	1.104	0.616176	0.788835	0.994842	11.41	50.83	74.08	127.7	81.8	90.5	5.06	40.95	65.95		High	High	Peak Found	High	High	High	High	High	Peak Found	High	2.666e-05	1.003e-05	2.21	37.95	K.AFDTAGNGYCR.S	[214-224]	Used	Used
	FALSE	High	[R].AFEVSENGNLVVSGK.[V]		0.000451959	0.000165913	1	2	9	P49327	P49327 [943-957]		0	1549.79	0	1.783	1.946	0.83	0.388432	0.228527	0.964478	57.82	63.5	67.05	152.4	85.5	62.2	25.25	53.55	66.6		Peak Found	High	High	High	High	High	High	High	High	High	4.753e-05	0.0001715	1.5	59.69	R.AFEVSENGNLVVSGK.V	[943-957]	Used	Used
	FALSE	High	[K].AGLYGLPR.[R]		0.00407633	0.000877416	1	3	11	P49327	P49327 [42-49]		0	846.483	0	0.59	0.562	0.877	0.366817	0.205834	0.990822	9.93	6.84	41.55	67.9	124	108.2	17.91	40.53	25.66		High	High	High	High	Peak Found	High	High	High	High	High	0.000438	0.001512	2.13	51.88	K.AGLYGLPR.R	[42-49]	Used	Used
	FALSE	High	[K].AINCATSGVVGLVNCLR.[R]	2xCarbamidomethyl [C4; C15]	0.0135929	0.00237341	1	3	2	P49327	P49327 [1445-1461]		0	1803.92	0	1.168	100	100	0.983121	1.32313e-16	1.57202e-16	24.37			159.8	140.2		23.49	5.97			Not Found	High	Peak Found	Peak Found	Peak Found	High	Not Found	Not Found	Not Found	High	0.001054	0.004535	0.73	111.67	K.AINCATSGVVGLVNCLR.R	[1445-1461]	Used	Used
	FALSE	High	[K].AQVADVVVSR.[W]		0.000303309	8.68353e-05	1	2	16	P49327	P49327 [1073-1082]		0	1043.58	0	1.746	1.191	0.725	0.238091	0.959753	0.792503	42.21	31.4	12.57	127.3	65.9	106.8	33.03	23.12	18.12		High	High	High	High	High	High	High	High	High	High	2.666e-05	0.0001159	2.13	37.26	K.AQVADVVVSR.W	[1073-1082]	Used	Used
	FALSE	High	[R].CLATHGR.[F]	1xCarbamidomethyl [C1]	0.0386529	0.00603969	1	3	2	P49327	P49327 [1759-1765]		0	814.399	0	1.264	100	82.382	0.909633	1.32313e-16	1.57202e-16	0	0	0	166.6	131.8	1.6					Not Found	Not Found	High	High	Not Found	Not Found	Not Found	Not Found	Peak Found	High	0.00241	0.01176	1.99	24.63	R.CLATHGR.F	[1759-1765]	Used	Used
	FALSE	High	[R].CPPGVVPACHNSK.[D]	2xCarbamidomethyl [C1; C9]	7.62952e-05	8.68353e-05	1	2	19	P49327	P49327 [634-646]		0	1422.66	0	1.496	1.015	1.003	0.745097	0.99987	0.99993	68.23	22.96	63.52	110.3	73.7	116	12.86	58.48	50.34		High	High	High	High	High	High	High	High	High	High	2.666e-05	2.981e-05	2.27	23.41	R.CPPGVVPACHNSK.D	[634-646]	Used	Used
	FALSE	High	[K].CTVFHGAQVEDAFR.[Y]	1xCarbamidomethyl [C1]	3.01051e-13	8.68353e-05	1	3	18	P49327	P49327 [1828-1841]		0	1636.75	0	1.174	0.644	0.537	0.977184	0.303262	0.347353	74.47	20.02	11.97	88.1	75.1	136.8	61.21	33.36	17.89		High	High	High	High	High	High	High	High	High	High	2.666e-05	1.786e-13	4.5	56.29	K.CTVFHGAQVEDAFR.Y	[1828-1841]	Used	Used
	FALSE	High	[R].CVLLSNLSSTSHVPEVDPGSAELQK.[V]	1xCarbamidomethyl [C1]	5.04111e-08	8.68353e-05	1	3	5	P49327	P49327 [1471-1495]		0	2667.33	0	0.932	1.383	1.22	0.978095	0.861134	0.966874	30.48	23.38	35.45	107.8	115.7	76.5	8.37	29.02	30.01		Peak Found	Peak Found	Peak Found	High	High	High	High	Peak Found	High	High	2.666e-05	2.309e-08	3.5	76.72	R.CVLLSNLSSTSHVPEVDPGSAELQK.V	[1471-1495]	Used	Used
	FALSE	High	[R].DGAWGAFR.[H]		0.0158397	0.00256288	1	3	7	P49327	P49327 [1508-1515]		0	879.411	0	1.412	1.077	0.738	0.730684	0.99987	0.807705	15.69	22.73	12.43	114.8	78.7	106.6	11.76	10.98	23.16		High	Peak Found	High	High	High	High	Peak Found	High	High	High	0.001166	0.005215	1.78	60.23	R.DGAWGAFR.H	[1508-1515]	Used	Used
	FALSE	High	[R].DGLLENQTPEFFQDVCKPK.[Y]	1xCarbamidomethyl [C16]	0.0363777	0.00557654	1	2	4	P49327	P49327 [1977-1995]		0	2265.09	0	7.886	5.8	0.685	2.01526e-10	1.96315e-07	0.898182	17.98	18.23	13.68	231.3	29.3	39.4	8.12	18.01	26.34		High	Peak Found	Not Found	High	Peak Found	Not Found	Peak Found	High	Peak Found	High	0.002259	0.01114	0.74	82.32	R.DGLLENQTPEFFQDVCKPK.Y	[1977-1995]	Used	Used
	FALSE	High	[R].DGVVRPLK.[C]		0.00426777	0.000877416	1	3	17	P49327	P49327 [1820-1827]		0	883.536	0	1.183	0.906	0.804	0.977948	0.960955	0.904882	13.3	6.5	10.66	103.6	87.5	108.9	4.65	21.8	7.05		High	High	High	High	High	High	High	High	High	High	0.000438	0.001578	2.17	23.97	R.DGVVRPLK.C	[1820-1827]	Used	Used
	FALSE	High	[R].DIMLATGK.[L]		0.00301285	0.000657636	1	3	5	P49327	P49327 [1575-1582]		0	848.455	0	0.811	0.703	0.857	0.877927	0.641157	0.934776	23.69	17.89	27.76	80	101.5	118.5	20.01	41.44	37.99		Not Found	High	Peak Found	High	Peak Found	High	High	Peak Found	Peak Found	High	0.0003333	0.00113	2.8	44.39	R.DIMLATGK.L	[1575-1582]	Used	Used
	FALSE	High	[R].DNLEFFLAGIGR.[L]		6.72064e-07	8.68353e-05	1	2	10	P49327	P49327 [791-802]		0	1351.7	0	1.159	1	0.872	0.978846	0.998708	0.974115	5.18	28.94	23.04	99.5	85.9	114.6	13.94	14.79	26.51		High	High	High	High	High	High	High	High	High	High	2.666e-05	2.897e-07	2.59	107.89	R.DNLEFFLAGIGR.L	[791-802]	Used	Used
	FALSE	High	[R].DPETLVGYSMVGCQR.[A]	1xCarbamidomethyl [C13]	4.88848e-08	8.68353e-05	1	3	3	P49327	P49327 [123-137]		0	1711.78	0	0.865	0.956	1.209	0.950175	0.988148	0.970465	25.64	32.53	38.1	93.7	108.3	98	16.22	40.58	41		Peak Found	High	High	Peak Found	Peak Found	High	Peak Found	Peak Found	Peak Found	High	2.666e-05	2.235e-08	2.76	74.36	R.DPETLVGYSMVGCQR.A	[123-137]	Used	Used
	FALSE	High	[R].DPETLVGYSMVGCQR.[A]	1xCarbamidomethyl [C13]; 1xOxidation [M10]	0.010148	0.00165817	1	3	2	P49327	P49327 [123-137]		0	1727.77	0	100	0.793	0.01	1.54325e-16	0.924832	1.57202e-16		99.11		139		161	125.94		60.61		Peak Found	High	Not Found	Not Found	Not Found	Not Found	Peak Found	Peak Found	High	High	0.0007746	0.003481	1.36	62.57	R.DPETLVGYSMVGCQR.A	[123-137]	Used	Used
	FALSE	High	[R].DPSQQELPR.[L]		0.000622814	0.000240272	1	3	4	P49327	P49327 [1172-1180]		0	1069.53	0	0.01	0.01	2.835	1.54325e-16	1.32313e-16	0.106971			395.75		221.8	78.2			132.43		Not Found	Not Found	Not Found	Not Found	Not Found	High	High	High	High	High	6.695e-05	0.0002372	2.22	33.48	R.DPSQQELPR.L	[1172-1180]	Used	Used
	FALSE	High	[R].DTSFEQHVLWHTGGK.[G]		1.75094e-07	8.68353e-05	1	3	33	P49327	P49327 [1725-1739]		0	1741.83	0	0.637	0.487	0.765	0.384085	0.0432824	0.817233	35	20.46	18.04	64.9	101.9	133.2	61.83	33.7	19.26		High	High	High	High	High	High	High	High	High	High	2.666e-05	7.821e-08	2.54	56.53	R.DTSFEQHVLWHTGGK.G	[1725-1739]	Used	Used
	FALSE	High	[K].EDGLAQQQTQLNLR.[S]		2.89471e-06	8.68353e-05	1	2	6	P49327	P49327 [2207-2220]		0	1613.82	0	1.409	0.784	0.557	0.77898	0.767208	0.253123	63.2	12.92	18.77	100.5	71.3	128.1	32.66	57.34	5.47		High	Peak Found	High	Peak Found	High	High	Peak Found	Peak Found	High	High	2.666e-05	1.216e-06	2.52	55.32	K.EDGLAQQQTQLNLR.S	[2207-2220]	Used	Used
	FALSE	High	[R].ELNLVLSVR.[E]		0.00650224	0.00123345	1	2	10	P49327	P49327 [2169-2177]		0	1042.63	0	0.287	0.704	2.326	0.00094244	0.821353	0.161483	6.19	14.54	71.12	42.1	198	59.8	44.4	59.72	53.76		High	High	High	High	High	High	High	High	High	High	0.0006051	0.002332	1.81	73.29	R.ELNLVLSVR.E	[2169-2177]	Used	Used
	FALSE	High	[K].EQGVTFPSGDIQEQLIR.[S]		0.00111456	0.000357998	1	2	7	P49327	P49327 [258-274]		0	1916.97	0	1.065	0.972	0.913	0.998247	0.984707	0.981952	31.15	34.94	16.5	101.1	94.9	104	36.3	10.48	17.99		High	Peak Found	High	High	High	High	High	Peak Found	High	High	9.552e-05	0.0004237	0.95	82.33	K.EQGVTFPSGDIQEQLIR.S	[258-274]	Used	Used
	FALSE	High	[R].EVWALVQAGIR.[D]		0.0146704	0.00251949	1	3	1	P49327	P49327 [1809-1819]		0	1241.7	0	1.697	1.795	1.642	0.638085	0.624642	0.779708	55.55	43.51	84.77	137.5	81	81.4	27.18	58.89	81.3		High	Peak Found	Peak Found	Peak Found	Peak Found	Peak Found	Peak Found	Peak Found	Peak Found	High	0.001125	0.004862	0.74	84.42	R.EVWALVQAGIR.D	[1809-1819]	Used	Used
	FALSE	High	[K].FCFTPHTEEGCLSER.[A]	2xCarbamidomethyl [C2; C11]	2.19506e-06	8.68353e-05	1	3	9	P49327	P49327 [1117-1131]		0	1869.79	0	0.696	0.269	0.226	0.839644	0.000309973	0.00104698	43.58	7.93	3.87	39.8	47.9	212.2	86.12	27.23	95.84		High	Peak Found	High	Peak Found	Peak Found	High	Peak Found	High	High	High	2.666e-05	9.245e-07	2.13	58.58	K.FCFTPHTEEGCLSER.A	[1117-1131]	Used	Used
	FALSE	High	[R].FDASFFGVHPK.[Q]		1.73455e-05	8.68353e-05	1	3	32	P49327	P49327 [60-70]		0	1251.62	0	1.209	1.169	0.902	0.967778	0.981775	0.980931	17.08	15.84	11.41	107.1	91.5	101.4	18.36	6.89	11.86		High	High	High	High	High	High	High	High	High	High	2.666e-05	6.989e-06	2.17	69.8	R.FDASFFGVHPK.Q	[60-70]	Used	Used
	FALSE	High	[R].FPQLDSTSFANSR.[D]		0.0111159	0.00189833	1	3	2	P49327	P49327 [1712-1724]		0	1469.7	0	0.577	0.678	1.174	0.802047	0.824233	0.99993	16.19	17.84	53.59	71.3	123.5	105.2	44.05		48.07		Peak Found	Not Found	Peak Found	Not Found	Not Found	Peak Found	High	High	Not Found	High	0.0008517	0.003795	0.82	69.08	R.FPQLDSTSFANSR.D	[1712-1724]	Used	Used
	FALSE	High	[R].GLKPSCTIIPLMK.[K]	1xCarbamidomethyl [C6]	5.91564e-06	8.68353e-05	1	2	3	P49327	P49327 [774-786]		0	1457.82	0	0.893	1.007	1.285	0.983972	0.996306	0.958805	28.48	75.54	94.56	73.9	82.7	143.3	44.66	60	72.85		Peak Found	High	Peak Found	High	Peak Found	Peak Found	High	Peak Found	Peak Found	High	2.666e-05	2.446e-06	2.82	63.47	R.GLKPSCTIIPLMK.K	[774-786]	Used	Used
	FALSE	High	[K].GILADEDSSRPVWLK.[A]		2.99306e-10	8.68353e-05	1	3	24	P49327	P49327 [1430-1444]		0	1685.89	0	0.624	0.542	0.85	0.50625	0.105537	0.97608	7.32	8.16	18.86	66.9	109.7	123.4	9.4	17.25	27.84		High	High	High	High	High	High	High	Peak Found	High	High	2.666e-05	1.524e-10	3.51	69.12	K.GILADEDSSRPVWLK.A	[1430-1444]	Used	Used
	FALSE	High	[K].GLVQALQTK.[V]		0.00660639	0.00127158	1	3	8	P49327	P49327 [1143-1151]		0	957.573	0	1.129	1.197	1.041	0.990838	0.959135	0.99993	12.72	43.94	41.99	110.9	96.4	92.6	20.9	20.74	34.28		High	High	High	High	High	High	Peak Found	Peak Found	High	High	0.0006083	0.002355	1.89	46.55	K.GLVQALQTK.V	[1143-1151]	Used	Used
	FALSE	High	[R].GMGLSLMR.[L]		0.0137083	0.00237341	1	2	5	P49327	P49327 [505-512]		0	864.443	0	0.192	0.177	1.001	0.00231029	0.0012915	0.99993	4.05	3.47	42.88	25.3	131.5	143.2	117.57	42.52	11.21		Peak Found	Peak Found	High	High	Not Found	Peak Found	High	High	High	High	0.001061	0.004567	1.57	59.87	R.GMGLSLMR.L	[505-512]	Used	Used
	FALSE	High	[R].GNAGQSNYGFANSAMER.[I]		2.60635e-10	8.68353e-05	1	2	7	P49327	P49327 [2027-2043]		0	1773.76	0	0.843	1.236	1.573	0.928455	0.959135	0.582177	15.38	64.41	56.78	97.3	123.9	78.8	16.86	17.96	54.36		High	High	High	High	Peak Found	High	High	High	Peak Found	High	2.666e-05	1.332e-10	3.82	50.67	R.GNAGQSNYGFANSAMER.I	[2027-2043]	Used	Used
	FALSE	High	[R].GTHTGVWVGVSGSETSEALSR.[D]		2.30174e-08	8.68353e-05	1	3	9	P49327	P49327 [102-122]		0	2117.03	0	5.33	0.87	0.14	1.33331e-05	0.911799	6.812e-09	127.09	22.51	2.16	118.5	22.2	159.3	42.07	132.25	38.73		Peak Found	High	High	High	Peak Found	Peak Found	High	High	High	High	2.666e-05	1.07e-08	3.35	56.37	R.GTHTGVWVGVSGSETSEALSR.D	[102-122]	Used	Used
	FALSE	High	[R].GTPLISPLIK.[W]		0.00660639	0.00127158	1	2	8	P49327	P49327 [826-835]		0	1038.66	0	0.834	0.672	0.706	0.93086	0.4762	0.758773	32.97	34.76	33.27	58.2	87.3	154.5	50.93	41.21	61.88		High	High	High	High	High	Not Found	Peak Found	High	High	High	0.0006083	0.002367	1.3	106.01	R.GTPLISPLIK.W	[826-835]	Used	Used
	FALSE	High	[K].GVDLVLNSLAEEK.[L]		0.000195314	8.68353e-05	1	3	8	P49327	P49327 [1740-1752]		0	1386.75	0	2.287	0.705	0.308	0.0691589	0.560078	0.00299247	60.46	17.49	5.38	105.1	46	149	16.81	58.07	39.85		High	High	High	High	High	Peak Found	High	Peak Found	High	High	2.666e-05	7.514e-05	2.12	81.49	K.GVDLVLNSLAEEK.L	[1740-1752]	Used	Used
	FALSE	High	[R].GYAVLGGER.[G]		0.0044347	0.000877416	1	2	8	P49327	P49327 [469-477]		0	921.479	1	1.179	1.612	1.367	0.96788	0.407906	0.759511	41.22	35.72	52.74	121.5	103.1	75.4	28.34	40.43	12.61		High	High	High	High	High	High	High	High	Peak Found	High	0.000438	0.001629	1.85	43.72	R.GYAVLGGER.G	[469-477]	Used	Used
	FALSE	High	[R].HFLLEEDKPEEPTAHAFVSTLTR.[G]		6.65675e-10	8.68353e-05	1	3	9	P49327	P49327 [1516-1538]		0	2667.34	0	4.471	0.725	0.336	0.000696731	0.758273	0.0324699	120.37	85.66	14.73	101.5	59.1	139.3	127.83	82.84	62.26		Peak Found	High	Not Found	High	Peak Found	Peak Found	High	High	High	High	2.666e-05	3.351e-10	3.54	73.86	R.HFLLEEDKPEEPTAHAFVSTLTR.G	[1516-1538]	Used	Used
	FALSE	High	[K].HGLYLPTR.[V]		0.00555352	0.00100761	1	2	8	P49327	P49327 [1044-1051]		0	956.531	0	2.464	0.97	0.386	0.074294	0.984707	0.0487249	119.51	113.01	4	109.7	51.2	139	125.38	63.03	63.33		High	High	High	High	High	Peak Found	High	Peak Found	High	High	0.0005275	0.002011	2.1	36.5	K.HGLYLPTR.V	[1044-1051]	Used	Used
	FALSE	High	[R].KLQELSSK.[A]		0.00769132	0.00134363	1	2	6	P49327	P49327 [2186-2193]		1	932.541	0	1.085	0.027	0.634	0.997704	1.32313e-16	0.469184	144.9	0.04	19.39	4.6	125.2	170.3	160.98	86.81	20.32		Peak Found	Peak Found	High	Peak Found	High	High	High	Peak Found	High	High	0.0006384	0.002713	2.58	17.71	R.KLQELSSK.A	[2186-2193]	Used	Used
	FALSE	High	[R].LFDHPESPTPNPTEPLFLAQAEVYK.[E]		0.0062496	0.00114111	1	2	3	P49327	P49327 [968-992]		0	2840.41	0	2.644	0.84	0.359	0.0387806	0.883429	0.00487938	116.68	39.82	13.09	113.4	50.4	136.3	65.9	78.87	61.99		Peak Found	High	Peak Found	Peak Found	Peak Found	High	High	Peak Found	Peak Found	High	0.0005869	0.00225	1.35	96.89	R.LFDHPESPTPNPTEPLFLAQAEVYK.E	[968-992]	Used	Used
	FALSE	High	[R].LGMLSPEGTCK.[A]	1xCarbamidomethyl [C10]	3.43573e-05	8.68353e-05	1	2	5	P49327	P49327 [203-213]		0	1192.57	0	8.096	0.551	0.07	6.19777e-10	0.110931	1.57202e-16	833.26	18.46	2.93	103.3	9.4	187.3	32.36	140.27	55		Peak Found	Peak Found	High	Not Found	Peak Found	High	High	High	High	High	2.666e-05	1.361e-05	2.76	45.33	R.LGMLSPEGTCK.A	[203-213]	Used	Used
	FALSE	High	[R].LGMLSPEGTCK.[A]	1xCarbamidomethyl [C10]; 1xOxidation [M3]	0.000339682	8.68353e-05	1	2	5	P49327	P49327 [203-213]		0	1208.56	0	0.407	0.136	0.395	0.312116	1.33876e-05	0.210074	8.86	1.67	14.06	26.7	77.4	195.9	43.25	34.56	87.96		Peak Found	Peak Found	High	Peak Found	Peak Found	High	High	High	High	High	2.666e-05	0.0001293	2.02	32.79	R.LGMLSPEGTCK.A	[203-213]	Used	Used
	FALSE	High	[R].LLSAACR.[L]	1xCarbamidomethyl [C6]	0.0616323	0.00917983	1	3	6	P49327	P49327 [1181-1187]		0	790.424	0	1.572	1.281	0.785	0.537713	0.891643	0.871118	17.19	8.17	11.55	122.6	78	99.4	7.53	14.62	4.55		High	Peak Found	Peak Found	Peak Found	Peak Found	High	High	High	High	High	0.00361	0.01849	1.61	26.35	R.LLSAACR.L	[1181-1187]	Used	Used
	FALSE	High	[K].LMSAISK.[T]	1xOxidation [M2]	0.0560696	0.00830825	1	2	2	P49327	P49327 [1872-1878]		0	765.418	0	0.098	3.111	28.419	7.67708e-08	0.557734	1.32723e-12	1.07	85.29	122.78	23.4	263.4	13.2	99.33	106.29	83.64		High	Peak Found	Not Found	Peak Found	Peak Found	High	Peak Found	Peak Found	Peak Found	High	0.003271	0.01681	1.77	21.23	K.LMSAISK.T	[1872-1878]	Used	Used
	FALSE	High	[K].LPEDPLLSGLLDSPALK.[A]		5.21505e-07	8.68353e-05	1	3	5	P49327	P49327 [1209-1225]		0	1777.99	0	1.195	0.877	0.734	0.982027	0.936499	0.793752	50.97	39.2	14.13	84.7	90.2	125.1	26.71	56.63	56.91		Peak Found	Peak Found	High	Peak Found	High	Peak Found	High	High	High	High	2.666e-05	2.26e-07	2.19	107.91	K.LPEDPLLSGLLDSPALK.A	[1209-1225]	Used	Used
	FALSE	High	[R].LQVVDQPLPVR.[G]		0.000344843	8.68353e-05	1	2	12	P49327	P49327 [374-384]		0	1263.74	0	1.141	1.189	1.042	0.981966	0.9637	0.999669	58.24	9.11	43.49	110.4	96.8	92.8	5.3	45.95	15.08		High	High	High	High	High	High	High	High	High	High	2.666e-05	0.0001315	2.31	59.79	R.LQVVDQPLPVR.G	[374-384]	Used	Used
	FALSE	High	[R].LSIPTYGLQCTR.[AG]	1xCarbamidomethyl [C10]	0.00052483	0.000165913	1	3	8	P49327	P49327 [2264-2275]		0	1408.73	0	0.648	0.564	0.738	0.463987	0.291462	0.910254	31.7	19.67	34.84	52.5	108.2	139.3	81.37	48.51	70.87		High	High	Peak Found	High	High	Not Found	High	High	High	High	4.753e-05	0.0002	1.62	102.6	R.LSIPTYGLQCTR.A	[2264-2275]	Used	Used
	FALSE	High	[K].LSPDAIPGK.[W]		0.00261459	0.000544427	1	3	9	P49327	P49327 [1583-1591]		0	897.504	0	1.066	0.943	0.884	0.999964	0.983464	0.978944	28.03	19.2	18.63	100	93.8	106.1	20.96	29.42	8.33		High	High	High	High	High	High	Peak Found	High	High	High	0.0002358	0.0009837	1.76	34.8	K.LSPDAIPGK.W	[1583-1591]	Used	Used
	FALSE	High	[K].LYTLQDK.[A]		0.026606	0.00403119	1	2	9	P49327	P49327 [1066-1072]		0	880.477	1	1.063	0.785	0.735	0.999964	0.772024	0.765439	83.81	15.31	13.85	94	88.5	117.5	67.69	24.24	9.2		High	High	Peak Found	High	High	High	High	High	High	High	0.001744	0.008348	1.01	38.33	K.LYTLQDK.A	[1066-1072]	Used	Used
	FALSE	High	[-].MEEVVIAGMSGK.[L]	1xAcetyl [N-Term]; 1xOxidation [M9]	0.0056857	0.00104283	1	5	1	P49327	P49327 [1-12]	P49327 1xAcetyl [N-Term]	0	1308.62	0	100	100		1.54325e-16	1.32313e-16					300			81.76				Peak Found	High	Not Found	Not Found	Not Found	Not Found	Not Found	Not Found	Not Found	High	0.0005537	0.002063	1.66	76.4	-.MEEVVIAGMSGK.L	[1-12]	Used	Used
	FALSE	High	[K].MVVPGLDGAQIPR.[D]		9.68837e-08	8.68353e-05	1	3	7	P49327	P49327 [1159-1171]		0	1352.74	0	1.153	0.746	0.761	0.977596	0.588495	0.907231	70.14	28.86	52.78	85.4	97.4	117.3	49.29	72.57	39.19		High	Peak Found	Peak Found	High	Peak Found	High	High	High	High	High	2.666e-05	4.379e-08	2.78	75.52	K.MVVPGLDGAQIPR.D	[1159-1171]	Used	Used
	FALSE	High	[K].MVVPGLDGAQIPR.[D]	1xOxidation [M1]	0.000914379	0.000299145	1	3	4	P49327	P49327 [1159-1171]		0	1368.73	0	0.667	1.031	1.727	0.74492	0.99987	0.691395	56.77	82.9	89.75	89.1	133.6	77.3	61.7	129.62	69.62		Peak Found	High	Peak Found	Peak Found	High	High	Peak Found	Peak Found	High	High	8.126e-05	0.0003475	1.52	65.01	K.MVVPGLDGAQIPR.D	[1159-1171]	Used	Used
	FALSE	High	[K].QAHTMDPQLR.[L]		0.031116	0.0047264	1	3	2	P49327	P49327 [71-80]		0	1196.58	0	0.886	0.626	0.706	0.985426	0.644616	0.891076	45.5	18.05	21.49	80.5	90.9	128.6	1.96	52.09	42.5		Not Found	Peak Found	High	Peak Found	Peak Found	Not Found	High	Peak Found	Not Found	High	0.001966	0.009613	0.9	27.21	K.QAHTMDPQLR.L	[71-80]	Used	Used
	FALSE	High	[R].QELSFAAR.[S]		0.0104026	0.00173626	1	2	6	P49327	P49327 [2414-2421]		0	921.479	0	1.244	0.133	0.038	0.962926	1.1596e-11	1.57202e-16	114.2	7.75	0.14	36.1	9.7	254.2	135.35	159.95	11.91		High	High	High	High	High	Peak Found	Peak Found	Peak Found	High	High	0.0008003	0.003582	2.02	43.72	R.QELSFAAR.S	[2414-2421]	Used	Used
	FALSE	High	[R].QEPLLIGSTK.[S]		0.000377457	0.000165913	1	2	14	P49327	P49327 [317-326]		0	1085.62	0	0.817	0.403	0.433	0.861471	0.00197338	0.0110673	18.72	2.93	8.77	61.4	86.6	152	11.21	21.58	19.09		High	High	High	High	High	High	High	High	High	High	4.753e-05	0.0001433	2.28	49.76	R.QEPLLIGSTK.S	[317-326]	Used	Used
	FALSE	High	[R].QGVQVQVSTSNISSLEGAR.[G]		8.57856e-10	8.68353e-05	1	2	22	P49327	P49327 [1935-1953]		0	1960.01	0	1.091	1.012	0.904	0.998247	0.99558	0.993013	38.69	12.62	22.6	108.8	83.6	107.5	15.66	31.62	11.7		High	High	High	High	High	High	High	High	High	High	2.666e-05	4.29e-10	4.36	67.08	R.QGVQVQVSTSNISSLEGAR.G	[1935-1953]	Used	Used
	FALSE	High	[R].QQEQQVPILEK.[F]		0.0122871	0.00209351	1	3	2	P49327	P49327 [1106-1116]		0	1339.72	0	1.014	0.845	0.816	0.99761	0.945576	0.94586	33.87	24.68	7.9	107.7	86.4	105.9	20.93	25.06	30.18		Peak Found	High	Peak Found	Peak Found	Peak Found	Peak Found	Peak Found	High	Peak Found	High	0.000935	0.004146	1.52	48.58	R.QQEQQVPILEK.F	[1106-1116]	Used	Used
	FALSE	High	[R].QVQPEGPYR.[V]		0.0014505	0.000399974	1	2	5	P49327	P49327 [2295-2303]		0	1073.54	0	1.129	0.755	0.79	0.983056	0.682341	0.86926	38.04	10.34	8.28	89	93.1	117.8	38.72	19.02	0.78		High	Peak Found	High	Peak Found	High	Peak Found	High	Peak Found	High	High	0.0001062	0.0005525	2.01	30.17	R.QVQPEGPYR.V	[2295-2303]	Used	Used
	FALSE	High	[R].RPTPQDSPIFLPVDDTSFR.[W]		7.728e-09	8.68353e-05	1	3	11	P49327	P49327 [1405-1423]		0	2188.1	0	0.68	1.261	1.855	0.53114	0.924832	0.28936	11.31	39.64	39.64	91.9	135.2	72.9	6.46	19.4	44.17		High	High	Peak Found	High	High	High	High	Peak Found	Peak Found	High	2.666e-05	3.689e-09	3.16	82.71	R.RPTPQDSPIFLPVDDTSFR.W	[1405-1423]	Used	Used
	FALSE	High	[R].RQQEQQVPILEK.[F]		0.000317376	8.68353e-05	1	3	9	P49327	P49327 [1105-1116]		1	1495.82	0	1.595	0.482	0.37	0.62835	0.0638216	0.0744345	60.23	6.69	7.24	77.3	60.2	162.5	33.16	41.52	13.54		High	High	High	High	High	High	High	High	High	High	2.666e-05	0.0001211	2.61	38.1	R.RQQEQQVPILEK.F	[1105-1116]	Used	Used
	FALSE	High	[R].SDEAVKPFGLK.[V]		4.64718e-07	8.68353e-05	1	2	19	P49327	P49327 [523-533]		0	1190.64	0	0.457	0.297	0.677	0.0293555	4.95839e-05	0.593038	20.25	6.08	22.66	45.1	102.9	152	84.97	48.68	19.6		High	High	High	High	High	High	High	High	High	High	2.666e-05	2.031e-07	2.97	42.19	R.SDEAVKPFGLK.V	[523-533]	Used	Used
	FALSE	High	[R].SEGVVAVLLTK.[K]		2.32246e-05	8.68353e-05	1	2	11	P49327	P49327 [225-235]		0	1115.67	0	1.261	0.81	0.675	0.943442	0.819895	0.569232	26.48	20.05	13.91	102.4	81.2	116.5	24.9	34.02	12.19		High	High	High	High	Peak Found	High	High	High	High	High	2.666e-05	9.312e-06	2.42	74.28	R.SEGVVAVLLTK.K	[225-235]	Used	Used
	FALSE	High	[R].SLLVNPEGPTLMR.[L]		0.000129366	8.68353e-05	1	2	12	P49327	P49327 [2221-2233]		0	1426.77	0	1.185	0.848	0.716	0.962902	0.900533	0.708703	43.15	22.28	39.94	99.2	83.7	117	21.86	72.85	31.39		High	High	High	High	Peak Found	High	High	High	High	High	2.666e-05	5.009e-05	2.11	74.54	R.SLLVNPEGPTLMR.L	[2221-2233]	Used	Used
	FALSE	High	[R].SLLVNPEGPTLMR.[L]	1xOxidation [M12]	0.000696069	0.000240272	1	2	7	P49327	P49327 [2221-2233]		0	1442.77	0	0.468	0.753	1.608	0.15455	0.779713	0.725114	20.26	52.41	91.87	70	150.8	79.2	87.04	88.43	88.24		High	Peak Found	Peak Found	High	High	High	Peak Found	High	High	High	6.695e-05	0.0002643	1.61	64.5	R.SLLVNPEGPTLMR.L	[2221-2233]	Used	Used
	FALSE	High	[R].SLYQSAGVAPESFEYIEAHGTGTK.[V]		6.36862e-07	8.68353e-05	1	2	4	P49327	P49327 [275-298]		0	2542.21	0	1.877	0.976	0.525	0.209749	0.991299	0.199086	54.76	34.72	12.36	121.3	54.3	124.3	26	47.22	27.14		High	Peak Found	High	High	Peak Found	Peak Found	High	Peak Found	Peak Found	High	2.666e-05	2.75e-07	2.54	76.53	R.SLYQSAGVAPESFEYIEAHGTGTK.V	[275-298]	Used	Used
	FALSE	High	[K].SNMGHPEPASGLAALAK.[V]		4.91053e-09	8.68353e-05	1	2	18	P49327	P49327 [327-343]		0	1650.83	0	1.541	1.094	0.581	0.604521	0.99987	0.24216	44.19	54.19	15.1	124.3	62.1	113.6	25.88	20.8	60.66		High	High	High	High	High	High	High	High	High	High	2.666e-05	2.353e-09	3.83	51.02	K.SNMGHPEPASGLAALAK.V	[327-343]	Used	Used
	FALSE	High	[K].SNMGHPEPASGLAALAK.[V]	1xOxidation [M3]	0.00193089	0.000512488	1	2	2	P49327	P49327 [327-343]		0	1666.82	0	0.258	0.306	0.894	0.0272639	0.0992871	0.993013	3.11	10.41	77.53	31.9	126.6	141.5	95.62	27.34	92.81		Peak Found	High	Peak Found	Peak Found	Not Found	Peak Found	Peak Found	Peak Found	High	High	0.0001707	0.0007352	1.7	46.04	K.SNMGHPEPASGLAALAK.V	[327-343]	Used	Used
	FALSE	High	[K].TFCPAHK.[S]	1xCarbamidomethyl [C3]	0.0648805	0.0099544	1	2	2	P49327	P49327 [1879-1885]		0	860.408	0	0.95	0.805	0.848	0.996712	0.923909	0.990912	107.92	81.63	31.78	91	95.9	113.1	86.07	30.39	48.82		Peak Found	High	Peak Found	Peak Found	Peak Found	Peak Found	High	Peak Found	Peak Found	High	0.003834	0.0194	0.87	18.88	K.TFCPAHK.S	[1879-1885]	Used	Used
	FALSE	High	[K].TGGAYGEDLGADYNLSQVCDGK.[V]	1xCarbamidomethyl [C19]	4.52683e-08	8.68353e-05	1	2	6	P49327	P49327 [2450-2471]		0	2289.99	0	1.867	0.562	0.304	0.262461	0.164248	0.0046934	33.1	19.96	5.52	67.2	46.2	186.6	35.04	35.87	57.58		High	High	High	Not Found	Peak Found	Peak Found	High	Peak Found	High	High	2.666e-05	2.078e-08	2.61	75.05	K.TGGAYGEDLGADYNLSQVCDGK.V	[2450-2471]	Used	Used
	FALSE	High	[K].TGTVSLEVR.[L]		0.000296507	8.68353e-05	1	2	13	P49327	P49327 [928-936]		0	961.531	0	1.175	0.679	0.588	0.969943	0.507132	0.321964	8.34	1.22	1.59	89.2	78.1	132.7	3.62	10.17	2.43		High	High	High	High	High	High	High	Peak Found	High	High	2.666e-05	0.0001131	2.22	40.32	K.TGTVSLEVR.L	[928-936]	Used	Used
	FALSE	High	[R].VAAAVDLIIK.[S]		0.00372056	0.000797753	1	2	1	P49327	P49327 [2397-2406]		0	1012.64	0	1.872	0.866	0.505	0.694116	0.95418	0.681315	110.6	48.6	24.3	120.6	53.5	125.9	43.16	135.31	67.61		Peak Found	Not Found	Peak Found	Peak Found	Peak Found	Peak Found	Peak Found	High	Peak Found	High	0.0004094	0.00138	1.66	67.7	R.VAAAVDLIIK.S	[2397-2406]	Used	Used
	FALSE	High	[R].VFTTVGSAEK.[R]		5.61453e-05	8.68353e-05	1	3	11	P49327	P49327 [1695-1704]		0	1038.55	0	0.895	1.024	1.212	0.949455	0.99987	0.918599	19.31	28.8	18.92	98.7	110.3	91	18.57	3.46	26.99		High	High	High	High	High	High	High	High	High	High	2.666e-05	2.21e-05	2.22	31.7	R.VFTTVGSAEK.R	[1695-1704]	Used	Used
	FALSE	High	[K].VGDPQELNGITR.[A]		3.49693e-07	8.68353e-05	1	2	8	P49327	P49327 [299-310]		0	1298.67	0	1.364	1.313	0.962	0.792911	0.910538	0.994842	63.04	28.47	41.22	120.3	88.1	91.6	9.15	52.66	24.12		High	High	High	High	High	Peak Found	High	High	High	High	2.666e-05	1.533e-07	2.37	49.16	K.VGDPQELNGITR.A	[299-310]	Used	Used
	FALSE	High	[R].VLEALLPLK.[G]		0.000783427	0.000299145	1	2	5	P49327	P49327 [2383-2391]		0	995.65	0	0.746	1.561	2.278	0.713768	0.576639	0.0965892	24.34	47.73	45.5	102.4	137.3	60.3	36.58	20.64	33.14		High	High	High	Peak Found	Peak Found	High	High	Peak Found	Peak Found	High	8.126e-05	0.0002967	2.04	77.42	R.VLEALLPLK.G	[2383-2391]	Used	Used
	FALSE	High	[K].VLQGDLVMNVYR.[D]		6.72064e-07	8.68353e-05	1	3	13	P49327	P49327 [1496-1507]		0	1406.75	1	1.105	0.898	0.755	0.996712	0.944755	0.798153	38.46	25.32	38.34	97.4	98.3	104.3	20.14	48.57	25.07		High	High	High	High	High	Peak Found	High	High	High	High	2.666e-05	2.914e-07	2.18	73.87	K.VLQGDLVMNVYR.D	[1496-1507]	Used	Used
	FALSE	High	[K].VLQGDLVMNVYR.[D]	1xOxidation [M8]	0.00198858	0.000512488	1	3	4	P49327	P49327 [1496-1507]		0	1422.74	0	0.535	1.034	2.696	0.139674	0.99987	0.0630922	31.46	129.38	95.82	112.3	136.9	50.8	71.71	105.83	75.68		Peak Found	High	Peak Found	Peak Found	High	High	Peak Found	Peak Found	High	High	0.0001856	0.0007545	0.94	63.66	K.VLQGDLVMNVYR.D	[1496-1507]	Used	Used
	FALSE	High	[R].VMGLVPAK.[G]		0.0141806	0.00243916	1	3	6	P49327	P49327 [1613-1620]		0	814.486	0	0.795	1.386	1.743	0.844255	0.821353	0.428928	31.57	49.47	40.71	101	126.3	72.7	50.85	18.49	44.08		High	High	High	High	Peak Found	Peak Found	High	Peak Found	High	High	0.001108	0.004732	1.49	40.74	R.VMGLVPAK.G	[1613-1620]	Used	Used
	FALSE	High	[R].VMGLVPAK.[G]	1xOxidation [M2]	0.0109327	0.0017737	1	3	6	P49327	P49327 [1613-1620]		0	830.48	0	1.254	0.716	0.548	0.959988	0.761209	0.685285	20.77	50.58	26.48	94.9	72.6	132.5	39.54	50.64	105.45		High	High	High	Peak Found	Peak Found	Peak Found	High	High	High	High	0.000814	0.003746	1.07	29.29	R.VMGLVPAK.G	[1613-1620]	Used	Used
	FALSE	High	[R].VTAIHIDPATHR.[Q]		1.24457e-08	8.68353e-05	1	2	43	P49327	P49327 [1052-1063]		0	1330.72	0	1.09	1.088	1.021	0.998247	0.998637	0.99993	37.83	27.75	50.79	106.6	97.7	95.7	31.94	45.44	22.06		High	High	High	High	High	High	High	High	High	High	2.666e-05	5.887e-09	3.34	30.63	R.VTAIHIDPATHR.Q	[1052-1063]	Used	Used
	FALSE	High	[R].VTVAGGVHISGLHTESAPR.[R]		3.43715e-10	8.68353e-05	1	2	27	P49327	P49327 [1086-1104]		0	1888	0	2.103	1.642	0.624	0.227364	0.462018	0.68756	73.17	57.64	29.37	155.6	49.6	94.8	33.27	43.1	59.13		High	High	High	High	High	High	High	High	High	High	2.666e-05	1.752e-10	2.73	46.71	R.VTVAGGVHISGLHTESAPR.R	[1086-1104]	Used	Used
	FALSE	High	[K].VVEVLAGHGHLYSR.[I]		5.26914e-11	8.68353e-05	1	2	30	P49327	P49327 [1242-1255]		0	1536.83	0	0.863	1.516	1.39	0.962197	0.66647	0.887943	23.49	59.58	31.52	96.5	111.8	91.7	66.13	15.07	29.95		High	High	High	High	High	High	High	High	High	High	2.666e-05	2.805e-11	4.63	41.23	K.VVEVLAGHGHLYSR.I	[1242-1255]	Used	Used
	FALSE	High	[R].VYATILNAGTNTDGFK.[E]		5.10291e-09	8.68353e-05	1	2	1	P49327	P49327 [242-257]		0	1684.85	1	1.192	0.866	0.682	0.969456	0.893354	0.71289	56.42	9.14	15.17	110.4	67.1	122.4	18.67	30.56	14.9		Peak Found	Peak Found	Peak Found	Peak Found	Peak Found	Peak Found	Peak Found	High	Peak Found	High	2.666e-05	2.444e-09	2.67	72.23	R.VYATILNAGTNTDGFK.E	[242-257]	Used	Used
	FALSE	High	[K].VYQWDDPDPR.[L]		0.000969686	0.000299145	1	2	5	P49327	P49327 [958-967]		0	1290.57	0	1.165	1.261	0.786	0.969943	0.954792	0.928983	142.63	18.76	34.93	124.1	77.4	98.4	85	44.33	9.21		Peak Found	Peak Found	High	High	Peak Found	Peak Found	High	High	High	High	8.126e-05	0.0003681	1.62	58.06	K.VYQWDDPDPR.L	[958-967]	Used	Used
	FALSE	High	[R].WLSTSIPEAQWHSSLAR.[T]		1.80799e-09	8.68353e-05	1	2	15	P49327	P49327 [712-728]		0	1968.99	0	1.151	1.557	1.353	0.984005	0.536815	0.877631	38.55	73.45	74.8	109.4	105.4	85.1	37.51	37.59	86.66		High	High	High	High	Peak Found	High	High	High	Peak Found	High	2.666e-05	8.916e-10	3.92	74.23	R.WLSTSIPEAQWHSSLAR.T	[712-728]	Used	Used
	FALSE	High	[K].WTSQDSLLGMEFSGR.[D]		0.00160712	0.000399974	1	3	5	P49327	P49327 [1592-1606]		0	1713.79	0	0.983	1.263	0.925	0.999942	0.925141	0.993013	37.53	52.6	83.76	112	113.9	74.1	20.52	49.55	52.08		Peak Found	Peak Found	High	High	Peak Found	High	High	High	Peak Found	High	0.0001062	0.0006125	0.78	91.42	K.WTSQDSLLGMEFSGR.D	[1592-1606]	Used	Used
	FALSE	High	[K].WTSQDSLLGMEFSGR.[D]	1xOxidation [M10]	0.00555352	0.00100761	1	3	1	P49327	P49327 [1592-1606]		0	1729.79	0	0.934	0.42	0.469	0.995823	0.286891	0.501229	28.04	14.98	18.75	66.6	74.6	158.8	22.22	23.53	96.86		Peak Found	Peak Found	Peak Found	Peak Found	Peak Found	High	Peak Found	Peak Found	Peak Found	High	0.0005275	0.002013	1.21	80.74	K.WTSQDSLLGMEFSGR.D	[1592-1606]	Used	Used
	FALSE	High	[K].YHGNVMLLR.[A]		0.0044347	0.000877416	1	2	21	P49327	P49327 [2439-2447]		0	1102.58	0	0.94	1.279	1.36	0.988791	0.950413	0.896585	24	89.17	89.68	105.4	112.2	82.4	34.44	47.73	100.99		High	High	High	High	High	High	High	High	Peak Found	High	0.0004436	0.001633	1.62	43.83	K.YHGNVMLLR.A	[2439-2447]	Used	Used
	FALSE	High	[K].YSGTLNLDR.[V]		0.00122581	0.000357998	1	2	12	P49327	P49327 [1996-2004]		0	1038.52	0	1.046	1.065	0.998	0.999964	0.99987	0.99993	15.24	10.09	12.41	105.2	100.6	94.2	4.13	19.45	20.59		High	High	High	High	High	High	High	High	High	High	9.552e-05	0.0004656	2.26	42.92	K.YSGTLNLDR.V	[1996-2004]	Used	Used
FALSE	High	Master Protein	O75369	Filamin-B OS=Homo sapiens OX=9606 GN=FLNB PE=1 SV=2	0	512.142	44	88	622	82	2602	278	5.73	749.62	88	6	1.103	1.083	0.972	0.785606	0.944847	0.953855	51.4	54.09	57.63	105.9	97.6	96.5	3.18	5.23	0.95	High	High	High	High	High	High	High	High	High	1
	Checked	Confidence	Annotated Sequence	Modifications	Qvality PEP	Qvality q-value	# Protein Groups	# Proteins	# PSMs	Master Protein Accessions	Positions in Master Proteins	Modifications in Master Proteins	# Missed Cleavages	Theo. MH+ [Da]	# Razor Quan Results	Abundance Ratio: (C) / (HP)	Abundance Ratio: (C) / (HS)	Abundance Ratio: (HP) / (HS)	Abundance Ratio Adj. P-Value: (C) / (HP)	Abundance Ratio Adj. P-Value: (C) / (HS)	Abundance Ratio Adj. P-Value: (HP) / (HS)	Abundance Ratio Variability [%]: (C) / (HP)	Abundance Ratio Variability [%]: (C) / (HS)	Abundance Ratio Variability [%]: (HP) / (HS)	Abundances (Grouped): C	Abundances (Grouped): HP	Abundances (Grouped): HS	Abundances (Grouped) CV [%]: C	Abundances (Grouped) CV [%]: HP	Abundances (Grouped) CV [%]: HS	Quan Info	Found in Sample: [S1] F1: Sample, C, C1	Found in Sample: [S2] F2: Sample, C, C2	Found in Sample: [S3] F3: Sample, C, C3	Found in Sample: [S4] F4: Sample, HP, HP1	Found in Sample: [S5] F5: Sample, HP, HP2	Found in Sample: [S6] F6: Sample, HP, HP3	Found in Sample: [S7] F7: Sample, HS, HS1	Found in Sample: [S8] F8: Sample, HS, HS2	Found in Sample: [S9] F9: Sample, HS, HS3	Confidence (by Search Engine): Sequest HT	Percolator q-Value (by Search Engine): Sequest HT	Percolator PEP (by Search Engine): Sequest HT	XCorr (by Search Engine): Sequest HT	Top Apex RT [min]	Sequence in Protein	Positions in Proteins	Quan Usage	Quan Ratio Usage
	FALSE	High	[K].AAGSGELGVTMK.[G]		3.44358e-07	8.68353e-05	1	4	11	O75369	O75369 [481-492]		0	1120.57	2	1.114	0.977	0.82	0.99299	0.994036	0.923693	32.62	52.78	27.08	91.7	82.3	126	28.57	18.04	41.75		High	High	High	High	High	High	High	High	High	High	2.666e-05	1.513e-07	2.61	41.5	K.AAGSGELGVTMK.G	[481-492]	Used	Used
	FALSE	High	[K].AAGSGELGVTMK.[G]	1xOxidation [M11]	0.0153082	0.00252894	1	4	1	O75369	O75369 [481-492]		0	1136.56	0	100	0.426	0.01	1.54325e-16	0.148357	1.57202e-16		6.24		89.7		210.3	31.87				Peak Found	Peak Found	Not Found	Not Found	Not Found	Not Found	High	Not Found	Not Found	High	0.00113	0.005074	1.14	28.81	K.AAGSGELGVTMK.G	[481-492]	Used	Used
	FALSE	High	[K].ADIEMPFDPSK.[V]		0.00182061	0.000466798	1	4	4	O75369	O75369 [1125-1135]		0	1249.58	0	0.01	0.01	0.93	1.54325e-16	1.32313e-16	0.99775			22.97		144.5	155.5		61.18	11.91		Not Found	Not Found	Not Found	High	Peak Found	High	High	Peak Found	High	High	0.0001389	0.0006932	1.53	73.31	K.ADIEMPFDPSK.V	[1125-1135]	Used	Used
	FALSE	High	[K].AEISCIDNK.[D]	1xCarbamidomethyl [C5]	0.00194515	0.000512488	1	4	5	O75369	O75369 [1864-1872]		0	1049.49	0	0.869	1.007	1.23	0.959812	0.998825	0.94579	25.46	44.02	18.04	98.5	108.3	93.2	75.33	15.56	18.06		Peak Found	High	High	High	Peak Found	High	High	Not Found	Peak Found	High	0.0001856	0.0007408	1.87	30.04	K.AEISCIDNK.D	[1864-1872]	Used	Used
	FALSE	High	[K].AEITFDDHK.[N]		0.000646358	0.000240272	1	4	5	O75369	O75369 [2236-2244]		0	1075.51	0	1.324	2.35	1.994	0.926627	0.0655355	0.337143	36.86	44.1	50.45	142.6	107.7	49.7	33.91	43.88	28.94		High	Peak Found	High	High	High	High	Peak Found	Peak Found	Peak Found	High	6.695e-05	0.0002457	2.02	33.02	K.AEITFDDHK.N	[2236-2244]	Used	Used
	FALSE	High	[K].AEVSIQNNK.[D]		0.00246376	0.000544427	1	4	8	O75369	O75369 [1178-1186]		0	1002.52	0	1.302	2.468	1.896	0.856847	0.0224534	0.358802	9.27	53.44	47.11	138	106	55.9	3.4	16.98	44.77		High	High	High	High	Peak Found	High	High	High	High	High	0.0002358	0.0009332	2.18	23.1	K.AEVSIQNNK.D	[1178-1186]	Used	Used
	FALSE	High	[R].AGGPGLER.[AG]		0.0275484	0.00424341	2	16	6	P21333; O75369	P21333 [2243-2250]; O75369 [2198-2205]		0	756.4	0	1.248	1.319	1.085	0.945691	0.884258	0.999669	26.09	6.68	22.91	118.1	94.7	87.3	8.79	26.32	12.15	Shared	High	Peak Found	High	Peak Found	Peak Found	High	High	High	High	High	0.001817	0.008619	1.65	22.37	R.AGGPGLER.G	[2198-2205]	Used	Used
	FALSE	High	[K].AGLAPLEVR.[V]		0.00137806	0.000399974	1	4	6	O75369	O75369 [1450-1458]		0	925.547	1	0.766	0.993	0.685	0.852041	0.994036	0.725276	66.09	85.2	28.06	123.1	71.9	105	58.18	66.86	26.62		Peak Found	High	Peak Found	High	Peak Found	High	High	High	High	High	0.0001062	0.0005248	2.41	50.36	K.AGLAPLEVR.V	[1450-1458]	Used	Used
	FALSE	High	[R].AGPGTLSVTIEGPSK.[V]		8.59457e-07	8.68353e-05	1	4	15	O75369	O75369 [2412-2426]		0	1413.76	0	1.236	1.492	0.815	0.956944	0.6289	0.92534	81.31	61.1	50.13	101.7	82.3	116	37.1	61.35	35.16		High	High	High	High	High	High	High	High	High	High	2.666e-05	3.7e-07	2.68	57.23	R.AGPGTLSVTIEGPSK.V	[2412-2426]	Used	Used
	FALSE	High	[K].AGSNMLLIGVHGPTTPCEEVSMK.[H]	1xCarbamidomethyl [C17]	0.0243894	0.00368008	1	4	1	O75369	O75369 [2540-2562]		0	2428.17	0	1.179	1.294	1.107	0.988455	0.955853	0.99993	68.65	86.77	72.46	130.9	105.2	63.8	51.01	52.14	59.12		Peak Found	High	Peak Found	Peak Found	Peak Found	Peak Found	Peak Found	Peak Found	Peak Found	High	0.001605	0.007719	0.83	74.65	K.AGSNMLLIGVHGPTTPCEEVSMK.H	[2540-2562]	Used	Used
	FALSE	High	[K].AGVENGKPTHFTVYTK.[G]		2.15475e-07	8.68353e-05	1	4	13	O75369	O75369 [858-873]		0	1748.9	0	1.655	1.636	1.012	0.679357	0.723279	0.99993	47.47	31.97	58.02	136.9	82.7	80.4	16.34	48.75	30.63		High	High	High	High	High	High	High	High	High	High	2.666e-05	9.537e-08	3.06	32.71	K.AGVENGKPTHFTVYTK.G	[858-873]	Used	Used
	FALSE	High	[K].AHGPGLEGGLVGKPAEFTIDTK.[G]		3.76713e-15	8.68353e-05	1	4	11	O75369	O75369 [1045-1066]		0	2194.15	0	0.852	1.105	1.297	0.94237	0.996492	0.936748	30.01	35.24	78.42	97.4	114.4	88.2	10.55	61.62	34.53		High	High	High	High	Peak Found	High	High	High	Peak Found	High	2.666e-05	2.455e-15	4.7	63.01	K.AHGPGLEGGLVGKPAEFTIDTK.G	[1045-1066]	Used	Used
	FALSE	High	[K].ALGALVDSCAPGLCPDWESWDPQKPVDNAR.[E]	2xCarbamidomethyl [C9; C14]	0.0436348	0.00649873	1	2	1	O75369	O75369 [170-199]		0	3324.54	0	0.01	0.01	1.224	1.54325e-16	1.32313e-16	0.976407			111.67		165.1	134.9		18.22	118.89		Not Found	Not Found	Not Found	Peak Found	Peak Found	Not Found	Peak Found	Peak Found	High	High	0.002607	0.01322	1.23	99.37	K.ALGALVDSCAPGLCPDWESWDPQKPVDNAR.E	[170-199]	Used	Used
	FALSE	High	[R].AIVHDNK.[D]		0.0643284	0.00986544	1	4	8	O75369	O75369 [1566-1572]		0	796.431	0	2.749	4.829	1.757	0.213611	0.0198835	0.931278	95.51	52.17	117.98	191	69.5	39.5	48.15	84.99	25.75		Peak Found	High	High	High	High	Peak Found	Peak Found	Peak Found	High	High	0.003776	0.01921	1.41	16.78	R.AIVHDNK.D	[1566-1572]	Used	Used
	FALSE	High	[K].APLNVQFNSPLPGDAVK.[D]		0.000582519	0.000240272	1	4	1	O75369	O75369 [878-894]		0	1766.94	0	0.01		100	1.54325e-16		1.57202e-16					300			41.99			Not Found	Not Found	Not Found	Peak Found	High	Peak Found	Not Found	Not Found	Not Found	High	6.695e-05	0.0002214	1.93	78.75	K.APLNVQFNSPLPGDAVK.D	[878-894]	Used	Used
	FALSE	High	[R].APSVATVGSICDLNLK.[I]	1xCarbamidomethyl [C11]	0.0501149	0.0073803	1	5	1	O75369	O75369 [2105-2120]		0	1644.86	0																No Quan Values	Not Found	Not Found	Not Found	Not Found	Not Found	Not Found	High	Not Found	Not Found	High	0.002952	0.0151	1.09		R.APSVATVGSICDLNLK.I	[2105-2120]	Not Used	Not Used
	FALSE	High	[K].CLATGPGIASTVK.[T]	1xCarbamidomethyl [C1]	0.000363517	8.68353e-05	1	4	7	O75369	O75369 [1617-1629]		0	1274.68	0	1.53	1.439	0.949	0.627979	0.731958	0.994842	65.01	18.21	44.57	126.7	85.2	88.1	40.2	48.77	36.07		High	High	High	Peak Found	Peak Found	High	High	High	High	High	2.666e-05	0.0001383	2.09	46.64	K.CLATGPGIASTVK.T	[1617-1629]	Used	Used
	FALSE	High	[R].DAGEGLLAVQITDQEGKPK.[R]		1.027e-08	8.68353e-05	1	4	11	O75369	O75369 [1546-1564]		0	1969.02	0	1.355	0.802	0.559	0.902633	0.875217	0.619339	64.65	34.67	18.19	104.4	65.5	130.1	46.87	43.19	34.44		High	High	High	High	High	Peak Found	High	High	High	High	2.666e-05	4.863e-09	3.53	68.29	R.DAGEGLLAVQITDQEGKPK.R	[1546-1564]	Used	Used
	FALSE	High	[R].DAGYGGISLAVEGPSK.[V]		1.9649e-07	8.68353e-05	1	4	7	O75369	O75369 [2029-2044]		0	1520.76	0	3.849	1.124	0.346	0.000117407	0.993409	0.00746985	175	3.69	24.92	136.6	41.9	121.5	22.5	115.87	1.96		High	High	High	Peak Found	Not Found	High	Peak Found	High	High	High	2.666e-05	8.75e-08	2.2	69.01	R.DAGYGGISLAVEGPSK.V	[2029-2044]	Used	Used
	FALSE	High	[K].DGTYAVTYIPDK.[T]		1.81134e-06	8.68353e-05	1	4	3	O75369	O75369 [1573-1584]		0	1342.65	0	1.301	1.207	1.145	0.91012	0.950526	0.988874	35.7	39.48	18.86	106.2	105.4	88.4	37.37	31.2	7.45		Not Found	High	Peak Found	Peak Found	Peak Found	Peak Found	Peak Found	High	High	High	2.666e-05	7.681e-07	2.78	62.55	K.DGTYAVTYIPDK.T	[1573-1584]	Used	Used
	FALSE	High	[K].DLAEDAPWK.[K]		0.013253	0.00234348	2	11	4	P21333; O75369	P21333 [34-42]; O75369 [7-15]		0	1044.5	0	1.466	1.171	0.687	0.781483	0.983877	0.737039	40.62	29.48	15.35	125.5	67.2	107.2	26.78	31.79	16.84	Shared	High	Peak Found	Peak Found	Peak Found	High	Peak Found	High	Peak Found	High	High	0.001037	0.004449	1.14	65.23	K.DLAEDAPWK.K	[7-15]	Used	Used
	FALSE	High	[K].DLAEDAPWKK.[I]		0.0036369	0.000797753	2	11	2	P21333; O75369	P21333 [34-43]; O75369 [7-16]		1	1172.59	0	2.385	0.935	0.369	0.287045	0.98761	0.171813	14.71	23.34	1.58	117.4	49.2	133.3	14.06	1.07	29.84	Shared	Not Found	Peak Found	High	Peak Found	Peak Found	Not Found	Peak Found	Peak Found	High	High	0.000404	0.001353	2.01	51.05	K.DLAEDAPWKK.I	[7-16]	Used	Used
	FALSE	High	[K].DLDIIDNYDYSHTVK.[Y]		0.00186118	0.000512488	1	4	6	O75369	O75369 [895-909]		0	1810.85	0	0.919	0.496	0.567	0.987431	0.214548	0.523254	67.57	25.35	12.89	85	82.5	132.5	74.75	21.84	36.46		High	Peak Found	Peak Found	High	High	High	Not Found	Peak Found	High	High	0.0001707	0.0007057	1.38	75.52	K.DLDIIDNYDYSHTVK.Y	[895-909]	Used	Used
	FALSE	High	[R].EAGAGGLSIAVEGPSK.[A]		8.83478e-08	8.68353e-05	1	6	9	O75369	O75369 [2220-2235]		0	1442.75	0	1.977	0.779	0.394	0.256479	0.826899	0.0370033	65.53	10.05	14	107.5	54.4	138.1	7.23	68.82	13.78		High	Peak Found	High	High	High	High	High	High	High	High	2.666e-05	4.007e-08	2.23	56.26	R.EAGAGGLSIAVEGPSK.A	[2220-2235]	Used	Used
	FALSE	High	[R].EAMQQADDWLGVPQVITPEEIIHPDVDEHSVMTYLSQFPK.[A]		0.0327809	0.00491939	1	4	1	O75369	O75369 [200-239]		0	4593.2	0	0.955	0.176	0.216	0.988791	7.74681e-05	0.000822561	81.07	0.62	4.73	37.4	46.7	215.8	33.25	83.67	10.42		Peak Found	Peak Found	Peak Found	Peak Found	Not Found	Peak Found	High	Peak Found	Not Found	High	0.00202	0.01009	0.51	114.92	R.EAMQQADDWLGVPQVITPEEIIHPDVDEHSVMTYLSQFPK.A	[200-239]	Used	Used
	FALSE	High	[R].EATTDFTVDSRPLTQVGGDHIK.[A]		1.05269e-05	8.68353e-05	1	4	3	O75369	O75369 [1246-1267]		0	2387.18	0	1.12	1.302	1.163	0.999942	0.984707	0.995	81.3	73.57	57.48	120.9	96.3	82.8	59.96	75.35	63.65		High	Peak Found	Peak Found	Peak Found	High	Not Found	Not Found	Peak Found	High	High	2.666e-05	4.281e-06	2.02	58.03	R.EATTDFTVDSRPLTQVGGDHIK.A	[1246-1267]	Used	Used
	FALSE	High	[K].ERGDYVLAVK.[W]		0.0345332	0.00526995	1	4	1	O75369	O75369 [2577-2586]		1	1149.63	0	0.01	0.01	0.236	1.54325e-16	1.32313e-16	0.0812226			1.63		57	243		80.43	79.04		Not Found	Not Found	Not Found	Peak Found	Peak Found	Peak Found	Peak Found	Peak Found	High	High	0.002177	0.01065	2.43	39.3	K.ERGDYVLAVK.W	[2577-2586]	Used	Used
	FALSE	High	[R].EVGEHLVSIK.[K]		5.28035e-05	8.68353e-05	1	4	7	O75369	O75369 [1970-1979]		0	1110.62	0	2.243	0.609	0.357	0.217148	0.408179	0.0676321	74.61	20.36	13.84	80.8	36	183.1	29.76	65.73	76.42		High	Peak Found	High	High	High	Peak Found	High	High	High	High	2.666e-05	2.075e-05	2.61	34.99	R.EVGEHLVSIK.K	[1970-1979]	Used	Used
	FALSE	High	[K-].FADEHVPGSPFTVK.[I]		1.50623e-06	8.68353e-05	1	5	25	O75369	O75369 [2075-2088]		0	1530.76	0	0.909	0.767	0.805	0.97892	0.730129	0.934776	8.05	10.83	4.58	85	95.9	119.1	16.24	4.29	7.51		High	High	High	High	High	High	High	High	High	High	2.666e-05	6.398e-07	3.01	56.53	K.FADEHVPGSPFTVK.I	[2075-2088]	Used	Used
	FALSE	High	[R].FIPHENGVHTIDVK.[F]		0.00092791	0.000299145	1	4	3	O75369	O75369 [2347-2360]		0	1605.84	0	1.635	1.629	0.996	0.760473	0.888684	0.99993	39.59	67.05	80.73	134.8	82.4	82.8	39.9	13.61	73.15		Peak Found	High	Not Found	Peak Found	High	Not Found	Not Found	High	Peak Found	High	8.126e-05	0.0003529	1.22	40.42	R.FIPHENGVHTIDVK.F	[2347-2360]	Used	Used
	FALSE	High	[K].FNGSHVVGSPFK.[V]		0.002576	0.000544427	1	4	2	O75369	O75369 [2361-2372]		0	1275.65	0	0.573	2.271	3.966	0.436373	0.411043	0.0113242	33.55	88.72	72.66	94.2	164.4	41.5	72.33	56.28	23.72		High	Peak Found	Peak Found	High	Peak Found	Peak Found	Peak Found	Peak Found	Peak Found	High	0.0002358	0.0009696	1.8	42.82	K.FNGSHVVGSPFK.V	[2361-2372]	Used	Used
	FALSE	High	[R].FVPQEMGVHTVSVK.[Y]		9.6448e-07	8.68353e-05	1	5	12	O75369	O75369 [2157-2170]		0	1557.81	0	1.283	1.13	0.695	0.916562	0.994036	0.710403	94.94	89.65	41.36	62.6	97.3	140.1	66.07	74.13	46.78		High	Peak Found	High	High	High	High	High	High	High	High	2.666e-05	4.141e-07	2.63	52.66	R.FVPQEMGVHTVSVK.Y	[2157-2170]	Used	Used
	FALSE	High	[R].GAGIGGLGITVEGPSESK.[I]		1.73455e-05	8.68353e-05	1	4	2	O75369	O75369 [1355-1372]		0	1628.85	0	0.916	100	100	0.974598	1.32313e-16	1.57202e-16	7.82			143.4	156.6		9.38	7.98			High	High	Not Found	Peak Found	Peak Found	Not Found	Not Found	Not Found	Not Found	High	2.666e-05	6.98e-06	2.05	68.24	R.GAGIGGLGITVEGPSESK.I	[1355-1372]	Used	Used
	FALSE	High	[K].GAGTGGLGLTVEGPCEAK.[I]	1xCarbamidomethyl [C15]	2.10841e-09	8.68353e-05	1	5	8	O75369	O75369 [1067-1084]		0	1673.82	0	2.572	0.776	0.302	0.0176299	0.748991	0.00172866	80.15	49.18	9.78	137.6	58.3	104.1	37.47	54.92	43.17		High	High	High	High	Peak Found	High	High	High	High	High	2.666e-05	1.033e-09	3.96	60.06	K.GAGTGGLGLTVEGPCEAK.I	[1067-1084]	Used	Used
	FALSE	High	[R].GDYVLAVK.[W]		0.0090462	0.00154437	1	4	8	O75369	O75369 [2579-2586]		0	864.483	0	1.134	0.898	0.767	0.99299	0.956297	0.90167	61.21	47.12	6.46	100.2	88.3	111.5	44.74	20.71	20.39		High	High	High	High	High	Peak Found	High	High	Peak Found	High	0.0006947	0.003149	2.42	47.62	R.GDYVLAVK.W	[2579-2586]	Used	Used
	FALSE	High	[R].GEAGVPAEFSIWTR.[E]		0.00615154	0.00114111	1	4	4	O75369	O75369 [2206-2219]		0	1519.75	0	0.93	1.053	1.664	0.992029	0.99987	0.585577	49.45	41.84	36.44	82.5	139.2	78.3	58.08	39.04	12.66		Peak Found	Peak Found	Peak Found	High	High	Peak Found	High	Peak Found	High	High	0.0005537	0.002204	1.07	89.62	R.GEAGVPAEFSIWTR.E	[2206-2219]	Used	Used
	FALSE	High	[R].GIEPTGNMVK.[Q]		0.00453823	0.000877416	1	4	6	O75369	O75369 [263-272]		0	1045.53	0	1.129	0.869	0.788	0.99299	0.924832	0.913557	15.33	14.23	10.9	96.6	85.6	117.8	11.25	18.4	15.42		Not Found	Peak Found	High	High	High	High	High	High	Peak Found	High	0.0004436	0.001665	1.61	37.89	R.GIEPTGNMVK.Q	[263-272]	Used	Used
	FALSE	High	[R].GQHVTGSPFQFTVGPLGEGGAHK.[V]		1.7265e-09	8.68353e-05	1	5	16	O75369	O75369 [2173-2195]		0	2308.15	0	0.82	1.356	1.549	0.908005	0.911799	0.723339	44.09	65.64	92.44	101.9	143.3	54.8	52.37	45.61	59.42		High	Peak Found	High	High	Peak Found	High	High	High	High	High	2.666e-05	8.491e-10	3.71	66.81	R.GQHVTGSPFQFTVGPLGEGGAHK.V	[2173-2195]	Used	Used
	FALSE	High	[K].HVGNQQYNVTYVVK.[E]		6.93962e-09	8.68353e-05	1	4	4	O75369	O75369 [2563-2576]		0	1648.84	0	0.421	1.067	2.534	0.073254	0.99987	0.163697	20.48	115.43	39.97	69.6	165.2	65.2	108.06	32.81	23.83		High	Peak Found	Peak Found	Peak Found	High	High	Peak Found	Peak Found	Peak Found	High	2.666e-05	3.321e-09	3.55	42.46	K.HVGNQQYNVTYVVK.E	[2563-2576]	Used	Used
	FALSE	High	[R].KGEITGEVHMPSGK.[T]		1.55736e-10	8.68353e-05	1	4	9	O75369	O75369 [1757-1770]		1	1469.74	0	0.613	0.491	0.655	0.534722	0.151608	0.738741	21.83	14.1	21	67.9	116.8	115.3	26.07	43.44	63.47		High	High	High	High	High	High	High	High	Not Found	High	2.666e-05	8.09e-11	4.14	31.78	R.KGEITGEVHMPSGK.T	[1757-1770]	Used	Used
	FALSE	High	[K].LDVTILSPSR.[K]		0.000766275	0.000299145	1	4	13	O75369	O75369 [977-986]		0	1100.63	0	0.878	1.518	1.499	0.961116	0.699146	0.739975	30.58	24.57	31.32	103.5	117.9	78.7	29.95	46.02	10.15		High	High	High	High	High	High	High	High	High	High	8.126e-05	0.000292	1.64	66.35	K.LDVTILSPSR.K	[977-986]	Used	Used
	FALSE	High	[K].IFAQDGEGQR.[I]		0.000451959	0.000165913	1	4	9	O75369	O75369 [682-691]		0	1120.54	0	1.015	1.044	1.028	0.999964	0.99987	0.99993	18.74	18.74	13.47	101.9	100.4	97.6	25.45	11.35	7.35		High	High	High	High	High	High	High	High	High	High	4.753e-05	0.0001716	2.42	30.26	K.IFAQDGEGQR.I	[682-691]	Used	Used
	FALSE	High	[K].IFFAGDTIPK.[S]		0.000618206	0.000240272	1	4	5	O75369	O75369 [430-439]		0	1108.6	0	0.957	0.945	0.987	0.99761	0.972138	0.99993	48.67	40.26	28.5	96.7	101	102.3	44.1	27.41	15.91		High	High	Peak Found	Peak Found	Peak Found	High	Peak Found	High	High	High	6.695e-05	0.0002353	1.93	71.06	K.IFFAGDTIPK.S	[430-439]	Used	Used
	FALSE	High	[R].IGNLQTDLSDGLR.[L]		2.0511e-08	8.68353e-05	1	2	11	O75369	O75369 [37-49]		0	1401.73	1	1.35	0.964	0.714	0.820721	0.980725	0.764927	25.28	18.34	9.42	116.7	76.4	106.9	12.87	23.74	16.38		High	High	High	High	High	High	High	High	High	High	2.666e-05	9.586e-09	3.23	67.14	R.IGNLQTDLSDGLR.L	[37-49]	Used	Used
	FALSE	High	[K].LKPGAPLKPK.[L]		0.00065117	0.000240272	1	4	9	O75369	O75369 [242-251]		0	1048.69	0	0.725	1.056	1.046	0.849765	0.99987	0.99993	62.18	128.11	89.86	94.7	130.6	74.7	85.93	42.17	49.34		High	Peak Found	High	High	Peak Found	High	High	High	High	High	6.695e-05	0.0002469	2.46	20.47	K.LKPGAPLKPK.L	[242-251]	Used	Used
	FALSE	High	[R].LLGWIQNK.[LIV]		0.0263755	0.00399667	2	11	2	P21333; O75369	P21333 [172-179]; O75369 [145-152]		0	971.567	0	3.225	0.365	0.146	0.124968	0.184066	0.000506374	117.8	10.72	2.55	87.4	27.1	185.5	54.47	123.72	85.17	Shared	Peak Found	High	Peak Found	Peak Found	Peak Found	Peak Found	Peak Found	Peak Found	High	High	0.001738	0.008291	1.34	66.03	R.LLGWIQNK.I	[145-152]	Used	Used
	FALSE	High	[K].LNGLENR.[V]		0.0436348	0.00649873	1	4	6	O75369	O75369 [949-955]		0	815.437	0	1.308	4.055	3.313	0.891958	2.00986e-05	0.000991278	28.91	28.59	37.09	145.4	118.8	35.9	28.84	32.78	10.9		Peak Found	Not Found	High	High	High	High	High	Not Found	High	High	0.002612	0.01327	1.72	26.51	K.LNGLENR.V	[949-955]	Used	Used
	FALSE	High	[K].IPEINSSDMSAHVTSPSGR.[V]		1.68084e-15	8.68353e-05	1	4	17	O75369	O75369 [2121-2139]		0	1984.94	0	0.471	0.525	1.108	0.0854741	0.148044	0.999013	11.92	7.32	39.62	70.1	112.8	117.1	36.84	34.17	35.84		High	High	High	High	High	High	High	High	High	High	2.666e-05	1.117e-15	4.65	52.88	K.IPEINSSDMSAHVTSPSGR.V	[2121-2139]	Used	Used
	FALSE	High	[K].IQQNTFTR.[W]		0.00813863	0.00141598	2	11	10	P21333; O75369	P21333 [44-51]; O75369 [17-24]		0	1007.53	0	1.109	0.984	1.037	0.994342	0.99371	0.99993	23.6	10.15	38.82	102.8	92.7	104.5	4.7	64.58	18.14	Shared	High	High	High	High	High	High	High	High	High	High	0.0006766	0.002856	2.08	27.98	K.IQQNTFTR.W	[17-24]	Used	Used
	FALSE	High	[K].LVSIDSK.[A]		0.0396706	0.00616157	2	11	5	P21333; O75369	P21333 [121-127]; O75369 [94-100]		0	761.44	0	0.844	0.89	1.202	0.94832	0.942778	0.984585	18.87	16.35	32.29	84.4	120.2	95.3	20.59	24.12	12.36	Shared	High	High	High	High	Peak Found	High	Peak Found	Peak Found	Peak Found	High	0.002459	0.01209	1.59	29.55	K.LVSIDSK.A	[94-100]	Used	Used
	FALSE	High	[R].LVSPGSANETSSILVESVTR.[S]		1.17408e-07	8.68353e-05	1	5	4	O75369	O75369 [2476-2495]		0	2046.07	0	1.095	1.274	1.164	0.99299	0.908232	0.985407	26.65	40.15	66.42	111.6	118.2	70.2	32.67	40.99	26.99		Peak Found	High	Peak Found	Peak Found	High	Peak Found	High	Peak Found	High	High	2.666e-05	5.272e-08	1.87	79.81	R.LVSPGSANETSSILVESVTR.S	[2476-2495]	Used	Used
	FALSE	High	[K].MDCQETPEGYK.[V]	1xCarbamidomethyl [C3]	0.000105235	8.68353e-05	1	4	7	O75369	O75369 [2429-2439]		0	1357.54	0	0.968	2.174	2.064	0.996663	0.284593	0.432214	27.66	52.55	57.08	124.5	118.2	57.3	14.94	25.77	53.99		Not Found	High	High	High	Peak Found	High	High	High	High	High	2.666e-05	4.103e-05	2.27	33.92	K.MDCQETPEGYK.V	[2429-2439]	Used	Used
	FALSE	High	[R].MDGTYACSYTPVK.[A]	1xCarbamidomethyl [C7]	1.12117e-07	8.68353e-05	1	4	8	O75369	O75369 [700-712]		0	1492.64	0	0.867	1.348	1.394	0.95316	0.802012	0.837878	19.73	37.14	21.08	93.5	117	89.5	34.3	13.76	17.92		High	High	High	High	High	Not Found	High	High	High	High	2.666e-05	5.052e-08	3.04	48.54	R.MDGTYACSYTPVK.A	[700-712]	Used	Used
	FALSE	High	[R].MDGTYACSYTPVK.[A]	1xCarbamidomethyl [C7]; 1xOxidation [M1]	1.00526e-05	8.68353e-05	1	4	1	O75369	O75369 [700-712]		0	1508.64	0	3.105	1.282	0.85	0.0830827	0.99231	0.984846	164.9	90.97	75.24	176.4	56.8	66.8	113.14	25.38	131.19		Peak Found	High	Not Found	Peak Found	Peak Found	Not Found	Peak Found	Peak Found	Peak Found	High	2.666e-05	4.106e-06	2.39	43.19	R.MDGTYACSYTPVK.A	[700-712]	Used	Used
	FALSE	High	[K].NGSCGVSYIAQEPGNYEVSIK.[F]	1xCarbamidomethyl [C4]	0.00833892	0.00141598	1	4	2	O75369	O75369 [2245-2265]		0	2272.06	0	1.021	1.563	1.488	0.999964	0.83217	0.861102	27.56	18.74	29.93	111.2	112.9	75.9	16.71	45.31	12.69		High	Peak Found	High	Peak Found	Peak Found	Peak Found	Peak Found	Peak Found	Peak Found	High	0.0006797	0.002913	0.96	69.81	K.NGSCGVSYIAQEPGNYEVSIK.F	[2245-2265]	Used	Used
	FALSE	High	[K].NTVELLVEDK.[G]		0.000656016	0.000240272	1	4	3	O75369	O75369 [400-409]		0	1159.62	0	1.434	1.236	0.579	0.829442	0.954792	0.526339	25.83	11.82	24.32	119.7	83.5	96.8		48.04	39.11		Not Found	Not Found	Peak Found	High	Peak Found	High	High	Peak Found	Peak Found	High	6.695e-05	0.0002482	2.13	60.74	K.NTVELLVEDK.G	[400-409]	Used	Used
	FALSE	High	[K].QKDFLDGVYAFEYYPSTPGR.[Y]		0.00129971	0.000399974	1	4	2	O75369	O75369 [503-522]		1	2353.11	0	1.454	1.927	0.946	0.885817	0.668887	0.999013	39.89	37.16	53.17	136	93.5	70.5	13.61	45.27	48.07		Peak Found	Peak Found	High	Peak Found	High	Peak Found	Peak Found	Peak Found	Peak Found	High	0.0001062	0.0004932	0.69	97.06	K.QKDFLDGVYAFEYYPSTPGR.Y	[503-522]	Used	Used
	FALSE	High	[K].RLPNNHIGISFIPR.[E]		0.00148271	0.000399974	1	4	3	O75369	O75369 [1956-1969]		1	1633.93	0	0.99	0.704	0.711	0.999964	0.893295	0.955664	118.92	60.32	54.41	66.4	102.9	130.7	139.52	95.03	98.93		Peak Found	High	Peak Found	Peak Found	High	Peak Found	Peak Found	Peak Found	High	High	0.0001062	0.0005625	2.4	58.83	K.RLPNNHIGISFIPR.E	[1956-1969]	Used	Used
	FALSE	High	[K].SGCIVNNLAEFTVDPK.[D]	1xCarbamidomethyl [C3]	4.603e-10	8.68353e-05	1	4	3	O75369	O75369 [658-673]		0	1763.86	0	1.612	6.728	4.453	0.507777	2.27489e-08	0.00165936	49.11	29.71	26.95	169.6	105.2	25.2	53.3	26.96	14.18		High	High	High	Peak Found	Peak Found	Peak Found	Peak Found	Peak Found	Not Found	High	2.666e-05	2.326e-10	3.6	85.1	K.SGCIVNNLAEFTVDPK.D	[658-673]	Used	Used
	FALSE	High	[K].SPFEVQVGPEAGMQK.[V]		9.57095e-07	8.68353e-05	1	4	5	O75369	O75369 [537-551]		0	1603.78	0	0.674	0.598	0.702	0.74431	0.360377	0.804651	11.67	19.72	15.14	65.2	96.9	137.9	35.28	4.47	65.7		Peak Found	Peak Found	High	High	High	Peak Found	High	High	Peak Found	High	2.666e-05	4.119e-07	3.07	63.02	K.SPFEVQVGPEAGMQK.V	[537-551]	Used	Used
	FALSE	High	[K].SPFEVSVDK.[A]		0.00154931	0.000399974	1	4	1	O75369	O75369 [341-349]		0	1007.5	0	0.318	0.372	1.17	0.0228182	0.0640737	0.98515	2.95	5.31	46.76	43.9	138.1	118	27.35		42.53		Not Found	Peak Found	Peak Found	Not Found	Not Found	Peak Found	High	Not Found	Peak Found	High	0.0001062	0.0005911	1.86	50.12	K.SPFEVSVDK.A	[341-349]	Used	Used
	FALSE	High	[K].SPFTVGVAAPLDLSK.[I]		1.98634e-06	8.68353e-05	1	4	8	O75369	O75369 [932-946]		0	1501.83	0	0.721	0.199	0.593	0.8069	7.9253e-05	0.496428	60.15	2.77	39.32	33.3	99.3	167.5	126.29	84.17	11.5		Peak Found	Peak Found	High	High	Peak Found	High	High	High	High	High	2.666e-05	8.39e-07	2.41	85.16	K.SPFTVGVAAPLDLSK.I	[932-946]	Used	Used
	FALSE	High	[K].SPFVVQVGEACNPNACR.[A]	2xCarbamidomethyl [C11; C16]	0.000552943	0.000165913	1	4	4	O75369	O75369 [440-456]		0	1904.87	0	1.069	0.576	0.523	0.998247	0.595045	0.648633	87.8	16.94	21.9	90.4	85	124.6	35.58	88.1	44.91		High	Peak Found	High	Not Found	Peak Found	High	High	Peak Found	Peak Found	High	4.753e-05	0.0002104	1.55	62.67	K.SPFVVQVGEACNPNACR.A	[440-456]	Used	Used
	FALSE	High	[K].SSFLVDCSK.[A]	1xCarbamidomethyl [C7]	0.00240956	0.000544427	1	4	17	O75369	O75369 [2531-2539]		0	1042.49	0	1.04	1.019	0.98	0.999964	0.99987	0.99993	16.94	18.35	18.38	101.9	98.1	100	8.37	17.28	20.9		High	High	High	High	High	High	High	High	High	High	0.0002358	0.0009133	1.62	46.22	K.SSFLVDCSK.A	[2531-2539]	Used	Used
	FALSE	High	[R].SSTETCYSAIPK.[A]	1xCarbamidomethyl [C6]	3.82553e-05	8.68353e-05	1	5	5	O75369	O75369 [2496-2507]		0	1343.61	0	1.487	1.33	0.894	0.715944	0.89551	0.984272	52.06	52.94	55.33	123.7	83.2	93.1	1.82	41.79	55.3		Not Found	High	High	Peak Found	High	Peak Found	High	High	Peak Found	High	2.666e-05	1.519e-05	2.25	41.55	R.SSTETCYSAIPK.A	[2496-2507]	Used	Used
	FALSE	High	[K].TATPEIVDNK.[D]		0.00769132	0.00134363	1	4	1	O75369	O75369 [1771-1780]		0	1087.56	0	0.766	0.993	1.295	0.863586	0.987626	0.974743	43.69	88.72	41.67	105.4	93.8	100.7	63.58	24.25	24		Peak Found	Peak Found	Peak Found	Peak Found	High	Peak Found	Peak Found	Peak Found	Peak Found	High	0.0006384	0.002722	1.41	32.16	K.TATPEIVDNK.D	[1771-1780]	Used	Used
	FALSE	High	[K].TATPEIVDNKDGTVTVR.[Y]		0.000157776	8.68353e-05	1	4	2	O75369	O75369 [1771-1787]		1	1815.94	0	100	1.286	0.01	1.54325e-16	0.98879	1.57202e-16		41.7		168.8		131.2	19.9		44.19		High	High	Peak Found	Not Found	Not Found	Not Found	Peak Found	Peak Found	Peak Found	High	2.666e-05	6.076e-05	1.76	50.11	K.TATPEIVDNKDGTVTVR.Y	[1771-1787]	Used	Used
	FALSE	High	[R].TFEMSDFIVDTR.[D]		0.00358225	0.000797753	1	4	2	O75369	O75369 [2017-2028]		0	1460.67	0	0.461	1.267	2.748	0.185984	0.980579	0.252364	9.05	69.6	90.62	75.8	164.4	59.8	45.59	23.8	81.17		Peak Found	Peak Found	Not Found	Peak Found	Peak Found	Not Found	High	Peak Found	High	High	0.000404	0.001338	1.12	91.52	R.TFEMSDFIVDTR.D	[2017-2028]	Used	Used
	FALSE	High	[K].TGEEVGFVVDAK.[T]		2.09613e-06	8.68353e-05	1	4	5	O75369	O75369 [1630-1641]		0	1250.63	0	3.992	1.259	0.315	0.000185305	0.937124	0.0234247	81.99	26.88	12.28	146.7	36.8	116.5	25.62	91.75	8.25		High	High	Peak Found	High	Peak Found	Peak Found	High	High	Peak Found	High	2.666e-05	8.855e-07	2.76	57.23	K.TGEEVGFVVDAK.T	[1630-1641]	Used	Used
	FALSE	High	[K].TYSVEYLPK.[V]		0.00170421	0.000399974	1	4	4	O75369	O75369 [314-322]		0	1099.57	0	1.392	0.78	0.699	0.832672	0.739915	0.765649	63.13	25.59	50.12	109.2	78.5	112.3	31.48	91.72	25.58		Peak Found	High	High	Peak Found	Peak Found	Peak Found	Peak Found	High	High	High	0.0001062	0.0006455	1.6	54.51	K.TYSVEYLPK.V	[314-322]	Used	Used
	FALSE	High	[K].VAVTEGCQPSR.[V]	1xCarbamidomethyl [C7]	5.56291e-06	8.68353e-05	1	4	9	O75369	O75369 [1320-1330]		0	1203.58	1	0.975	1.758	1.552	0.992254	0.365438	0.682305	26.7	54.93	54.93	122.4	108	69.6	23.23	19.51	61.73		High	High	High	High	High	High	High	High	High	High	2.666e-05	2.301e-06	2.24	26.55	K.VAVTEGCQPSR.V	[1320-1330]	Used	Used
	FALSE	High	[R].VEVGKDQEFTVDTR.[G]		7.9947e-08	8.68353e-05	1	4	15	O75369	O75369 [956-969]		1	1622.8	0	1.122	0.637	0.568	0.994463	0.378485	0.267181	83.39	9.85	37.68	86.7	77.3	136	33.61	84.73	12.77		High	High	High	High	High	Peak Found	High	High	High	High	2.666e-05	3.627e-08	3.89	46.76	R.VEVGKDQEFTVDTR.G	[956-969]	Used	Used
	FALSE	High	[K].VFGPGIEGK.[D]		0.00369245	0.000797753	1	4	7	O75369	O75369 [1233-1241]		0	903.493	0	1.24	1.052	0.945	0.931172	0.99987	0.993013	56.08	29.52	50.06	104.6	94.9	100.4	28.59	41.84	16.94		High	High	Peak Found	Peak Found	Peak Found	High	High	High	High	High	0.0004094	0.001373	1.85	41.11	K.VFGPGIEGK.D	[1233-1241]	Used	Used
	FALSE	High	[K].VFGPGVER.[S]		0.010317	0.00173626	1	4	8	O75369	O75369 [747-754]		0	860.462	0	1.415	1.047	0.74	0.77978	0.99987	0.709934	28.66	23.22	17.37	112.7	79.6	107.7	19.03	28.59	8.88		High	High	High	High	High	High	Peak Found	High	High	High	0.0008003	0.003544	1.36	34.46	K.VFGPGVER.S	[747-754]	Used	Used
	FALSE	High	[K].VHSPSGAVEECHVSELEPDK.[Y]	1xCarbamidomethyl [C11]	0.000591248	0.000240272	1	4	4	O75369	O75369 [2323-2342]		0	2206.01	0	0.875	0.436	0.418	0.973863	0.0861632	0.127299	56.21	10.44	13.7	80	72	148	39.95	79.99	28.77		Peak Found	Peak Found	Peak Found	High	High	Not Found	High	High	Peak Found	High	6.695e-05	0.0002238	1.7	44.07	K.VHSPSGAVEECHVSELEPDK.Y	[2323-2342]	Used	Used
	FALSE	High	[K].VKAEGPGLSK.[A]		0.0033218	0.000700095	1	4	6	O75369	O75369 [848-857]		1	985.568	0	0.601	0.641	1.067	0.280972	0.540596	0.99993	32.97	28.39	17.37	71	118.2	110.8	88.9	28.57	0.29		High	High	High	High	Peak Found	High	Peak Found	High	Peak Found	High	0.000368	0.001241	2.43	17.97	K.VKAEGPGLSK.A	[848-857]	Used	Used
	FALSE	High	[R].VKVEPAVDTSR.[I]		0.000760639	0.000299145	1	4	8	O75369	O75369 [1220-1230]		1	1200.66	0	0.941	0.826	1.128	0.983363	0.91079	0.994842	29.21	32.49	54.7	89.4	95	115.6	22.73	42.73	44.6		High	High	High	High	High	High	High	Peak Found	High	High	8.126e-05	0.0002887	2.03	26.91	R.VKVEPAVDTSR.I	[1220-1230]	Used	Used
	FALSE	High	[K].VLFASQEIPASPFR.[V]		9.38085e-06	8.68353e-05	1	4	8	O75369	O75369 [823-836]		0	1561.84	0	0.753	2.132	3.048	0.837039	0.07745	0.00846344	18.67	36.02	28.66	100.5	152.4	47.1	27.04	31.38	11.23		High	High	High	High	High	High	Peak Found	High	Peak Found	High	2.666e-05	3.829e-06	2.13	86.37	K.VLFASQEIPASPFR.V	[823-836]	Used	Used
	FALSE	High	[K].VLPTYDASK.[V]		0.00171676	0.000399974	1	4	3	O75369	O75369 [1511-1519]		0	993.525	0	1.127	1.37	1.141	0.987944	0.869732	0.984363	15.62	12.98	32.05	115.3	102.3	82.4	6.86	28.91	13.49		Peak Found	Peak Found	High	Peak Found	High	Peak Found	Peak Found	High	Peak Found	High	0.0001228	0.0006524	1.68	34.57	K.VLPTYDASK.V	[1511-1519]	Used	Used
	FALSE	High	[R].VLQSFTVDSSK.[A]		1.28547e-05	8.68353e-05	1	4	8	O75369	O75369 [1439-1449]		0	1210.63	0	0.836	1.192	1.44	0.931065	0.980483	0.754707	41.68	11.63	46.06	99.1	118.6	82.4	15.87	51.62	17.96		High	High	High	High	Peak Found	High	High	Peak Found	High	High	2.666e-05	5.219e-06	2.53	48.13	R.VLQSFTVDSSK.A	[1439-1449]	Used	Used
	FALSE	High	[R].VNIGQGSHPQK.[V]		2.0857e-05	8.68353e-05	1	4	20	O75369	O75369 [734-744]		0	1164.61	0	0.821	0.791	0.918	0.904853	0.714983	0.985642	2.34	2.23	6.82	86	105.2	108.7	1.43	5	6.99		High	High	High	High	High	High	High	High	High	High	2.666e-05	8.393e-06	2.86	17.64	R.VNIGQGSHPQK.V	[734-744]	Used	Used
	FALSE	High	[K].VNQPASFAIR.[L]		0.000141785	8.68353e-05	1	4	9	O75369	O75369 [2302-2311]		0	1102.6	0	1.059	0.992	0.892	0.999942	0.994036	0.985447	20.04	22.42	20.89	101.6	95.9	102.4	11.06	20.55	21.32		High	Peak Found	High	High	High	High	High	High	High	High	2.666e-05	5.498e-05	1.87	48.34	K.VNQPASFAIR.L	[2302-2311]	Used	Used
	FALSE	High	[R].VQAQGPGLK.[E]		0.00281681	0.000544427	1	4	9	O75369	O75369 [1331-1339]		0	897.515	0	1.292	1.65	1.277	0.897131	0.429626	0.957703	20.25	38.8	38.8	126.1	97.5	76.4	27.15	19.74	37.46		High	High	High	High	Peak Found	High	High	High	High	High	0.0002917	0.001059	2.21	21.81	R.VQAQGPGLK.E	[1331-1339]	Used	Used
	FALSE	High	[R].VTEAEIVPMGK.[N]		2.64635e-05	8.68353e-05	1	5	6	O75369	O75369 [2140-2150]		0	1173.62	0	0.941	1.218	1.056	0.988255	0.958576	0.99993	13.75	28.67	51.01	104.9	114.4	80.6	9.52	19.5	29.79		High	High	Peak Found	Peak Found	High	Peak Found	High	High	High	High	2.666e-05	1.057e-05	2.29	51.98	R.VTEAEIVPMGK.N	[2140-2150]	Used	Used
	FALSE	High	[K].VVASGPGLEHGK.[V]		2.91704e-06	8.68353e-05	1	4	15	O75369	O75369 [1136-1147]		0	1150.62	1	1.146	1.064	0.929	0.985184	0.99987	0.993013	49.28	45.96	34.37	90.9	110.9	98.1	58.26	20.9	36.61		High	High	High	High	High	High	High	High	High	High	2.666e-05	1.222e-06	2.4	19.85	K.VVASGPGLEHGK.V	[1136-1147]	Used	Used
	FALSE	High	[K].VVPCLVTPVTGR.[E]	1xCarbamidomethyl [C4]	0.00310454	0.000657636	1	4	6	O75369	O75369 [988-999]		0	1297.73	0	1.238	1.123	0.96	0.960122	0.998708	0.999722	68	48.67	73.6	118.8	95.9	85.3	33.52	57.76	31.88		High	Peak Found	Peak Found	High	High	Peak Found	Peak Found	High	High	High	0.000345	0.001164	1.23	62	K.VVPCLVTPVTGR.E	[988-999]	Used	Used
	FALSE	High	[R].YAPTEVGLHEMHIK.[Y]		7.81247e-08	8.68353e-05	1	4	13	O75369	O75369 [1788-1801]		0	1624.82	0	0.585	0.679	1.135	0.247315	0.630286	0.993013	4.13	11.52	24.97	72.4	121	106.6	36.92	36.26	42.34		High	High	Peak Found	High	High	High	High	High	High	High	2.666e-05	3.548e-08	1.88	48.51	R.YAPTEVGLHEMHIK.Y	[1788-1801]	Used	Used
	FALSE	High	[R].YAPTEVGLHEMHIK.[Y]	1xOxidation [M11]	0.00190269	0.000512488	1	4	1	O75369	O75369 [1788-1801]		0	1640.81	0	7.082	0.641	0.091	0.0103471	0.743941	0.000231612	175.41	31.28	1.7	111.1	15.7	173.2	108.01		115.13		Peak Found	High	Not Found	Peak Found	Not Found	Not Found	Peak Found	Not Found	Peak Found	High	0.0001707	0.0007201	1.25	33.93	R.YAPTEVGLHEMHIK.Y	[1788-1801]	Used	Used
	FALSE	High	[K].YGGELVPHFPAR.[V]		7.23103e-05	8.68353e-05	1	4	17	O75369	O75369 [1208-1219]		0	1342.69	0	1.735	1.328	0.779	0.471922	0.893354	0.891282	50.15	53.5	24.24	128.8	74.2	97	38.17	17.93	29.58		High	High	High	High	High	Peak Found	High	High	High	High	2.666e-05	2.833e-05	2.02	60.39	K.YGGELVPHFPAR.V	[1208-1219]	Used	Used
	FALSE	High	[K].YGGPNHIVGSPFK.[A]		5.41937e-07	8.68353e-05	1	5	11	O75369	O75369 [2456-2468]		0	1372.7	0	0.696	1.64	2.246	0.768101	0.700579	0.197691	19.05	64.94	47.86	97.3	140.2	62.4	35.41	18.89	47.75		High	High	High	High	High	High	High	High	Peak Found	High	2.666e-05	2.36e-07	2.87	47.45	K.YGGPNHIVGSPFK.A	[2456-2468]	Used	Used
	FALSE	High	[R].YMIGVTYGGDDIPLSPYR.[I]		5.8414e-10	8.68353e-05	1	4	5	O75369	O75369 [1588-1605]		0	2016.97	0	1.271	1.106	0.727	0.950175	0.998708	0.823768	57.09	66.35	34.95	86.9	89.7	123.4	34.77	67.23	47.97		Peak Found	High	Peak Found	High	Peak Found	Peak Found	High	High	High	High	2.666e-05	2.943e-10	3.69	95.76	R.YMIGVTYGGDDIPLSPYR.I	[1588-1605]	Used	Used
	FALSE	High	[R].YMIGVTYGGDDIPLSPYR.[I]	1xOxidation [M2]	0.000185174	8.68353e-05	1	4	3	O75369	O75369 [1588-1605]		0	2032.97	0	1.085	1.285	2.841	0.999942	0.981207	0.274983	112.54	122.58	105.53	140.3	118.1	41.6	62.9	125.2	91.94		High	Peak Found	Peak Found	Peak Found	High	Peak Found	Peak Found	Peak Found	High	High	2.666e-05	7.146e-05	1.43	88.96	R.YMIGVTYGGDDIPLSPYR.I	[1588-1605]	Used	Used
FALSE	High	Master Protein	A0A7P0T9C4	Cytoplasmic dynein 1 heavy chain 1 OS=Homo sapiens OX=9606 GN=DYNC1H1 PE=4 SV=1	0	501.002	27	112	636	112	4672	534.7	6.51	501.52	112	0	0.974	1.013	0.993	0.900485	0.958738	0.985269	48.72	49.71	51.68	98.2	101.5	100.3	6.47	8.25	5.97	High	High	High	High	High	High	High	High	High	1
	Checked	Confidence	Annotated Sequence	Modifications	Qvality PEP	Qvality q-value	# Protein Groups	# Proteins	# PSMs	Master Protein Accessions	Positions in Master Proteins	Modifications in Master Proteins	# Missed Cleavages	Theo. MH+ [Da]	# Razor Quan Results	Abundance Ratio: (C) / (HP)	Abundance Ratio: (C) / (HS)	Abundance Ratio: (HP) / (HS)	Abundance Ratio Adj. P-Value: (C) / (HP)	Abundance Ratio Adj. P-Value: (C) / (HS)	Abundance Ratio Adj. P-Value: (HP) / (HS)	Abundance Ratio Variability [%]: (C) / (HP)	Abundance Ratio Variability [%]: (C) / (HS)	Abundance Ratio Variability [%]: (HP) / (HS)	Abundances (Grouped): C	Abundances (Grouped): HP	Abundances (Grouped): HS	Abundances (Grouped) CV [%]: C	Abundances (Grouped) CV [%]: HP	Abundances (Grouped) CV [%]: HS	Quan Info	Found in Sample: [S1] F1: Sample, C, C1	Found in Sample: [S2] F2: Sample, C, C2	Found in Sample: [S3] F3: Sample, C, C3	Found in Sample: [S4] F4: Sample, HP, HP1	Found in Sample: [S5] F5: Sample, HP, HP2	Found in Sample: [S6] F6: Sample, HP, HP3	Found in Sample: [S7] F7: Sample, HS, HS1	Found in Sample: [S8] F8: Sample, HS, HS2	Found in Sample: [S9] F9: Sample, HS, HS3	Confidence (by Search Engine): Sequest HT	Percolator q-Value (by Search Engine): Sequest HT	Percolator PEP (by Search Engine): Sequest HT	XCorr (by Search Engine): Sequest HT	Top Apex RT [min]	Sequence in Protein	Positions in Proteins	Quan Usage	Quan Ratio Usage
	FALSE	High	[R].AATSPALFNR.[C]		0.000264675	8.68353e-05	1	20	9	A0A7P0T9C4	A0A7P0T9C4 [3079-3088]		0	1047.56	0	0.954	1.243	1.175	0.99299	0.966328	0.993013	68.87	45.57	43.65	105.2	110.2	84.6	30.62	59.5	54.94		Peak Found	High	Peak Found	High	High	High	High	High	High	High	2.666e-05	0.0001012	2.29	44.06	R.AATSPALFNR.C	[3079-3088]	Used	Used
	FALSE	High	[K].ADLAAVEAK.[V]		0.000380307	0.000165913	1	20	4	A0A7P0T9C4	A0A7P0T9C4 [3463-3471]		0	887.483	0	1.049	0.998	1.058	0.999964	0.99987	0.99993	69.47	51.17	133.54	106.6	101.6	91.8	24.57	90.98	44.84		Peak Found	Not Found	High	Peak Found	High	Peak Found	High	High	Peak Found	High	4.753e-05	0.0001448	2.5	32.46	K.ADLAAVEAK.V	[3463-3471]	Used	Used
	FALSE	High	[R].AELGEYIR.[R]		0.00389409	0.000797753	1	25	4	A0A7P0T9C4	A0A7P0T9C4 [2512-2519]		0	950.494	1	1.446	0.711	0.576	0.809307	0.590069	0.561026	53.06	23.31	14.39	88.5	61.2	150.3	64.36	28	20.56		Peak Found	Peak Found	Peak Found	High	High	Peak Found	High	High	Peak Found	High	0.0004094	0.001444	1.46	51.66	R.AELGEYIR.R	[2512-2519]	Used	Used
	FALSE	High	[K].ALEHAFQLEHIMDLTR.[L]		9.06463e-12	8.68353e-05	1	25	9	A0A7P0T9C4	A0A7P0T9C4 [2436-2451]		0	1923.97	0	0.583	0.588	1.048	0.480364	0.486889	0.99993	38.03	9.83	50.33	68.9	118.3	112.8	59.9	87.47	12.3		Peak Found	High	High	High	High	High	Peak Found	High	Not Found	High	2.666e-05	4.984e-12	3.98	82.87	K.ALEHAFQLEHIMDLTR.L	[2436-2451]	Used	Used
	FALSE	High	[K].ALGEYLER.[E]		0.00490267	0.00100761	1	27	2	A0A7P0T9C4	A0A7P0T9C4 [1614-1621]		0	950.494	0																No Quan Values	Peak Found	Peak Found	High	Peak Found	Peak Found	Peak Found	Peak Found	Peak Found	High	High	0.0004891	0.001795	1.51	51.66	K.ALGEYLER.E	[1614-1621]	Not Used	Not Used
	FALSE	High	[K].ALGHQLGR.[F]		0.00494082	0.00100761	1	28	10	A0A7P0T9C4	A0A7P0T9C4 [1918-1925]		0	851.485	0	1.093	1.535	1.31	0.995823	0.781376	0.928284	31.86	67.82	50.02	105	96	99	34.11	24.89	83.41		High	High	High	High	High	High	High	High	High	High	0.0004891	0.001809	1.94	21.78	K.ALGHQLGR.F	[1918-1925]	Used	Used
	FALSE	High	[K].ANEVEQMIR.[D]		0.00134814	0.000399974	1	20	6	A0A7P0T9C4	A0A7P0T9C4 [3430-3438]		0	1089.54	1	0.938	0.75	0.799	0.986443	0.615208	0.890132	70.81	45.25	20.64	88.2	94.1	117.7	88.38	29.33	13.53		Peak Found	High	High	High	Peak Found	High	Peak Found	High	High	High	0.0001062	0.0005134	2.05	51.58	K.ANEVEQMIR.D	[3430-3438]	Used	Used
	FALSE	High	[R].ASLACGPMVK.[W]	1xCarbamidomethyl [C5]	0.000175555	8.68353e-05	1	20	10	A0A7P0T9C4	A0A7P0T9C4 [3385-3394]		0	1033.52	0	1.253	1.135	0.905	0.961116	0.99558	0.990485	81.09	59.89	84.55	78.8	105.2	116	41.59	70.87	41.13		High	High	High	High	Peak Found	High	High	High	High	High	2.666e-05	6.751e-05	2.28	39.23	R.ASLACGPMVK.W	[3385-3394]	Used	Used
	FALSE	High	[R].AWTQVLLGQAEDK.[A]		0.00110642	0.000357998	1	29	8	A0A7P0T9C4	A0A7P0T9C4 [921-933]		0	1458.76	0	1.067	1.015	0.952	0.999942	0.998043	0.994842	31.03	44.6	17.5	108.3	95.3	96.4	40.19	29.58	23.65		High	Peak Found	High	High	High	High	Peak Found	Peak Found	High	High	9.552e-05	0.0004191	1.42	79.67	R.AWTQVLLGQAEDK.A	[921-933]	Used	Used
	FALSE	High	[R].CYLTMTQALEAR.[L]	1xCarbamidomethyl [C1]	0.000120766	8.68353e-05	1	28	3	A0A7P0T9C4	A0A7P0T9C4 [1888-1899]		0	1456.69	0	0.999	1.342	1.343	0.999942	0.955853	0.934776	33.76	22.09	38.78	109.3	109.3	81.4	18.7	44.72	8.87		High	Peak Found	Peak Found	Peak Found	High	Peak Found	High	Peak Found	Peak Found	High	2.666e-05	4.665e-05	2.01	72.37	R.CYLTMTQALEAR.L	[1888-1899]	Used	Used
	FALSE	High	[K].DHLYGTLDPNTR.[E]		0.00259522	0.000544427	1	27	7	A0A7P0T9C4	A0A7P0T9C4 [2262-2273]		0	1401.68	0	1.936	0.649	0.666	0.553789	0.705786	0.812985	57.15	14.4	32.98	98.1	50.7	151.2	6.11	69.99	56.21		High	Peak Found	High	High	High	High	Peak Found	High	High	High	0.0002358	0.0009803	1.83	47.7	K.DHLYGTLDPNTR.E	[2262-2273]	Used	Used
	FALSE	High	[K].DLFQVAFNR.[V]		0.0112087	0.00189833	1	15	8	A0A7P0T9C4	A0A7P0T9C4 [3862-3870]		0	1109.57	0	1.022	1.169	0.989	0.999964	0.997145	0.99993	8.67	22.14	28.56	105.7	104	90.4	4.44	24.57	18.54		High	High	High	High	High	High	High	Peak Found	High	High	0.0008517	0.003821	1.31	88.7	K.DLFQVAFNR.V	[3862-3870]	Used	Used
	FALSE	High	[K].DIQMPDGIR.[R]		0.0546375	0.00799704	1	8	5	A0A7P0T9C4	A0A7P0T9C4 [4293-4301]		0	1044.51	0	0.96	1.149	1.143	0.999445	0.995233	0.993013	30.32	13.85	32.17	101.6	105.8	92.6	6.93	28.13	11.15		Not Found	High	High	Peak Found	High	Peak Found	Peak Found	High	High	High	0.003155	0.01638	1.39	61.58	K.DIQMPDGIR.R	[4293-4301]	Used	Used
	FALSE	High	[K].DSAIQQQVANLQMK.[I]		0.0440141	0.00656385	1	28	2	A0A7P0T9C4	A0A7P0T9C4 [1229-1242]		0	1573.8	0	0.667	1.404	2.105	0.664002	0.924832	0.438801	6.94	32.98	39.2	93.4	140.1	66.5	6.13	20.57	81.4		High	Peak Found	Peak Found	Peak Found	Peak Found	High	Peak Found	Peak Found	Peak Found	High	0.002616	0.01332	0.68	69.55	K.DSAIQQQVANLQMK.I	[1229-1242]	Used	Used
	FALSE	High	[K].DYIPVDQEELR.[D]		0.0421497	0.00631517	1	22	2	A0A7P0T9C4	A0A7P0T9C4 [2880-2890]		0	1376.67	0	0.055	0.039	0.704	4.15602e-12	1.32313e-16	0.853862	0.06	0.02	10.75	6.7	121.2	172.1		59.75	9.14		Not Found	Not Found	Peak Found	Peak Found	Peak Found	Peak Found	Peak Found	High	High	High	0.00253	0.0128	1.25	64.65	K.DYIPVDQEELR.D	[2880-2890]	Used	Used
	FALSE	High	[K].EALELTDTGLLSGSEER.[V]		5.59595e-09	8.68353e-05	1	28	4	A0A7P0T9C4	A0A7P0T9C4 [1302-1318]		0	1819.89	1	1.343	0.26	0.247	0.94443	0.000261246	0.00375555	39.42	6.19	3.46	67.9	46	186.1	66.34	16.68	66.93		High	Peak Found	Peak Found	Peak Found	Peak Found	High	Peak Found	High	High	High	2.666e-05	2.693e-09	3.08	76.72	K.EALELTDTGLLSGSEER.V	[1302-1318]	Used	Used
	FALSE	High	[R].EAIVNSCVFVHQTLHQANAR.[L]	1xCarbamidomethyl [C7]	5.63168e-07	8.68353e-05	1	20	4	A0A7P0T9C4	A0A7P0T9C4 [3141-3160]		0	2294.15	0	0.095	0.193	2.039	9.74317e-06	0.0307392	0.686694	0.19	1.92	51.59	17.9	189.3	92.8	3.35	24.7	84.56		Peak Found	Not Found	Peak Found	High	Peak Found	High	High	Peak Found	Peak Found	High	2.666e-05	2.439e-07	2.7	57.04	R.EAIVNSCVFVHQTLHQANAR.L	[3141-3160]	Used	Used
	FALSE	High	[K].EFGPVVIDYGK.[V]		0.000147302	8.68353e-05	1	30	7	A0A7P0T9C4	A0A7P0T9C4 [1101-1111]		0	1223.63	0	1.198	1.9	1.074	0.983754	0.387411	0.99993	23.71	70.25	22	112.1	93.6	94.2	95.48	9.99	33.36		High	High	High	High	High	Peak Found	High	Peak Found	High	High	2.666e-05	5.673e-05	1.89	69.36	K.EFGPVVIDYGK.V	[1101-1111]	Used	Used
	FALSE	High	[K].EGTEAWEAAMK.[R]		0.000706448	0.000240272	1	29	2	A0A7P0T9C4	A0A7P0T9C4 [541-551]		0	1222.54	0	1.123	1.069	0.953	0.989048	0.99987	0.993981	33.62	21.22	32.17	110	79.8	110.2	25.01	28.49	20.81		High	Peak Found	Peak Found	High	Peak Found	Peak Found	Peak Found	Peak Found	Peak Found	High	6.695e-05	0.000269	1.66	58.3	K.EGTEAWEAAMK.R	[541-551]	Used	Used
	FALSE	High	[K].EQPWVSVQPR.[K]		0.000722299	0.000299145	1	28	3	A0A7P0T9C4	A0A7P0T9C4 [1348-1357]		0	1225.63	0	10.897	0.517	0.047	5.9882e-10	0.133164	1.57202e-16	23.24	20.44	0.04	99.1	9.1	191.8	62.2		40.06		Peak Found	High	Peak Found	Not Found	Not Found	Peak Found	Peak Found	High	High	High	8.126e-05	0.0002749	1.41	53.42	K.EQPWVSVQPR.K	[1348-1357]	Used	Used
	FALSE	High	[R].EWTDGLFTHVLR.[K]		1.25618e-05	8.68353e-05	1	27	9	A0A7P0T9C4	A0A7P0T9C4 [2274-2285]		0	1473.75	0	1.053	1.345	1.277	0.999964	0.90784	0.928373	15.1	44.06	28.67	106.5	106.2	87.3	18.38	22.94	31.88		High	High	Peak Found	High	High	Peak Found	High	Peak Found	High	High	2.666e-05	5.12e-06	2.19	87.64	R.EWTDGLFTHVLR.K	[2274-2285]	Used	Used
	FALSE	High	[R].EYQTQLIQR.[V]		0.0011646	0.000357998	1	29	4	A0A7P0T9C4	A0A7P0T9C4 [603-611]		0	1178.62	0	0.976	0.994	0.899	0.991496	0.997933	0.994089	13.01	14.87	29.73	100.3	102.8	96.9	5.89	35.15	13.2		Peak Found	High	Peak Found	Peak Found	Peak Found	High	High	Peak Found	Peak Found	High	9.552e-05	0.0004443	1.2	42.13	R.EYQTQLIQR.V	[603-611]	Used	Used
	FALSE	High	[K].FGQMLGSNMTEFHSQISK.[S]		3.91177e-08	8.68353e-05	1	29	6	A0A7P0T9C4	A0A7P0T9C4 [1131-1148]		0	2041.95	0	1.115	1.877	2.296	0.999942	0.582315	0.449775	36.85	98.48	56.35	133.7	118.6	47.7	62.82	13.44	56.27		Peak Found	High	High	High	High	Peak Found	Peak Found	High	Not Found	High	2.666e-05	1.795e-08	2.65	68.57	K.FGQMLGSNMTEFHSQISK.S	[1131-1148]	Used	Used
	FALSE	High	[K].FLSDPQVHTVLVER.[S]		7.29033e-08	8.68353e-05	1	32	16	A0A7P0T9C4	A0A7P0T9C4 [68-81]		0	1639.88	0	0.716	0.683	0.904	0.808618	0.546698	0.99277	14.77	14.64	32.38	82.6	96.6	120.9	23.34	19.18	34.08		High	High	High	High	High	High	High	High	High	High	2.666e-05	3.302e-08	2.19	60.15	K.FLSDPQVHTVLVER.S	[68-81]	Used	Used
	FALSE	High	[K].FNYGFEYLGVQDK.[L]		6.29902e-05	8.68353e-05	1	27	3	A0A7P0T9C4	A0A7P0T9C4 [1866-1878]		0	1579.74	0	100	0.932	0.01	1.54325e-16	0.975402	1.57202e-16		62.97		177		123	32.63		33.78		High	Peak Found	High	Not Found	Not Found	Not Found	High	Peak Found	Peak Found	High	2.666e-05	2.465e-05	2.02	87.09	K.FNYGFEYLGVQDK.L	[1866-1878]	Used	Used
	FALSE	High	[R].FTQDTQPHYIYSPR.[E]		1.01134e-08	8.68353e-05	1	23	15	A0A7P0T9C4	A0A7P0T9C4 [2784-2797]		0	1752.83	0	0.516	1.2	2.124	0.157853	0.984653	0.155225	17.46	37.77	51.12	94.4	126.9	78.7	42.62	42.29	28.05		Peak Found	High	High	High	High	High	High	High	Peak Found	High	2.666e-05	4.79e-09	2.69	48.12	R.FTQDTQPHYIYSPR.E	[2784-2797]	Used	Used
	FALSE	High	[K].GKEDEGEEAASPMLQIQR.[D]		0.000279089	8.68353e-05	1	25	1	A0A7P0T9C4	A0A7P0T9C4 [2400-2417]		1	1987.94	0																No Quan Values	Not Found	Not Found	Not Found	High	Not Found	Not Found	Not Found	Not Found	Not Found	High	2.666e-05	0.0001069	0.93		K.GKEDEGEEAASPMLQIQR.D	[2400-2417]	Not Used	Not Used
	FALSE	High	[R].GNEIVLSAGSTPR.[I]		0.000111024	8.68353e-05	1	13	7	A0A7P0T9C4	A0A7P0T9C4 [3911-3923]		0	1300.69	0	0.657	0.735	1.12	0.594458	0.656889	0.99277	17.45	16.9	16.05	73.9	116.6	109.5	28.74	23.02	22.96		Peak Found	High	Peak Found	High	High	High	High	High	High	High	2.666e-05	4.313e-05	2.22	45.44	R.GNEIVLSAGSTPR.I	[3911-3923]	Used	Used
	FALSE	High	[K].GTVGEPTYDAEFQHFLR.[G]		0.000266688	8.68353e-05	1	13	7	A0A7P0T9C4	A0A7P0T9C4 [3894-3910]		0	1966.93	0	0.879	0.581	0.659	0.986191	0.441064	0.712572	37.87	11.14	21.27	77.7	88.4	133.8	5.49	44.59	31.91		High	Peak Found	High	High	Peak Found	Peak Found	Peak Found	High	Peak Found	High	2.666e-05	0.0001023	1.9	78.11	K.GTVGEPTYDAEFQHFLR.G	[3894-3910]	Used	Used
	FALSE	High	[K].GVWSELSK.[V]		0.00942404	0.00157042	1	28	6	A0A7P0T9C4	A0A7P0T9C4 [1331-1338]		0	905.473	0	0.638	0.943	1.48	0.526195	0.983877	0.878793	7.58	16.6	1.61	82.7	129.7	87.6	57.08		1.58		High	High	High	Not Found	Not Found	Peak Found	High	High	High	High	0.0007319	0.003257	1.47	54.15	K.GVWSELSK.V	[1331-1338]	Used	Used
	FALSE	High	[R].GWDDLFNK.[V]		0.0158397	0.00256288	1	27	4	A0A7P0T9C4	A0A7P0T9C4 [1489-1496]		0	994.463	0	1.094	0.955	0.949	0.995734	0.984707	0.994089	21.17	33.92	19.73	106.3	97.1	96.6	21.38	9.74	29.52		High	High	Not Found	High	High	Not Found	Peak Found	Peak Found	Peak Found	High	0.001166	0.005207	1.61	79.2	R.GWDDLFNK.V	[1489-1496]	Used	Used
	FALSE	High	[K].GWENHVEGQK.[L]		7.62952e-05	8.68353e-05	1	29	6	A0A7P0T9C4	A0A7P0T9C4 [672-681]		0	1183.55	0	1.363	0.749	0.461	0.894504	0.885528	0.26174	55.75	15.04	10.76	97.7	71.7	130.5		49.78	37.63		Not Found	High	High	High	High	Not Found	High	Peak Found	High	High	2.666e-05	2.99e-05	2.4	28.56	K.GWENHVEGQK.L	[672-681]	Used	Used
	FALSE	High	[K].HLLPVETQR.[F]		0.001538	0.000399974	1	27	13	A0A7P0T9C4	A0A7P0T9C4 [1559-1567]		0	1092.62	0	1.205	0.935	0.663	0.974962	0.981858	0.83304	63.35	28.42	25.23	97.4	80.8	121.8	25.18	54.48	20.99		High	High	High	High	High	High	High	High	High	High	0.0001062	0.0005859	1.58	35.51	K.HLLPVETQR.F	[1559-1567]	Used	Used
	FALSE	High	[R].KFLSDPQVHTVLVER.[S]		4.27044e-07	8.68353e-05	1	32	4	A0A7P0T9C4	A0A7P0T9C4 [67-81]		1	1767.98	0	0.768	1.918	2.496	0.91012	0.834887	0.476609	2.76	89.25	92.1	106.3	138.3	55.4	4.45		74.63		High	Peak Found	High	High	Not Found	Not Found	Not Found	High	Peak Found	High	2.666e-05	1.867e-07	2.34	54.46	R.KFLSDPQVHTVLVER.S	[67-81]	Used	Used
	FALSE	High	[R].KLEHLITELVHQR.[D]		2.46963e-05	8.68353e-05	1	27	7	A0A7P0T9C4	A0A7P0T9C4 [1807-1819]		1	1615.93	0	0.726	2.155	2.97	0.909809	0.721146	0.323835	42.84	56.15	70.64	105.5	145.5	49	76.82	23.03	69.24		High	High	High	Not Found	High	High	High	Peak Found	Not Found	High	2.666e-05	9.864e-06	2.33	58.22	R.KLEHLITELVHQR.D	[1807-1819]	Used	Used
	FALSE	High	[K].KYEFGESDLR.[S]		0.000812846	0.000299145	1	9	4	A0A7P0T9C4	A0A7P0T9C4 [4204-4213]		1	1243.6	0	2.529	0.433	0.163	0.330328	0.157984	0.000848505	144.07	11.32	4.56	95.2	28.6	176.1	47.14	121.04	47.78		High	Peak Found	High	Peak Found	Not Found	Peak Found	Not Found	High	High	High	8.126e-05	0.0003089	2.44	46.27	K.KYEFGESDLR.S	[4204-4213]	Used	Used
	FALSE	High	[R].LADLLGK.[I]		0.0285242	0.00437385	1	27	9	A0A7P0T9C4	A0A7P0T9C4 [1604-1610]		0	729.451	0	1.165	1.531	1.31	0.988791	0.82098	0.949544	42.34	42.34	4.52	119.5	102.5	78	75.82	3.19	3.87		High	High	High	High	Peak Found	High	High	High	High	High	0.001856	0.008901	1.64	47.3	R.LADLLGK.I	[1604-1610]	Used	Used
	FALSE	High	[R].LAETVFNFQEK.[V]		0.026147	0.00396428	1	29	2	A0A7P0T9C4	A0A7P0T9C4 [836-846]		0	1325.67	0	1.147	0.912	0.826	0.992362	0.983877	0.967522	18.41	15.3	10.42	101.1	88.1	110.8	18.87	10.25	10.75		Peak Found	High	High	Peak Found	Peak Found	Peak Found	Peak Found	Peak Found	Peak Found	High	0.001716	0.008188	1.07	68.45	R.LAETVFNFQEK.V	[836-846]	Used	Used
	FALSE	High	[K].LALESICLLLGESTTDWK.[Q]	1xCarbamidomethyl [C7]	0.00687477	0.00127158	1	20	4	A0A7P0T9C4	A0A7P0T9C4 [3319-3336]		0	2049.06	0	1.218	1.189	1.011	0.96663	0.986221	0.99993	42.5	17.49	45.37	107.1	95.9	97	14.26	42.22	16.19		Peak Found	Peak Found	High	High	Not Found	Peak Found	High	Peak Found	High	High	0.0006083	0.002443	1.45	112.62	K.LALESICLLLGESTTDWK.Q	[3319-3336]	Used	Used
	FALSE	High	[K].LCDEQLSSQSHYDFGLR.[A]	1xCarbamidomethyl [C2]	3.62035e-13	8.68353e-05	1	27	13	A0A7P0T9C4	A0A7P0T9C4 [2075-2091]		0	2054.92	0	0.973	1.102	1.179	0.992516	0.99987	0.980173	44.43	37.61	46.3	107.3	110.3	82.5	27.43	40.27	20.49		High	High	High	High	High	High	High	High	High	High	2.666e-05	2.137e-13	4.62	63.58	K.LCDEQLSSQSHYDFGLR.A	[2075-2091]	Used	Used
	FALSE	High	[K].LDMEIER.[I]		0.0223599	0.00327444	1	29	1	A0A7P0T9C4	A0A7P0T9C4 [903-909]		0	905.44	0	0.729	1.177	1.729	0.884264	0.997537	0.801072	2	36.51	34.54	93.1	127.8	79.1	1.76	10.34	34.22		Not Found	Peak Found	Peak Found	Peak Found	Peak Found	Peak Found	High	Peak Found	Not Found	High	0.00149	0.007111	1.52	49.1	K.LDMEIER.I	[903-909]	Used	Used
	FALSE	High	[K].LEHLITELVHQR.[D]		7.57128e-05	8.68353e-05	1	27	2	A0A7P0T9C4	A0A7P0T9C4 [1808-1819]		0	1487.83	0	0.708	0.516	0.729	0.977596	0.675388	0.934776	54.18	28.8	30.66	69	97.4	133.6	87.36	22.29	56.86		Peak Found	High	Peak Found	Peak Found	Peak Found	Peak Found	Peak Found	High	Peak Found	High	2.666e-05	2.962e-05	1.94	56.65	K.LEHLITELVHQR.D	[1808-1819]	Used	Used
	FALSE	High	[R].IFTIESTR.[V]		0.00218862	0.000512488	1	29	11	A0A7P0T9C4	A0A7P0T9C4 [717-724]		0	966.525	0	1.162	1.084	0.933	0.986918	0.99987	0.994842	44.34	17.92	55.07	107.8	92.8	99.4	4.08	48.12	15.56		High	High	High	High	High	High	High	High	High	High	0.0001977	0.0008308	1.67	49.77	R.IFTIESTR.V	[717-724]	Used	Used
	FALSE	High	[R].IFVFEPPPGVK.[A]		0.0303149	0.0045621	1	11	4	A0A7P0T9C4	A0A7P0T9C4 [4144-4154]		0	1229.69	0	0.847	1.495	1.864	0.950175	0.884488	0.439387	11.39	42.52	29.84	102.9	128.3	68.8	15.72	8.27	43.42		Peak Found	Peak Found	High	High	High	Peak Found	High	Peak Found	Peak Found	High	0.001908	0.009388	1.02	77.33	R.IFVFEPPPGVK.A	[4144-4154]	Used	Used
	FALSE	High	[R].LGGSPFGPAGTGK.[T]		0.00070124	0.000240272	1	28	10	A0A7P0T9C4	A0A7P0T9C4 [1900-1912]		0	1145.59	0	0.988	1.097	1.111	0.998247	0.99987	0.994089	18.17	29.83	29.83	102.6	103.9	93.5	1.57	16.81	32.86		High	High	High	High	High	High	High	Peak Found	High	High	6.695e-05	0.0002654	1.61	45.48	R.LGGSPFGPAGTGK.T	[1900-1912]	Used	Used
	FALSE	High	[R].ILDDDTIITTLENLK.[R]		0.000247213	8.68353e-05	1	15	2	A0A7P0T9C4	A0A7P0T9C4 [3760-3774]		0	1716.93	0	0.032	0.01	0.383	5.12476e-12	1.32313e-16	0.0781214	0.24	0	22.87	2.1	63.8	234.1		119.05	37.6		Not Found	Peak Found	Not Found	Peak Found	Peak Found	Not Found	High	High	Peak Found	High	2.666e-05	9.486e-05	1.61	108.52	R.ILDDDTIITTLENLK.R	[3760-3774]	Used	Used
	FALSE	High	[R].ILDDDTIITTLENLKR.[E]		0.0366945	0.00571772	1	15	1	A0A7P0T9C4	A0A7P0T9C4 [3760-3775]		1	1873.03	0	0.01	0.01	2.202	1.54325e-16	1.32313e-16	0.494335			7.91		206.3	93.7		45.9			Not Found	Not Found	Not Found	Peak Found	Peak Found	High	Peak Found	Not Found	Not Found	High	0.00229	0.01123	1.36	103.68	R.ILDDDTIITTLENLKR.E	[3760-3775]	Used	Used
	FALSE	High	[R].LLNTFLER.[L]		0.000800952	0.000299145	1	8	12	A0A7P0T9C4	A0A7P0T9C4 [4264-4271]		0	1005.57	0	0.996	1.216	1.187	0.99761	0.974605	0.974379	11.57	7.24	25.09	106.1	106.6	87.3	2.18	10.43	30.87		High	High	High	High	High	High	High	High	Peak Found	High	8.126e-05	0.0003032	2.21	66.75	R.LLNTFLER.L	[4264-4271]	Used	Used
	FALSE	High	[K].LLTLPNGER.[L]		0.018645	0.00275136	1	27	5	A0A7P0T9C4	A0A7P0T9C4 [2324-2332]		0	1012.58	0	2.519	2.895	0.846	0.0795551	0.0351603	0.98527	52.99	18.68	42.22	172.5	68.5	59.1	7.44	41.4	57.65		High	Peak Found	High	High	Peak Found	Peak Found	Peak Found	High	High	High	0.001294	0.006054	1.49	50.55	K.LLTLPNGER.L	[2324-2332]	Used	Used
	FALSE	High	[R].IMFEVQDLK.[Y]		0.00513649	0.00100761	1	25	4	A0A7P0T9C4	A0A7P0T9C4 [2341-2349]		0	1122.59	0	0.738	0.862	1.178	0.915013	0.954673	0.984022	8.21	19.84	26.25	84.9	115	100.1	14.68	15.86	24.96		Peak Found	Peak Found	Not Found	Peak Found	High	Not Found	High	High	Peak Found	High	0.0004936	0.001876	1.74	71.89	R.IMFEVQDLK.Y	[2341-2349]	Used	Used
	FALSE	High	[K].INEWLTLVEK.[E]		8.82481e-05	8.68353e-05	1	27	5	A0A7P0T9C4	A0A7P0T9C4 [1698-1707]		0	1244.69	0	0.58	0.898	1.548	0.430276	0.956889	0.808891	24.22	52.36	56.85	78.2	134.8	87	70.48	26.38	46.88		High	Peak Found	Peak Found	Peak Found	High	High	High	Peak Found	High	High	2.666e-05	3.45e-05	2.43	88.79	K.INEWLTLVEK.E	[1698-1707]	Used	Used
	FALSE	High	[K].INMLVIELK.[S]		0.0425162	0.00634339	1	27	1	A0A7P0T9C4	A0A7P0T9C4 [1396-1404]		0	1072.64	0	100	1.621	0.01	1.54325e-16	0.948493	1.57202e-16		38.19		185.5		114.5	7.42		37.05		Peak Found	Not Found	Peak Found	Not Found	Not Found	Not Found	Peak Found	High	Not Found	High	0.00254	0.01295	1.27	84.59	K.INMLVIELK.S	[1396-1404]	Used	Used
	FALSE	High	[K].LNTQEIFDDWAR.[K]		3.07827e-06	8.68353e-05	1	29	8	A0A7P0T9C4	A0A7P0T9C4 [693-704]		0	1507.72	0	1.352	1.112	0.823	0.89913	0.995877	0.945791	21.65	29.61	11.54	117.8	87.2	95	39.94	9.63	11.72		High	High	High	High	Peak Found	Peak Found	High	High	High	High	2.666e-05	1.288e-06	2.46	93.58	K.LNTQEIFDDWAR.K	[693-704]	Used	Used
	FALSE	High	[R].IQFVGACNPPTDPGR.[K]	1xCarbamidomethyl [C7]	5.1355e-07	8.68353e-05	1	25	9	A0A7P0T9C4	A0A7P0T9C4 [2706-2720]		0	1628.78	0	1.047	0.786	1.254	0.999964	0.762704	0.935218	59.46	29.43	80.43	88.1	84.2	127.8	26.18	63.52	62		High	High	High	High	High	High	High	Peak Found	High	High	2.666e-05	2.241e-07	2.32	56.81	R.IQFVGACNPPTDPGR.K	[2706-2720]	Used	Used
	FALSE	High	[K].LQGEFQLR.[L]		0.00263411	0.000544427	1	15	7	A0A7P0T9C4	A0A7P0T9C4 [3734-3741]		0	990.537	0	1.155	1.131	0.923	0.990503	0.996306	0.994842	15.67	25.03	27.14	113.4	98.6	88	17.42	20.36	23.22		High	High	High	High	High	High	Peak Found	High	Peak Found	High	0.0002358	0.000996	1.43	49.27	K.LQGEFQLR.L	[3734-3741]	Used	Used
	FALSE	High	[R].IQGLTVEQAEAVVR.[L]		2.54694e-10	8.68353e-05	1	13	6	A0A7P0T9C4	A0A7P0T9C4 [3924-3937]		0	1512.84	0	0.844	1.186	1.406	0.945525	0.975262	0.852092	8.79	10.83	12.96	98.4	116.5	85.1	10.57	12.64	8.41		High	High	Not Found	High	High	Not Found	High	Peak Found	High	High	2.666e-05	1.304e-10	3.45	69.85	R.IQGLTVEQAEAVVR.L	[3924-3937]	Used	Used
	FALSE	High	[R].LRDQLGTAK.[N]		0.00847542	0.00141598	1	29	4	A0A7P0T9C4	A0A7P0T9C4 [568-576]		1	1001.57	0	1.077	1.168	1.051	0.998596	0.983877	0.99993	53.34	22.9	23.65	105.6	98	96.4	20.06	59.78	12.36		Peak Found	High	High	Peak Found	Peak Found	High	Peak Found	High	Not Found	High	0.0006797	0.002963	2.97	21.8	R.LRDQLGTAK.N	[568-576]	Used	Used
	FALSE	High	[R].LSCLPAFK.[D]	1xCarbamidomethyl [C3]	0.0155715	0.00252894	1	13	7	A0A7P0T9C4	A0A7P0T9C4 [3938-3945]		0	935.502	0	1.04	1.231	1.685	0.999964	0.994951	0.819053	57.92	114.29	113.87	94.3	129.1	76.6	63.17	68.72	109.39		High	High	High	High	High	Not Found	High	High	Peak Found	High	0.001138	0.005148	1.29	107.33	R.LSCLPAFK.D	[3938-3945]	Used	Used
	FALSE	High	[R].ITNQVIYLNPPIEECR.[Y]	1xCarbamidomethyl [C15]	0.00126222	0.000357998	1	29	1	A0A7P0T9C4	A0A7P0T9C4 [964-979]		0	1959	0	2.072	100	100	0.334695	1.32313e-16	1.57202e-16	4.84			202.4	97.6		4.61				High	Not Found	Peak Found	Peak Found	Not Found	Not Found	Not Found	Not Found	Not Found	High	9.552e-05	0.0004799	0.97	77.48	R.ITNQVIYLNPPIEECR.Y	[964-979]	Used	Used
	FALSE	High	[R].LVEAISR.[D]		0.0217854	0.00305122	1	29	6	A0A7P0T9C4	A0A7P0T9C4 [380-386]		0	787.467	0	2.67	4.603	1.335	0.0102159	5.20277e-06	0.940981	117.69	67.84	44.37	199	57.7	43.2	77.63	117.87	17.33		High	High	Peak Found	High	High	High	Peak Found	Peak Found	High	High	0.001432	0.006939	1.6	29.42	R.LVEAISR.D	[380-386]	Used	Used
	FALSE	High	[K].LVQTPLTDR.[C]		0.0212261	0.00305122	1	27	6	A0A7P0T9C4	A0A7P0T9C4 [1879-1887]		0	1042.59	0	0.474	0.643	1.357	0.0711385	0.558207	0.898989	17.81	11.03	69.66	64.3	135.7	100	35.18	59.55	13.07		Peak Found	Peak Found	High	High	Peak Found	High	High	High	Peak Found	High	0.001406	0.006801	1.38	44.1	K.LVQTPLTDR.C	[1879-1887]	Used	Used
	FALSE	High	[R].IWAHEALR.[L]		0.00299038	0.00060209	1	23	11	A0A7P0T9C4	A0A7P0T9C4 [2824-2831]		0	995.542	0	0.982	0.677	0.911	0.999942	0.684378	0.993013	79.73	25.96	70.81	73.6	117.7	108.7	66.45	62.18	38.09		Peak Found	High	High	High	Peak Found	High	High	High	High	High	0.0003333	0.001121	1.83	36.49	R.IWAHEALR.L	[2824-2831]	Used	Used
	FALSE	High	[K].LYQEMFAWK.[M]		0.0447827	0.00668946	1	29	4	A0A7P0T9C4	A0A7P0T9C4 [982-990]		0	1215.59	0	0.85	1.629	1.917	0.963757	0.924832	0.783178	53.49	104.05	104.1	107.5	126.5	66	56.56	51.91	94.98		Peak Found	High	Peak Found	High	High	Peak Found	High	Peak Found	Peak Found	High	0.002657	0.01353	0.74	81.26	K.LYQEMFAWK.M	[982-990]	Used	Used
	FALSE	High	[K].NANEMFR.[I]		0.0324974	0.00484987	1	29	3	A0A7P0T9C4	A0A7P0T9C4 [577-583]		0	881.393	0	1.066	1.071	1.114	0.999964	0.99987	0.99775	7.86	20.5	21.29	104.5	98	97.5		20.55	15.13		Not Found	Not Found	Peak Found	High	Peak Found	Peak Found	High	High	Peak Found	High	0.00202	0.01004	1.42	33.63	K.NANEMFR.I	[577-583]	Used	Used
	FALSE	High	[K].NLESALR.[F]		0.0479932	0.00703732	1	18	3	A0A7P0T9C4	A0A7P0T9C4 [3622-3628]		0	802.442	0	0.431	0.701	0.873	0.169123	0.722474	0.99185	21.86	62.34	55.84	39	115.9	145.1	105.51	33.08	78.74		Not Found	High	Peak Found	High	Peak Found	High	Peak Found	Peak Found	Peak Found	High	0.002842	0.0145	1.66	39.76	K.NLESALR.F	[3622-3628]	Used	Used
	FALSE	High	[R].NVAQYNANHPDFPMQIEQLER.[Y]		0.00564126	0.00104283	1	25	2	A0A7P0T9C4	A0A7P0T9C4 [2468-2488]		0	2514.18	0	1.318	1.03	0.781	0.932015	0.99987	0.915976	42.13	19.9	25.29	109.9	83.4	106.7	19.12	43.79	21.5		High	High	Not Found	Peak Found	Peak Found	Not Found	Peak Found	Not Found	Peak Found	High	0.0005387	0.002043	0.92	76.84	R.NVAQYNANHPDFPMQIEQLER.Y	[2468-2488]	Used	Used
	FALSE	High	[K].NYMSNPSYNYEIVNR.[A]		7.01548e-08	8.68353e-05	1	20	6	A0A7P0T9C4	A0A7P0T9C4 [3370-3384]		0	1863.83	0	1.098	1.042	1.022	0.998247	0.99987	0.99993	14.81	23.43	33.65	104.9	94.5	100.6	6.68	18.01	34.44		High	High	High	Peak Found	High	High	Peak Found	High	Peak Found	High	2.666e-05	3.191e-08	2.32	66.35	K.NYMSNPSYNYEIVNR.A	[3370-3384]	Used	Used
	FALSE	High	[R].QDLADVVQVCEGK.[K]	1xCarbamidomethyl [C10]	4.21843e-06	8.68353e-05	1	8	7	A0A7P0T9C4	A0A7P0T9C4 [4429-4441]		0	1460.7	0	1.08	1.033	0.957	0.999942	0.99987	0.99993	31.92	7.48	37.22	103.7	96	100.4	2.34	63.66	11.26		High	High	High	High	High	Peak Found	Peak Found	High	High	High	2.666e-05	1.755e-06	2.43	64.28	R.QDLADVVQVCEGK.K	[4429-4441]	Used	Used
	FALSE	High	[K].QLQNISLAAASGGAK.[E]		1.94366e-08	8.68353e-05	1	7	8	A0A7P0T9C4	A0A7P0T9C4 [4488-4502]		0	1428.78	0	0.764	0.794	1.039	0.799957	0.914448	0.99993	8.05	15.15	12.62	85.5	105.9	108.6	10.54	5.29	19.11		High	High	Peak Found	High	High	High	Peak Found	High	High	High	2.666e-05	9.061e-09	3.28	51.37	K.QLQNISLAAASGGAK.E	[4488-4502]	Used	Used
	FALSE	High	[R].QMVEHGGFYR.[T]		0.000137519	8.68353e-05	1	25	12	A0A7P0T9C4	A0A7P0T9C4 [2685-2694]		0	1223.56	0	1.019	0.93	0.892	0.998247	0.984707	0.993013	34.78	30.07	13.49	105.8	91.5	102.7	28.3	36.04	43.82		High	Peak Found	High	High	High	High	High	High	Peak Found	High	2.666e-05	5.339e-05	2.05	32.05	R.QMVEHGGFYR.T	[2685-2694]	Used	Used
	FALSE	High	[R].QNLDALLNQLK.[S]		3.10202e-06	8.68353e-05	1	27	6	A0A7P0T9C4	A0A7P0T9C4 [1361-1371]		0	1269.72	0	0.866	1.242	1.298	0.971146	0.96799	0.929426	32.68	22.17	40.59	98.5	113.8	87.7	20.74	30.93	10.48		Peak Found	High	High	High	High	High	High	Peak Found	Peak Found	High	2.666e-05	1.296e-06	2.68	87.24	R.QNLDALLNQLK.S	[1361-1371]	Used	Used
	FALSE	High	[K].QTDVLQQLSIQMANAK.[F]		0.0459607	0.00680245	1	27	1	A0A7P0T9C4	A0A7P0T9C4 [1850-1865]		0	1787.93	0	0.732	1.828	2.498	0.943351	0.875246	0.51786	22.45	56.2	70	103	140.7	56.3	34.31	42.18	61.41		Peak Found	Peak Found	Peak Found	High	Peak Found	Peak Found	Peak Found	Peak Found	Peak Found	High	0.002709	0.01394	0.54	90.72	K.QTDVLQQLSIQMANAK.F	[1850-1865]	Used	Used
	FALSE	High	[R].QYASYEFVQR.[L]		0.000146182	8.68353e-05	1	27	9	A0A7P0T9C4	A0A7P0T9C4 [1379-1388]		0	1290.61	0	0.893	0.673	0.773	0.964679	0.593143	0.935218	26.04	19.99	20.39	75.3	98	126.7	23.5	26.69	36.56		High	High	High	High	High	High	High	High	High	High	2.666e-05	5.629e-05	2.03	53.18	R.QYASYEFVQR.L	[1379-1388]	Used	Used
	FALSE	High	[R].REEFVQWVELLPDTQTPSWLGLPNNAER.[V]		0.0336458	0.00519359	1	8	1	A0A7P0T9C4	A0A7P0T9C4 [4302-4329]		1	3324.66	0	1.053	0.968	0.92	0.999964	0.986029	0.993013	53.26	62.88	55.85	109.7	81	109.3	46.81	44.85	46.01		Peak Found	Peak Found	Peak Found	Peak Found	Peak Found	Peak Found	Peak Found	Peak Found	High	High	0.002083	0.01034	0.69	111.27	R.REEFVQWVELLPDTQTPSWLGLPNNAER.V	[4302-4329]	Used	Used
	FALSE	High	[K].RTPVIDADKPVSSQLR.[V]		0.002538	0.000544427	1	31	3	A0A7P0T9C4	A0A7P0T9C4 [121-136]		1	1781.99	0	0.323	0.314	0.972	0.330643	0.219935	0.997939	2.2	0.13	23.2	41.2	127.5	131.2		24.33	1.22		Peak Found	Not Found	Not Found	High	Peak Found	Peak Found	Not Found	High	High	High	0.0002358	0.0009556	2.35	40.53	K.RTPVIDADKPVSSQLR.V	[121-136]	Used	Used
	FALSE	High	[K].SFEWLSQMR.[F]		0.00204804	0.000512488	1	27	8	A0A7P0T9C4	A0A7P0T9C4 [1835-1843]		0	1183.56	0	1.18	1.124	0.852	0.987175	0.99987	0.992235	20.03	19.97	38.53	113.3	97.8	88.9	9.76	50.17	18.46		High	Peak Found	High	High	High	High	High	Peak Found	High	High	0.0001977	0.0007783	1.03	85.43	K.SFEWLSQMR.F	[1835-1843]	Used	Used
	FALSE	High	[R].SLAMTKPDR.[Q]		0.00676602	0.00127158	1	27	3	A0A7P0T9C4	A0A7P0T9C4 [2038-2046]		0	1018.53	0	0.51	0.376	0.766	0.437695	0.119613	0.938723	30.45	15.97	46.06	60.8	129	110.1	115.05	53.11	69.64		Not Found	Peak Found	Peak Found	Peak Found	Peak Found	High	High	High	Peak Found	High	0.0006083	0.00242	2.11	21.89	R.SLAMTKPDR.Q	[2038-2046]	Used	Used
	FALSE	High	[R].SLETCMYDHK.[T]	1xCarbamidomethyl [C5]	0.000129366	8.68353e-05	1	29	4	A0A7P0T9C4	A0A7P0T9C4 [863-872]		0	1283.54	0	2.031	0.67	0.575	0.40448	0.722571	0.646246	87.4	18.58	19.56	89.5	76.8	133.7	113.91	52.87	6.51		Peak Found	Peak Found	High	High	High	Peak Found	High	Peak Found	Not Found	High	2.666e-05	5.003e-05	2.15	38.16	R.SLETCMYDHK.T	[863-872]	Used	Used
	FALSE	High	[K].SLLQALNEVK.[G]		0.00041932	0.000165913	1	15	5	A0A7P0T9C4	A0A7P0T9C4 [3748-3757]		0	1114.65	0	1.091	0.934	0.733	0.993616	0.974605	0.82254	21.11	30.63	8.66	94.1	86.2	119.7	21.93	9.46	24.09		Peak Found	High	Peak Found	High	Peak Found	High	Peak Found	High	High	High	4.753e-05	0.0001602	1.74	75.32	K.SLLQALNEVK.G	[3748-3757]	Used	Used
	FALSE	High	[R].SNLPDNLKK.[L]		0.0322164	0.00481846	1	27	4	A0A7P0T9C4	A0A7P0T9C4 [2026-2034]		1	1028.57	0	1.604	1.583	0.973	0.683656	0.668885	0.99993	31.91	48.3	49.18	137.7	80	82.3	30.04	32.04	43.73		Peak Found	Peak Found	High	High	High	High	Peak Found	Peak Found	Peak Found	High	0.001986	0.009914	1.95	23.08	R.SNLPDNLKK.L	[2026-2034]	Used	Used
	FALSE	High	[K].SNSLAFIK.[R]		0.0110239	0.00181802	1	31	7	A0A7P0T9C4	A0A7P0T9C4 [113-120]		0	879.493	0	0.01	0.01	1.087	1.54325e-16	1.32313e-16	0.99993			26.64		160	140		35.89	40.9		High	High	High	High	High	High	High	Peak Found	Peak Found	High	0.000835	0.003774	1.22	52.7	K.SNSLAFIK.R	[113-120]	Used	Used
	FALSE	High	[R].SSLQSQCLNEVLK.[A]	1xCarbamidomethyl [C7]	9.42496e-07	8.68353e-05	1	16	9	A0A7P0T9C4	A0A7P0T9C4 [3706-3718]		0	1505.76	0	0.776	1.047	1.524	0.846962	0.99987	0.736232	15.92	38.07	42.92	88	128	84	13.19	20.83	41.33		High	High	High	High	Peak Found	High	High	High	High	High	2.666e-05	4.052e-07	3.15	60.97	R.SSLQSQCLNEVLK.A	[3706-3718]	Used	Used
	FALSE	High	[K].SVLVSAGNVK.[R]		0.000660897	0.000240272	1	27	9	A0A7P0T9C4	A0A7P0T9C4 [2095-2104]		0	973.568	0	0.751	0.821	1.092	0.815233	0.906245	0.99993	47.3	19.96	62.15	84.5	112.5	103	28.85	77.52	14.66		High	High	High	Peak Found	High	High	Peak Found	High	High	High	6.695e-05	0.0002505	2.1	35.72	K.SVLVSAGNVK.R	[2095-2104]	Used	Used
	FALSE	High	[R].TDSTSDGRPAWMR.[T]		0.00546726	0.00100761	1	9	7	A0A7P0T9C4	A0A7P0T9C4 [4366-4378]		0	1479.66	0	1.637	1.639	0.93	0.763557	0.849655	0.994574	51.54	37.34	13.73	137.8	78.2	84.1	46.65	22.01	2.5		High	Peak Found	High	High	High	Peak Found	High	High	High	High	0.0005049	0.00198	1.03	43.5	R.TDSTSDGRPAWMR.T	[4366-4378]	Used	Used
	FALSE	High	[K].TFSEILNR.[V]		0.0050181	0.00100761	1	29	8	A0A7P0T9C4	A0A7P0T9C4 [873-880]		0	979.521	0	0.449	0.862	1.876	0.0279638	0.952859	0.418126	8.97	54.54	79.48	67.4	150.2	82.4	21.62	43.19	71.43		Peak Found	High	Peak Found	High	High	High	High	High	High	High	0.0004891	0.001828	1.03	55.08	K.TFSEILNR.V	[873-880]	Used	Used
	FALSE	High	[R].TFSSIPVSR.[I]		0.0339391	0.00519359	1	11	5	A0A7P0T9C4	A0A7P0T9C4 [4160-4168]		0	993.536	0	1.288	0.853	0.662	0.937226	0.928994	0.742754	24.36	19.26	12.49	99.5	76.7	123.9	20.09	29.59	12.26		Peak Found	High	Peak Found	Peak Found	High	Peak Found	High	High	High	High	0.002122	0.01041	1.35	45.57	R.TFSSIPVSR.I	[4160-4168]	Used	Used
	FALSE	High	[K].TKPVTGNLRPEEALQALTIYEGK.[F]		0.0501149	0.0073803	1	28	1	A0A7P0T9C4	A0A7P0T9C4 [1264-1286]		0	2528.37	0	0.215	1.409	8.92	0.159612	0.997213	0.102033	0.08	47.58	64.25	47.2	219.3	33.5		61.1	43.21		Not Found	Not Found	Peak Found	High	Peak Found	Peak Found	Peak Found	Not Found	Peak Found	High	0.002935	0.01506	0.95	79.82	K.TKPVTGNLRPEEALQALTIYEGK.F	[1264-1286]	Used	Used
	FALSE	High	[R].TLINELVK.[GV]		0.00820481	0.00141598	1	8	5	A0A7P0T9C4	A0A7P0T9C4 [4450-4457]		0	929.567	0	0.673	1.198	1.6	0.587264	0.974605	0.514756	13.82	43.98	36.52	82.6	131.1	86.3	37.49	24.34	28.22		Peak Found	Peak Found	High	High	Peak Found	High	High	High	Peak Found	High	0.0006766	0.002875	1.39	64.16	R.TLINELVK.G	[4450-4457]	Used	Used
	FALSE	High	[K].TLMAQSIYGGR.[V]		0.00308135	0.000657636	1	8	2	A0A7P0T9C4	A0A7P0T9C4 [4245-4255]		0	1196.61	0	0.829	1.468	1.043	0.946442	0.895212	0.99993	37.87	69.27	19.18	88	106.2	105.8	54.94	9.81	55.91		Peak Found	Peak Found	Peak Found	Not Found	High	High	Peak Found	Peak Found	Peak Found	High	0.000345	0.001152	1.33	54.34	K.TLMAQSIYGGR.V	[4245-4255]	Used	Used
	FALSE	High	[R].TMAITPR.[H]		0.0440141	0.00656385	1	20	2	A0A7P0T9C4	A0A7P0T9C4 [3168-3174]		0	789.429	0	13.308	1.499	0.09	9.03089e-13	0.779835	1.6186e-07	55.13	34.92	0.41	171.8	13.6	114.6	11.94	51.78	54.19		Peak Found	Peak Found	Peak Found	Peak Found	Peak Found	Not Found	Peak Found	High	High	High	0.002612	0.01331	1.45	28.25	R.TMAITPR.H	[3168-3174]	Used	Used
	FALSE	High	[R].TPNGVVLAPVQLGK.[W]		8.79505e-07	8.68353e-05	1	25	5	A0A7P0T9C4	A0A7P0T9C4 [2644-2657]		0	1392.82	0	1.097	0.902	0.878	0.998247	0.975297	0.993013	25.61	33.23	36.47	97.4	94.7	107.9	14.07	24.77	45.34		Peak Found	High	High	Peak Found	High	Peak Found	High	Peak Found	High	High	2.666e-05	3.788e-07	2.63	65.11	R.TPNGVVLAPVQLGK.W	[2644-2657]	Used	Used
	FALSE	High	[R].TPVIDADKPVSSQLR.[V]		2.3766e-05	8.68353e-05	1	31	8	A0A7P0T9C4	A0A7P0T9C4 [122-136]		0	1625.89	0	0.576	0.447	0.775	0.603264	0.274042	0.942913	17.96	10.8	0	60.3	104.7	135	89.68				High	Peak Found	High	High	Peak Found	Not Found	High	High	High	High	2.666e-05	9.538e-06	1.9	45.24	R.TPVIDADKPVSSQLR.V	[122-136]	Used	Used
	FALSE	High	[K].TSAPITCELLNK.[Q]	1xCarbamidomethyl [C7]	4.02833e-06	8.68353e-05	1	27	11	A0A7P0T9C4	A0A7P0T9C4 [1993-2004]		0	1346.7	0	1.007	1.233	1.045	0.999942	0.945291	0.99993	25.42	43.82	55.25	112.8	95.6	91.5	15.32	21.8	43.09		High	High	High	High	High	High	High	High	High	High	2.666e-05	1.674e-06	2	59	K.TSAPITCELLNK.Q	[1993-2004]	Used	Used
	FALSE	High	[R].TSDQTWVK.[L]		0.00166712	0.000399974	1	25	4	A0A7P0T9C4	A0A7P0T9C4 [2695-2702]		0	964.473	0	1.518	1.524	0.976	0.727643	0.834708	0.99993	31.75	21.33	26.13	132.8	80.1	87.1	21.71	27.22	10.49		High	High	High	Peak Found	Not Found	Peak Found	High	Peak Found	Peak Found	High	0.0001062	0.0006354	2	31.69	R.TSDQTWVK.L	[2695-2702]	Used	Used
	FALSE	High	[R].TSFLDDAFR.[K]		0.000223974	8.68353e-05	1	18	12	A0A7P0T9C4	A0A7P0T9C4 [3612-3620]		0	1071.51	0	0.974	0.879	0.997	0.999942	0.927458	0.99993	18.01	12.66	29.55	97.7	89.7	112.5	9.38	15.99	15.11		High	High	High	High	High	High	High	High	High	High	2.666e-05	8.587e-05	1.84	75.53	R.TSFLDDAFR.K	[3612-3620]	Used	Used
	FALSE	High	[R].TTDLLTDWEK.[T]		0.00103583	0.000357998	1	28	6	A0A7P0T9C4	A0A7P0T9C4 [1254-1263]		0	1221.6	0	1.229	1.034	0.736	0.962902	0.99987	0.894894	61.01	47.92	43.27	101.1	101.1	97.8	29.57	60.14	37.12		High	High	High	Peak Found	High	Peak Found	High	Peak Found	Peak Found	High	9.552e-05	0.0003932	1.65	78.07	R.TTDLLTDWEK.T	[1254-1263]	Used	Used
	FALSE	High	[R].TVENIKDPLFR.[F]		0.000201352	8.68353e-05	1	8	9	A0A7P0T9C4	A0A7P0T9C4 [4401-4411]		1	1331.73	0	0.614	100	100	0.303724	1.32313e-16	1.57202e-16	10.88			117.5	182.5		15.31	25.94			High	High	High	High	High	High	Not Found	Not Found	Not Found	High	2.666e-05	7.748e-05	2.02	54.9	R.TVENIKDPLFR.F	[4401-4411]	Used	Used
	FALSE	High	[K].VAAPDVVVPTLDTVR.[H]		0.000210757	8.68353e-05	1	25	9	A0A7P0T9C4	A0A7P0T9C4 [2562-2576]		0	1551.87	0	1.206	0.897	0.777	0.982027	0.95506	0.955369	38.01	52.99	13.52	124.1	81.9	94	25.8	33.83	35.56		High	Peak Found	High	High	High	High	High	High	Peak Found	High	2.666e-05	8.067e-05	1.39	77.4	K.VAAPDVVVPTLDTVR.H	[2562-2576]	Used	Used
	FALSE	High	[K].VDDLLIIEEK.[I]		0.0277892	0.00427648	1	29	1	A0A7P0T9C4	A0A7P0T9C4 [847-856]		0	1186.66	0	100	100		1.54325e-16	1.32313e-16					300							High	Not Found	Not Found	Not Found	Not Found	Not Found	Not Found	Not Found	Not Found	High	0.00183	0.008691	0.74	70.21	K.VDDLLIIEEK.I	[847-856]	Used	Used
	FALSE	High	[K].VEDPTFLNQLQSGVNR.[W]		4.1946e-05	8.68353e-05	1	30	3	A0A7P0T9C4	A0A7P0T9C4 [236-251]		0	1816.92	0	0.566	0.765	1.419	0.638	0.919852	0.956584	16.86	15.54	47.85	64.3	138.2	97.4	32.43	39.77	11.72		Peak Found	Peak Found	Peak Found	High	High	High	Peak Found	Peak Found	Peak Found	High	2.666e-05	1.665e-05	1.89	81.03	K.VEDPTFLNQLQSGVNR.W	[236-251]	Used	Used
	FALSE	High	[K].VFEEDALSWEDK.[L]		2.57952e-06	8.68353e-05	1	27	2	A0A7P0T9C4	A0A7P0T9C4 [1515-1526]		0	1467.66	0	0.628	0.401	0.388	0.738717	0.115458	0.164517	35.82	17.75	16.11	71.4	50.4	178.2	74.07	101.25	40.32		Peak Found	Peak Found	Peak Found	Peak Found	Peak Found	Not Found	Peak Found	High	High	High	2.666e-05	1.087e-06	2.02	76.79	K.VFEEDALSWEDK.L	[1515-1526]	Used	Used
	FALSE	High	[K].VFYEEELDVPLVLFNEVLDHVLR.[I]		0.000157776	8.68353e-05	1	22	2	A0A7P0T9C4	A0A7P0T9C4 [2899-2921]		0	2787.46	0	13.661	0.705	0.1	4.41198e-09	0.724891	2.4763e-05	35.07	63.42	1.25	166.2	12.2	121.7	81.88		91.32		High	Peak Found	Peak Found	Peak Found	Not Found	Not Found	Not Found	High	Peak Found	High	2.666e-05	6.074e-05	1.65	117.07	K.VFYEEELDVPLVLFNEVLDHVLR.I	[2899-2921]	Used	Used
	FALSE	High	[K].VKEHINSVSAMK.[L]		4.25948e-05	8.68353e-05	1	27	3	A0A7P0T9C4	A0A7P0T9C4 [1497-1508]		1	1342.71	0	1.279	1.366	0.89	0.967778	0.986221	0.979757	6.65	61.26	58.25	112.7	88.2	99.1	26.64		62.85		Peak Found	Peak Found	High	Not Found	Not Found	High	Not Found	High	Peak Found	High	2.666e-05	1.687e-05	2.08	22.6	K.VKEHINSVSAMK.L	[1497-1508]	Used	Used
	FALSE	High	[R].VLLTTQGVDMISK.[M]		2.50785e-05	8.68353e-05	1	8	6	A0A7P0T9C4	A0A7P0T9C4 [4330-4342]		0	1404.78	0	0.894	0.746	0.835	0.959988	0.661818	0.947026	24.4	15.79	55.95	85.1	98.8	116.1	15.18	63.41	40.58		Peak Found	High	High	Peak Found	Peak Found	High	High	High	High	High	2.666e-05	1.003e-05	2.21	71	R.VLLTTQGVDMISK.M	[4330-4342]	Used	Used
	FALSE	High	[R].VLLTTQGVDMISK.[M]	1xOxidation [M10]	5.44488e-05	8.68353e-05	1	8	3	A0A7P0T9C4	A0A7P0T9C4 [4330-4342]		0	1420.77	0	0.246	0.698	2.984	0.0216265	0.887852	0.393801	8.15	38.1	112.18	24	206.7	69.3	133.36	123.42	102.98		Peak Found	High	Peak Found	Peak Found	High	Peak Found	Peak Found	Peak Found	High	High	2.666e-05	2.138e-05	2.07	58.77	R.VLLTTQGVDMISK.M	[4330-4342]	Used	Used
	FALSE	High	[K].VMSQEIQEQLHK.[Q]		9.45434e-05	8.68353e-05	1	20	7	A0A7P0T9C4	A0A7P0T9C4 [3255-3266]		0	1469.74	0	1.325	1.06	0.8	0.943351	0.99987	0.960123	98.43	34.75	54.18	111.2	83.9	104.9	30.65	101.82			High	High	Peak Found	Peak Found	High	High	High	Not Found	Not Found	High	2.666e-05	3.685e-05	1.86	42.37	K.VMSQEIQEQLHK.Q	[3255-3266]	Used	Used
	FALSE	High	[R].VQVALEELQDLK.[G]		5.87895e-05	8.68353e-05	1	28	4	A0A7P0T9C4	A0A7P0T9C4 [1319-1330]		0	1384.77	0	2.277	0.844	0.385	0.354513	0.924832	0.157239	100.38	76.39	13.22	77.3	45.4	177.3	92.69	94.93	69.27		High	Peak Found	High	High	Peak Found	Not Found	Peak Found	High	Peak Found	High	2.666e-05	2.318e-05	2.19	80.76	R.VQVALEELQDLK.G	[1319-1330]	Used	Used
	FALSE	High	[K].VQYPQSQACK.[M]	1xCarbamidomethyl [C9]	0.0479932	0.00703732	1	29	3	A0A7P0T9C4	A0A7P0T9C4 [625-634]		0	1208.57	0	0.945	0.861	0.91	0.988791	0.955711	0.993013	26.6	6.03	24.38	100.3	88.4	111.3	19.29	29.4	19.51		Peak Found	High	Peak Found	High	Peak Found	High	Peak Found	Peak Found	Peak Found	High	0.002842	0.01454	0.88	24.05	K.VQYPQSQACK.M	[625-634]	Used	Used
	FALSE	High	[K].VWEQIDQMK.[E]		0.00104345	0.000357998	1	28	5	A0A7P0T9C4	A0A7P0T9C4 [1339-1347]		0	1176.57	0	0.763	0.8	1.048	0.827281	0.916809	0.99993	16.85	58.2	24.2	84.3	110.4	105.4	46.73	10.57	72.09		Peak Found	Peak Found	High	High	High	High	High	Peak Found	Peak Found	High	9.552e-05	0.0003976	1.91	55.92	K.VWEQIDQMK.E	[1339-1347]	Used	Used
	FALSE	High	[R].WQASSLPADDLCTENAIMLK.[R]	1xCarbamidomethyl [C12]	0.0527827	0.00783456	1	18	2	A0A7P0T9C4	A0A7P0T9C4 [3562-3581]		0	2263.07	0	1.491	1.167	0.937	0.849055	0.996306	0.993013	35.85	42.94	45.06	127.7	83.3	88.9	30.84	38.81	21.2		High	Peak Found	Peak Found	Peak Found	Peak Found	High	Peak Found	Peak Found	Peak Found	High	0.003079	0.01586	0.5	88.57	R.WQASSLPADDLCTENAIMLK.R	[3562-3581]	Used	Used
	FALSE	High	[R].WTDENIDTVALK.[H]		4.82925e-07	8.68353e-05	1	23	6	A0A7P0T9C4	A0A7P0T9C4 [2845-2856]		0	1404.7	0	1.204	0.348	0.379	0.966676	0.00416635	0.0334643	84.48	8.63	16.44	58.6	66.3	175.1	56.56	76.54	31.69		Peak Found	High	High	High	High	Peak Found	Peak Found	High	High	High	2.666e-05	2.109e-07	2.29	66.99	R.WTDENIDTVALK.H	[2845-2856]	Used	Used
	FALSE	High	[R].YAPLGWSK.[K]		0.0127066	0.0021357	1	9	7	A0A7P0T9C4	A0A7P0T9C4 [4196-4203]		0	921.483	0	1.125	1.134	1.008	0.992362	0.99987	0.99993	33.4	26.05	31.36	108.3	96.2	95.5	19.78	37.24	17.11		High	High	High	High	High	High	Peak Found	Peak Found	High	High	0.0009432	0.004267	1.38	53.34	R.YAPLGWSK.K	[4196-4203]	Used	Used
	FALSE	High	[R].YPLIIDPSGQATEFIMNEYK.[D]		0.0605837	0.00910291	1	18	2	A0A7P0T9C4	A0A7P0T9C4 [3586-3605]		0	2329.14	0	0.718	0.401	0.559	0.933868	0.104094	0.649063	19.04	0	11.54	61.4	85.5	153.1		34.23			Not Found	Peak Found	Not Found	High	Not Found	High	Peak Found	Not Found	Not Found	High	0.003558	0.0182	1.13	108.59	R.YPLIIDPSGQATEFIMNEYK.D	[3586-3605]	Used	Used
FALSE	High	Master Protein	P21333	Filamin-A OS=Homo sapiens OX=9606 GN=FLNA PE=1 SV=4	0	463.163	40	81	520	75	2647	280.6	6.06	634.62	81	0	1.073	1.089	1.032	0.897149	0.933696	0.964701	47.15	51.98	54.84	99.2	105.2	95.7	10.57	7.04	2.19	High	High	High	High	High	High	High	High	High	1
	Checked	Confidence	Annotated Sequence	Modifications	Qvality PEP	Qvality q-value	# Protein Groups	# Proteins	# PSMs	Master Protein Accessions	Positions in Master Proteins	Modifications in Master Proteins	# Missed Cleavages	Theo. MH+ [Da]	# Razor Quan Results	Abundance Ratio: (C) / (HP)	Abundance Ratio: (C) / (HS)	Abundance Ratio: (HP) / (HS)	Abundance Ratio Adj. P-Value: (C) / (HP)	Abundance Ratio Adj. P-Value: (C) / (HS)	Abundance Ratio Adj. P-Value: (HP) / (HS)	Abundance Ratio Variability [%]: (C) / (HP)	Abundance Ratio Variability [%]: (C) / (HS)	Abundance Ratio Variability [%]: (HP) / (HS)	Abundances (Grouped): C	Abundances (Grouped): HP	Abundances (Grouped): HS	Abundances (Grouped) CV [%]: C	Abundances (Grouped) CV [%]: HP	Abundances (Grouped) CV [%]: HS	Quan Info	Found in Sample: [S1] F1: Sample, C, C1	Found in Sample: [S2] F2: Sample, C, C2	Found in Sample: [S3] F3: Sample, C, C3	Found in Sample: [S4] F4: Sample, HP, HP1	Found in Sample: [S5] F5: Sample, HP, HP2	Found in Sample: [S6] F6: Sample, HP, HP3	Found in Sample: [S7] F7: Sample, HS, HS1	Found in Sample: [S8] F8: Sample, HS, HS2	Found in Sample: [S9] F9: Sample, HS, HS3	Confidence (by Search Engine): Sequest HT	Percolator q-Value (by Search Engine): Sequest HT	Percolator PEP (by Search Engine): Sequest HT	XCorr (by Search Engine): Sequest HT	Top Apex RT [min]	Sequence in Protein	Positions in Proteins	Quan Usage	Quan Ratio Usage
	FALSE	High	[R].AEAGVPAEFSIWTR.[E]		0.000976826	0.000299145	1	11	1	P21333	P21333 [2251-2264]		0	1533.77	0	0.968	1.447	1.413	0.998247	0.740205	0.824582	24.79	16.87	31.08	112.5	109.8	77.7	31.84	32.64	4.07		High	Peak Found	Peak Found	Peak Found	Peak Found	Peak Found	Peak Found	Peak Found	Peak Found	High	8.126e-05	0.0003723	1.35	90.04	R.AEAGVPAEFSIWTR.E	[2251-2264]	Used	Used
	FALSE	High	[R].AEFTVETR.[S]		0.00687477	0.00127158	1	8	5	P21333	P21333 [302-309]		0	952.473	0	1.128	1.154	1.023	0.99299	0.994705	0.99993	38.93	28.43	16.24	105.4	102.8	91.8	15.67	28.7	26.87		High	Peak Found	High	Peak Found	Peak Found	High	Peak Found	High	High	High	0.0006083	0.002457	1.68	38.99	R.AEFTVETR.S	[302-309]	Used	Used
	FALSE	High	[K].AEGPGLSR.[T]		0.0163908	0.00257258	1	5	5	P21333	P21333 [877-884]		0	786.41	0	0.953	1.258	1.311	0.992027	0.954792	0.934776	103.42	70.51	38.2	121.5	101.2	77.2	71.71	31.52	24.03		Peak Found	Peak Found	High	High	High	High	High	Peak Found	Peak Found	High	0.001177	0.005356	1.8	23.4	K.AEGPGLSR.T	[877-884]	Used	Used
	FALSE	High	[K].AEISFEDRK.[D]		0.00350191	0.000700095	1	11	3	P21333	P21333 [2281-2289]		1	1094.55	0	0.444	0.763	1.906	0.264436	0.907774	0.651875	6.11	2.27	17.23	62.4	155.8	81.8	134.58	16.52	1.64		High	Peak Found	Peak Found	Peak Found	Not Found	Peak Found	Not Found	Peak Found	High	High	0.0003779	0.001306	1.89	32.12	K.AEISFEDRK.D	[2281-2289]	Used	Used
	FALSE	High	[K].AFGPGLQGGSAGSPAR.[F]		7.7178e-07	8.68353e-05	1	4	9	P21333	P21333 [1072-1087]		0	1429.72	0	1.181	0.881	0.855	0.973569	0.928141	0.939427	24.57	13.81	24.42	97.7	80.6	121.7	8.43	22.55	15.15		High	Peak Found	High	Peak Found	High	Peak Found	High	High	High	High	2.666e-05	3.327e-07	2.65	45.35	K.AFGPGLQGGSAGSPAR.F	[1072-1087]	Used	Used
	FALSE	High	[R].AGGPGLER.[AG]		0.0275484	0.00424341	2	16	6	P21333; O75369	P21333 [2243-2250]; O75369 [2198-2205]		0	756.4	0	1.248	1.319	1.085	0.945691	0.884258	0.999669	26.09	6.68	22.91	118.1	94.7	87.3	8.79	26.32	12.15	Shared	High	Peak Found	High	Peak Found	Peak Found	High	High	High	High	High	0.001817	0.008619	1.65	22.37	R.AGGPGLER.A	[2243-2250]	Not Used	Not Used
	FALSE	High	[R].AGQSAAGAAPGGGVDTR.[D]		2.32689e-07	8.68353e-05	1	4	8	P21333	P21333 [8-24]		0	1442.7	0	1.487	1.649	1.109	0.703907	0.438484	0.994842	27.44	27.04	9.38	131.6	88.5	79.8	27.06	7.37	9.4		High	High	High	High	High	High	High	Not Found	High	High	2.666e-05	1.026e-07	2.62	26.36	R.AGQSAAGAAPGGGVDTR.D	[8-24]	Used	Used
	FALSE	High	[K].AGVAPLQVK.[V]		0.016674	0.00257258	1	5	8	P21333	P21333 [1478-1486]		0	882.541	0	0.885	0.619	0.939	0.967778	0.477897	0.994842	25.14	9.85	50.79	77	86.6	136.4	13.56	32.17	49.75		High	Peak Found	High	Peak Found	High	High	High	High	High	High	0.001192	0.005438	2.08	37.45	K.AGVAPLQVK.V	[1478-1486]	Used	Used
	FALSE	High	[K].AHVVPCFDASK.[V]	1xCarbamidomethyl [C6]	3.25597e-05	8.68353e-05	1	4	20	P21333	P21333 [1152-1162]		0	1230.59	0	1.094	0.959	0.909	0.996857	0.988761	0.993013	12.3	6.69	30.14	100.3	91.7	108	3.23	14.95	40.2		High	High	High	High	High	High	High	High	High	High	2.666e-05	1.293e-05	2.29	36.3	K.AHVVPCFDASK.V	[1152-1162]	Used	Used
	FALSE	High	[R].ALGALVDSCAPGLCPDWDSWDASKPVTNAR.[E]	2xCarbamidomethyl [C9; C14]	4.59054e-06	8.68353e-05	1	8	1	P21333	P21333 [197-226]		0	3229.5	0	1.616	1.471	0.974	0.583166	0.752412	0.99993	30.06	36.44	14.23	130.5	80.8	88.7	28.66	9.18	10.62		Peak Found	Peak Found	Peak Found	Peak Found	Peak Found	Peak Found	High	Peak Found	Peak Found	High	2.666e-05	1.899e-06	1.98	96.72	R.ALGALVDSCAPGLCPDWDSWDASKPVTNAR.E	[197-226]	Used	Used
	FALSE	High	[R].ALTQTGGPHVK.[A]		3.13336e-05	8.68353e-05	1	5	17	P21333	P21333 [1284-1294]		0	1108.61	0	1.19	1.44	1.283	0.969943	0.757153	0.934776	23.52	34.25	34.25	116	103.4	80.6	19.25	21.71	35.32		High	High	High	High	High	High	High	High	High	High	2.666e-05	1.252e-05	2.15	22.14	R.ALTQTGGPHVK.A	[1284-1294]	Used	Used
	FALSE	High	[R].ANLPQSFQVDTSK.[A]		0.000646358	0.000240272	1	5	2	P21333	P21333 [1465-1477]		0	1434.72	0	2.641	1.121	0.581	0.0723823	0.999192	0.56744	133.81	98.45	48.57	150.3	15.7	134	126.25	167.83	133.13		Not Found	Peak Found	Peak Found	Peak Found	Peak Found	High	Peak Found	High	Not Found	High	6.695e-05	0.0002451	1.65	56.1	R.ANLPQSFQVDTSK.A	[1465-1477]	Used	Used
	FALSE	High	[R].APSVANVGSHCDLSLK.[I]	1xCarbamidomethyl [C11]	0.00840687	0.00141598	1	10	1	P21333	P21333 [2150-2165]		0	1654.82	0																No Quan Values	Not Found	Not Found	Not Found	Not Found	Not Found	Not Found	Not Found	Not Found	High	High	0.0006797	0.00295	0.98		R.APSVANVGSHCDLSLK.I	[2150-2165]	Not Used	Not Used
	FALSE	High	[K].ASGPGLNTTGVPASLPVEFTIDAK.[D]		0.0275484	0.00424341	1	5	4	P21333	P21333 [1550-1573]		0	2342.22	0	1.254	1.743	1.39	0.964679	0.602026	0.898182	38.57	28.62	30.6	136.7	92.8	70.5	31.9	15.98	23.93		Peak Found	Peak Found	High	High	High	Peak Found	Peak Found	High	Peak Found	High	0.001817	0.008609	1.09	97.08	K.ASGPGLNTTGVPASLPVEFTIDAK.D	[1550-1573]	Used	Used
	FALSE	High	[K].ATCAPQHGAPGPGPADASK.[V]	1xCarbamidomethyl [C3]	1.31855e-14	8.68353e-05	1	10	15	P21333	P21333 [2541-2559]		0	1789.83	1	0.699	0.997	1.4	0.677877	0.998043	0.754705	4.25	46.24	46.62	88.1	123.6	88.3	7.59	9.39	47.74		Not Found	High	High	High	High	High	High	High	High	High	2.666e-05	8.373e-15	4.36	23.22	K.ATCAPQHGAPGPGPADASK.V	[2541-2559]	Used	Used
	FALSE	High	[R].AWGPGLEGGVVGK.[S]		3.10202e-06	8.68353e-05	1	5	10	P21333	P21333 [581-593]		0	1226.65	0	0.713	1.105	1.474	0.720054	0.996306	0.789644	10.49	14.52	30.49	89.5	125.5	85.1	10.97	41.93	12.23		Peak Found	High	High	High	High	High	High	High	High	High	2.666e-05	1.295e-06	2.43	62.79	R.AWGPGLEGGVVGK.S	[581-593]	Used	Used
	FALSE	High	[R].AYGPGIEPTGNMVK.[K]		7.25755e-07	8.68353e-05	1	8	5	P21333	P21333 [286-299]		0	1433.71	0	0.123	0.363	2.066	2.4042e-09	0.0635734	0.291051	1.94	15.21	87.97	23	186.6	90.3	94.2	5.56	99.65		High	High	Not Found	High	Peak Found	High	High	Peak Found	Peak Found	High	2.666e-05	3.129e-07	2.28	53.1	R.AYGPGIEPTGNMVK.K	[286-299]	Used	Used
	FALSE	High	[K].CSGPGLER.[A]	1xCarbamidomethyl [C1]	0.00337224	0.000700095	1	4	8	P21333	P21333 [1165-1172]		0	875.404	0	0.686	0.817	1.065	0.553447	0.917797	0.999013	16.86	26.75	15.8	86.7	107.1	106.2	38.91	20.41	7.96		Peak Found	High	High	High	High	High	High	High	High	High	0.0003779	0.001259	1.73	24.28	K.CSGPGLER.A	[1165-1172]	Used	Used
	FALSE	High	[K].CSGPGLSPGMVR.[A]	1xCarbamidomethyl [C1]	0.00129023	0.000399974	1	5	2	P21333	P21333 [1453-1464]		0	1217.58	0	0.995	1.072	1.078	0.999964	0.99987	0.99993	39.13	39.56	20.84	102.1	102.7	95.3	45.3	21.11	5.75		Peak Found	High	Peak Found	High	Peak Found	Peak Found	Peak Found	Peak Found	Peak Found	High	0.0001062	0.0004902	1.16	45.16	K.CSGPGLSPGMVR.A	[1453-1464]	Used	Used
	FALSE	High	[K].CSGPGLSPGMVR.[A]	1xCarbamidomethyl [C1]; 1xOxidation [M10]	0.00551021	0.00100761	1	5	1	P21333	P21333 [1453-1464]		0	1233.57	0	0.01		100	1.54325e-16		1.57202e-16					300						Not Found	Not Found	Not Found	Not Found	High	Not Found	Not Found	Not Found	Not Found	High	0.0005275	0.001998	0.97	34.53	K.CSGPGLSPGMVR.A	[1453-1464]	Used	Used
	FALSE	High	[K].DAGEGGLSLAIEGPSK.[A]		2.96223e-06	8.68353e-05	1	8	5	P21333	P21333 [1892-1907]		0	1500.75	1	1.097	0.417	0.38	0.998247	0.0529545	0.189696	97.11	4.19	19.8	69.6	63.4	166.9		108.67	19.55		Not Found	Not Found	High	High	Peak Found	Peak Found	High	High	High	High	2.666e-05	1.243e-06	2.45	69.79	K.DAGEGGLSLAIEGPSK.A	[1892-1907]	Used	Used
	FALSE	High	[K].DAGEGLLAVQITDPEGKPK.[K]		2.96223e-06	8.68353e-05	1	5	4	P21333	P21333 [1574-1592]		0	1938.02	0	0.769	0.453	0.59	0.962254	0.203924	0.741708	20.66	9.94	18.59	64.6	93	142.4	35.73	19.69	54.98		Not Found	Peak Found	Peak Found	High	Peak Found	High	Not Found	High	High	High	2.666e-05	1.244e-06	2.23	72.67	K.DAGEGLLAVQITDPEGKPK.K	[1574-1592]	Used	Used
	FALSE	High	[R].DAPQDFHPDR.[V]		0.00194515	0.000512488	1	5	6	P21333	P21333 [665-674]		0	1197.53	0	0.916	1.049	1.145	0.988791	0.99987	0.994842	9.09	49.35	49.42	98.5	107.6	93.9	5.25	10.96	47.15		Not Found	High	High	Peak Found	High	High	High	Peak Found	Peak Found	High	0.0001856	0.0007411	1.55	30.05	R.DAPQDFHPDR.V	[665-674]	Used	Used
	FALSE	High	[K].DKGEYTLVVK.[W]		6.10875e-05	8.68353e-05	1	10	9	P21333	P21333 [2622-2631]		1	1151.63	0	1.483	1.069	0.721	0.748631	0.99987	0.866025	21.93	32.7	21.21	115	77.5	107.5	8.86	22.07	29.75		High	High	High	High	High	High	High	High	High	High	2.666e-05	2.398e-05	2.6	42.26	K.DKGEYTLVVK.W	[2622-2631]	Used	Used
	FALSE	High	[K].DLAEDAPWK.[K]		0.013253	0.00234348	2	11	4	P21333; O75369	P21333 [34-42]; O75369 [7-15]		0	1044.5	0	1.466	1.171	0.687	0.781483	0.983877	0.737039	40.62	29.48	15.35	125.5	67.2	107.2	26.78	31.79	16.84	Shared	High	Peak Found	Peak Found	Peak Found	High	Peak Found	High	Peak Found	High	High	0.001037	0.004449	1.14	65.23	K.DLAEDAPWK.K	[34-42]	Not Used	Not Used
	FALSE	High	[K].DLAEDAPWKK.[I]		0.0036369	0.000797753	2	11	2	P21333; O75369	P21333 [34-43]; O75369 [7-16]		1	1172.59	0	2.385	0.935	0.369	0.287045	0.98761	0.171813	14.71	23.34	1.58	117.4	49.2	133.3	14.06	1.07	29.84	Shared	Not Found	Peak Found	High	Peak Found	Peak Found	Not Found	Peak Found	Peak Found	High	High	0.000404	0.001353	2.01	51.05	K.DLAEDAPWKK.I	[34-43]	Not Used	Not Used
	FALSE	High	[R].DVDIIDHHDNTYTVK.[Y]		3.38339e-05	8.68353e-05	1	5	2	P21333	P21333 [922-936]		0	1784.84	0	1.096	0.334	0.305	0.998247	0.0173293	0.0110362	0	0	0	61.2	55.8	183					Not Found	Not Found	Peak Found	High	Not Found	Not Found	Not Found	Not Found	High	High	2.666e-05	1.348e-05	2.07	49.85	R.DVDIIDHHDNTYTVK.Y	[922-936]	Used	Used
	FALSE	High	[R].EAGAGGLAIAVEGPSK.[A]		2.81984e-07	8.68353e-05	1	11	7	P21333	P21333 [2265-2280]		0	1426.75	0	1.898	1.191	0.628	0.290993	0.977628	0.440096	66.66	22.13	47.71	126.8	66.8	106.4	20.14	83.22	7.42		High	High	High	High	High	Peak Found	High	Peak Found	High	High	2.666e-05	1.246e-07	2.52	58.49	R.EAGAGGLAIAVEGPSK.A	[2265-2280]	Used	Used
	FALSE	High	[R].EATTEFSVDAR.[A]		4.06778e-05	8.68353e-05	1	5	9	P21333	P21333 [1273-1283]		0	1225.57	0	1.21	0.944	0.781	0.968334	0.979469	0.895699	52.03	17.9	33.29	104	85.9	110.1	9.62	50.08	20.91		High	High	High	High	High	High	High	High	High	High	2.666e-05	1.606e-05	2.04	46.61	R.EATTEFSVDAR.A	[1273-1283]	Used	Used
	FALSE	High	[R].EGPYSISVLYGDEEVPR.[S]		0.000239821	8.68353e-05	1	5	3	P21333	P21333 [1516-1532]		0	1909.92	0	0.626	0.797	0.805	0.751263	0.907344	0.955664	39.31	76.67	56.81	91.9	92.9	115.3	64.59	31.82	99.26		Peak Found	Peak Found	High	Peak Found	Peak Found	Peak Found	Peak Found	High	High	High	2.666e-05	9.171e-05	1.7	108.07	R.EGPYSISVLYGDEEVPR.S	[1516-1532]	Used	Used
	FALSE	High	[R].FGGEHVPNSPFQVTALAGDQPSVQPPLR.[S]		0.000711694	0.000240272	1	7	3	P21333	P21333 [1726-1753]		0	2945.49	0	0.55	1.024	1.716	0.334028	0.99987	0.493915	20.62	65.12	45.25	77.3	140.7	82	49.53	2.04	55.31		Peak Found	High	Peak Found	Peak Found	High	Peak Found	High	Peak Found	Peak Found	High	6.695e-05	0.0002694	2.27	86.31	R.FGGEHVPNSPFQVTALAGDQPSVQPPLR.S	[1726-1753]	Used	Used
	FALSE	High	[R].FVPAEMGTHTVSVK.[Y]		3.46221e-05	8.68353e-05	1	11	6	P21333	P21333 [2202-2215]		0	1502.77	0	0.625	1.036	1.52	0.516121	0.99987	0.839816	10.29	39.08	46.56	88.9	125.2	85.9	15.99	27.14	72.01		High	Peak Found	High	High	Not Found	High	Peak Found	High	Peak Found	High	2.666e-05	1.373e-05	1.78	47.6	R.FVPAEMGTHTVSVK.Y	[2202-2215]	Used	Used
	FALSE	High	[R].FVPAEMGTHTVSVK.[Y]	1xOxidation [M6]	8.02016e-07	8.68353e-05	1	11	1	P21333	P21333 [2202-2215]		0	1518.76	0	0.01		100	1.54325e-16		1.57202e-16					300			119.89			Not Found	Not Found	Not Found	Not Found	High	Peak Found	Not Found	Not Found	Not Found	High	2.666e-05	3.453e-07	2.25	34.41	R.FVPAEMGTHTVSVK.Y	[2202-2215]	Used	Used
	FALSE	High	[R].GAGTGGLGLAVEGPSEAK.[M]		3.77629e-07	8.68353e-05	1	5	8	P21333	P21333 [1382-1399]		0	1570.81	0	3.364	1.093	0.461	0.00501398	0.99987	0.178394	56.14	17.99	10.64	135.6	40.3	124.1	8.03	43.5	36.82		High	High	High	Peak Found	High	Peak Found	High	High	High	High	2.666e-05	1.652e-07	2.22	57.09	R.GAGTGGLGLAVEGPSEAK.M	[1382-1399]	Used	Used
	FALSE	High	[K].GKLDVQFSGLTK.[G]		1.42281e-07	8.68353e-05	1	5	7	P21333	P21333 [905-916]		1	1292.72	0	1.669	2.91	1.197	0.58335	0.0292748	0.990912	60.74	63.58	24.91	142.9	85.6	71.5	52.84	12.16	55.95		Peak Found	High	High	Peak Found	High	High	High	High	Peak Found	High	2.666e-05	6.348e-08	3.04	53.93	K.GKLDVQFSGLTK.G	[905-916]	Used	Used
	FALSE	High	[KR].GQHVPGSPFQFTVGPLGEGGAHK.[V]		0.00660639	0.00127158	1	13	3	P21333	P21333 [2218-2240]		0	2304.15	0																No Quan Values	Not Found	Not Found	High	Not Found	Not Found	High	Not Found	Not Found	Not Found	High	0.0006051	0.002352	1.5		K.GQHVPGSPFQFTVGPLGEGGAHK.V	[2218-2240]	Not Used	Not Used
	FALSE	High	[K].GTVEPQLEAR.[G]		0.000552943	0.000165913	1	9	8	P21333	P21333 [428-437]		0	1099.57	0	1.112	1.449	1.24	0.987583	0.761236	0.955664	13.76	30.72	6.65	114.1	102.6	83.3	13.2	3.25	34.24		High	Peak Found	High	High	High	High	High	High	High	High	4.753e-05	0.0002104	2.17	36.49	K.GTVEPQLEAR.G	[428-437]	Used	Used
	FALSE	High	[K].KGEITGEVR.[M]		0.00392385	0.000797753	1	7	6	P21333	P21333 [1801-1809]		1	988.542	0	1.574	1.634	1.045	0.637458	0.43161	0.99993	38.57	37.42	30.19	127.8	94	78.2	40.52	25.35	19.02		Peak Found	Peak Found	High	High	High	High	High	Peak Found	High	High	0.0004094	0.001459	2.51	21.01	K.KGEITGEVR.M	[1801-1809]	Used	Used
	FALSE	High	[R].IANLQTDLSDGLR.[L]		7.23451e-08	8.68353e-05	1	8	8	P21333	P21333 [64-76]		0	1415.75	0	0.845	0.903	1.07	0.942737	0.939411	0.99993	6.16	4.37	8.38	92.8	107.1	100.1	5.02	7.77	2.93		High	High	Peak Found	High	High	High	High	High	High	High	2.666e-05	3.28e-08	3.18	68.33	R.IANLQTDLSDGLR.L	[64-76]	Used	Used
	FALSE	High	[K].LDVQFSGLTK.[G]		0.00041932	0.000165913	1	5	7	P21333	P21333 [907-916]		0	1107.6	0	0.945	1.344	1.206	0.987175	0.91758	0.974969	38.02	30.2	72.11	96.1	136.7	67.2	24.29	29.78	40.72		High	High	High	High	High	High	Peak Found	Peak Found	High	High	4.753e-05	0.0001596	2.21	66.16	K.LDVQFSGLTK.G	[907-916]	Used	Used
	FALSE	High	[K].LKPGAPLRPK.[L]		0.000193832	8.68353e-05	1	8	7	P21333	P21333 [269-278]		0	1076.69	0	2.21	0.96	0.449	0.340406	0.986221	0.532509	39.12	46.88	9.56	130.5	60.1	109.4	35.29	46.85	44.27		High	Not Found	High	High	Peak Found	High	High	High	High	High	2.666e-05	7.476e-05	2.49	21.36	K.LKPGAPLRPK.L	[269-278]	Used	Used
	FALSE	High	[R].LLGWIQNK.[LIV]		0.0263755	0.00399667	2	11	2	P21333; O75369	P21333 [172-179]; O75369 [145-152]		0	971.567	0	3.225	0.365	0.146	0.124968	0.184066	0.000506374	117.8	10.72	2.55	87.4	27.1	185.5	54.47	123.72	85.17	Shared	Peak Found	High	Peak Found	Peak Found	Peak Found	Peak Found	Peak Found	Peak Found	High	High	0.001738	0.008291	1.34	66.03	R.LLGWIQNK.L	[172-179]	Not Used	Not Used
	FALSE	High	[K].IPEISIQDMTAQVTSPSGK.[T]		0.00417087	0.000877416	1	10	2	P21333	P21333 [2166-2184]		0	2002.02	0	1.259	0.811	0.687	0.972156	0.919618	0.890265	31.32	22.33	20.77	99.1	78.7	122.2	10.47	30.27	44.13		Peak Found	Peak Found	Peak Found	High	Peak Found	Peak Found	High	Peak Found	Peak Found	High	0.000438	0.001539	0.97	89.94	K.IPEISIQDMTAQVTSPSGK.T	[2166-2184]	Used	Used
	FALSE	High	[K].IQQNTFTR.[W]		0.00813863	0.00141598	2	11	10	P21333; O75369	P21333 [44-51]; O75369 [17-24]		0	1007.53	0	1.109	0.984	1.037	0.994342	0.99371	0.99993	23.6	10.15	38.82	102.8	92.7	104.5	4.7	64.58	18.14	Shared	High	High	High	High	High	High	High	High	High	High	0.0006766	0.002856	2.08	27.98	K.IQQNTFTR.W	[44-51]	Not Used	Not Used
	FALSE	High	[R].LTVSSLQESGLK.[V]		8.42405e-06	8.68353e-05	1	9	9	P21333	P21333 [2335-2346]		0	1261.7	0	0.896	0.834	1.331	0.986203	0.893354	0.894875	24.47	16.9	60.48	90.5	101	108.5	13.59	39.12	39.91		High	High	High	High	High	High	High	Peak Found	High	High	2.666e-05	3.438e-06	2.12	56.54	R.LTVSSLQESGLK.V	[2335-2346]	Used	Used
	FALSE	High	[K].IVGPSGAAVPCK.[V]	1xCarbamidomethyl [C11]	0.000196806	8.68353e-05	1	5	10	P21333	P21333 [1008-1019]		0	1155.62	0	1.144	1.391	1.11	0.980084	0.805094	0.993013	42.65	20.21	59.87	112.7	98.5	88.7	20.38	48.14	21.88		High	High	Peak Found	Peak Found	High	High	High	High	High	High	2.666e-05	7.559e-05	2.06	37.46	K.IVGPSGAAVPCK.V	[1008-1019]	Used	Used
	FALSE	High	[K].LVSIDSK.[A]		0.0396706	0.00616157	2	11	5	P21333; O75369	P21333 [121-127]; O75369 [94-100]		0	761.44	0	0.844	0.89	1.202	0.94832	0.942778	0.984585	18.87	16.35	32.29	84.4	120.2	95.3	20.59	24.12	12.36	Shared	High	High	High	High	Peak Found	High	Peak Found	Peak Found	Peak Found	High	0.002459	0.01209	1.59	29.55	K.LVSIDSK.A	[121-127]	Not Used	Not Used
	FALSE	High	[R].LVSNHSLHETSSVFVDSLTK.[A]		2.54694e-10	8.68353e-05	1	10	9	P21333	P21333 [2521-2540]		0	2200.12	0	1.026	0.915	0.863	0.999964	0.973838	0.98902	48.38	38.47	9.38	97.8	95.3	106.9	34.01	14.09	8.71		High	High	High	High	High	High	High	High	High	High	2.666e-05	1.302e-10	3.62	61.94	R.LVSNHSLHETSSVFVDSLTK.A	[2521-2540]	Used	Used
	FALSE	High	[R].LYSVSYLLK.[D]		0.00682016	0.00127158	1	10	1	P21333	P21333 [2613-2621]		0	1085.62	0	0.791	0.804	0.802	0.965781	0.929326	0.972652	49.53	61.14	42.42	78.1	98.8	123.1	68.67	5.64	77.85		Not Found	Peak Found	Peak Found	Peak Found	Peak Found	Not Found	Peak Found	Peak Found	High	High	0.0006083	0.002429	1.35	78.34	R.LYSVSYLLK.D	[2613-2621]	Used	Used
	FALSE	High	[K].MDCQECPEGYR.[V]	2xCarbamidomethyl [C3; C6]	3.40946e-05	8.68353e-05	1	10	9	P21333	P21333 [2474-2484]		0	1444.53	0	0.85	2.052	2.326	0.946268	0.333182	0.106437	12.96	25.12	28.11	112.6	132.5	54.9	10.63	18.68	25.42		High	High	High	High	High	High	High	Not Found	High	High	2.666e-05	1.351e-05	2.14	35.01	K.MDCQECPEGYR.V	[2474-2484]	Used	Used
	FALSE	High	[RK].NDNDTFTVK.[Y]		0.000327107	8.68353e-05	1	6	7	P21333	P21333 [829-837]		0	1053.48	0	1.34	1.926	1.519	0.891276	0.188829	0.777171	23.08	45.07	45.44	130	102.5	67.5	11.97	25.12	45.58		Not Found	High	High	High	High	Peak Found	High	High	High	High	2.666e-05	0.0001249	2.37	34.67	R.NDNDTFTVK.Y	[829-837]	Used	Used
	FALSE	High	[R].NGHVGISFVPK.[E]		0.00166712	0.000399974	1	8	8	P21333	P21333 [2004-2014]		0	1154.63	0	0.886	2.157	2.446	0.983056	0.419954	0.244631	20.88	41.97	34.95	117.4	132.5	50	31.8	29.16	30.97		Peak Found	High	Peak Found	High	High	High	Peak Found	Peak Found	High	High	0.0001062	0.0006332	1.59	42.69	R.NGHVGISFVPK.E	[2004-2014]	Used	Used
	FALSE	High	[R].RAPSVANVGSHCDLSLK.[I]	1xCarbamidomethyl [C12]	3.12595e-06	8.68353e-05	1	10	5	P21333	P21333 [2149-2165]		1	1810.92	0	1.048	0.922	0.88	0.999964	0.982249	0.984846	129.35	37.93	124.47	99.8	95.3	104.9	44.24	108.86	10.92		High	High	Peak Found	High	Not Found	Peak Found	High	Peak Found	High	High	2.666e-05	1.303e-06	2.26	40.66	R.RAPSVANVGSHCDLSLK.I	[2149-2165]	Used	Used
	FALSE	High	[R].RLTVSSLQESGLK.[V]		9.02727e-06	8.68353e-05	1	9	6	P21333	P21333 [2334-2346]		1	1417.8	0	1.072	1.579	1.42	0.999942	0.835359	0.940598	20.41	68.37	57.28	119.4	105	75.6	30.6	28.52	73.46		High	High	Peak Found	High	Peak Found	High	High	Peak Found	High	High	2.666e-05	3.7e-06	3.78	47.57	R.RLTVSSLQESGLK.V	[2334-2346]	Used	Used
	FALSE	High	[K].SPFEVYVDK.[S]		0.000505606	0.000165913	1	8	2	P21333	P21333 [368-376]		0	1083.54	0	0.928	0.618	0.666	0.992362	0.717378	0.880295	37.69	19.23	11.41	79.8	86	134.2	47.07	25.11	17.66		Not Found	Peak Found	Peak Found	Peak Found	Not Found	High	High	Peak Found	Peak Found	High	4.753e-05	0.0001924	1.79	61.25	K.SPFEVYVDK.S	[368-376]	Used	Used
	FALSE	High	[K].SPFSVAVSPSLDLSK.[I]		2.45073e-05	8.68353e-05	1	5	5	P21333	P21333 [959-973]		0	1533.82	0	1.336	0.821	0.597	0.947907	0.862593	0.635443	26.46	24.22	10.01	110	71	118.9	25.43	31.21	17.94		Peak Found	Peak Found	High	Peak Found	High	High	High	High	Not Found	High	2.666e-05	9.812e-06	2.62	82.67	K.SPFSVAVSPSLDLSK.I	[959-973]	Used	Used
	FALSE	High	[R].SPYTVTVGQACNPSACR.[A]	2xCarbamidomethyl [C11; C16]	0.00065117	0.000240272	1	7	3	P21333	P21333 [468-484]		0	1867.84	0	0.958	0.371	0.344	0.999964	0.14316	0.28936	38.09	7.35	9.37	63.1	66.9	170	19.28	51.95	38.69		Peak Found	Peak Found	Peak Found	Peak Found	Peak Found	Peak Found	Peak Found	High	High	High	6.695e-05	0.0002479	1.47	51.34	R.SPYTVTVGQACNPSACR.A	[468-484]	Used	Used
	FALSE	High	[K].SSFTVDCSK.[A]	1xCarbamidomethyl [C7]	0.00159538	0.000399974	1	10	5	P21333	P21333 [2576-2584]		0	1030.45	0	0.791	1.23	1.44	0.878486	0.954673	0.789644	16.93	22.87	42.38	95.4	120.7	83.8	12.52	37.32	19		High	High	Peak Found	High	Peak Found	High	High	Peak Found	Peak Found	High	0.0001062	0.0006077	1.43	31.59	K.SSFTVDCSK.A	[2576-2584]	Used	Used
	FALSE	High	[R].TFSVWYVPEVTGTHK.[V]		0.0237615	0.00349282	1	8	3	P21333	P21333 [341-355]		0	1750.88	0	0.52	1.033	1.998	0.419203	0.99987	0.511983	13.2	57.55	32.02	77.1	148.3	74.6	50.57	34.39	20.11		Peak Found	Peak Found	Peak Found	High	Peak Found	High	High	Peak Found	Not Found	High	0.001534	0.007506	1.13	79.55	R.TFSVWYVPEVTGTHK.V	[341-355]	Used	Used
	FALSE	High	[K].TGVAVNKPAEFTVDAK.[H]		1.66891e-10	8.68353e-05	1	5	14	P21333	P21333 [685-700]		0	1646.87	0	0.635	1.144	1.802	0.43617	0.984707	0.389191	16.25	73.73	61.29	82.7	139.8	77.5	27.02	39.63	68.28		High	Peak Found	High	High	High	High	High	High	High	High	2.666e-05	8.611e-11	3.22	45.33	K.TGVAVNKPAEFTVDAK.H	[685-700]	Used	Used
	FALSE	High	[R].TGVELGKPTHFTVNAK.[A]		1.81853e-12	8.68353e-05	1	5	16	P21333	P21333 [885-900]		0	1698.92	0	0.954	1.646	1.795	0.988791	0.753007	0.578242	54.3	77.55	68.54	104.1	132.7	63.2	31.83	41.62	62.33		High	High	High	High	High	High	High	High	High	High	2.666e-05	1.036e-12	4.37	40.94	R.TGVELGKPTHFTVNAK.A	[885-900]	Used	Used
	FALSE	High	[K].THIQDNHDGTYTVAYVPDVTGR.[Y]		0.0316615	0.00474984	1	5	1	P21333	P21333 [1594-1615]		0	2459.16	0	0.882	0.678	0.769	0.962254	0.829587	0.920067	64.68	41.7	20.58	89.4	101.4	109.2	84.33	38.81	23.49		Peak Found	High	Not Found	Peak Found	Peak Found	Not Found	Peak Found	Peak Found	Peak Found	High	0.001966	0.009755	1.13	55.57	K.THIQDNHDGTYTVAYVPDVTGR.Y	[1594-1615]	Used	Used
	FALSE	High	[R].TPCEEILVK.[H]	1xCarbamidomethyl [C3]	0.00130925	0.000399974	1	10	1	P21333	P21333 [2599-2607]		0	1088.57	0	0.793	0.65	0.798	0.93726	0.704095	0.941341	19.7	15.2	28.92	78.1	98.5	123.4	29.26		40.33		Not Found	Peak Found	Peak Found	Not Found	Not Found	High	Peak Found	Peak Found	Peak Found	High	0.0001062	0.0004972	2.01	47.86	R.TPCEEILVK.H	[2599-2607]	Used	Used
	FALSE	High	[R].VANPSGNLTETYVQDR.[G]		7.00235e-11	8.68353e-05	1	5	6	P21333	P21333 [1297-1312]		0	1763.86	0	1.479	0.414	0.238	0.818961	0.0182017	0.00162764	69.52	5.04	0.82	74.6	43.4	182	28.2	71.04	2.43		Not Found	High	High	Peak Found	Peak Found	Peak Found	High	High	High	High	2.666e-05	3.694e-11	3.52	55.19	R.VANPSGNLTETYVQDR.G	[1297-1312]	Used	Used
	FALSE	High	[K].VAQPTITDNKDGTVTVR.[Y]		0.00114768	0.000357998	1	10	3	P21333	P21333 [1815-1831]		1	1814.96	0	0.868	0.872	1.126	0.973569	0.97085	0.999669	24.9	22.49	44.09	94.5	108.9	96.6	21.64	38.02	24.78		Peak Found	High	Peak Found	Peak Found	Peak Found	High	High	Peak Found	Peak Found	High	9.552e-05	0.0004371	0.91	43.28	K.VAQPTITDNKDGTVTVR.Y	[1815-1831]	Used	Used
	FALSE	High	[K].VDVGKDQEFTVK.[S]		1.62656e-06	8.68353e-05	1	5	9	P21333	P21333 [983-994]		1	1364.71	0	1.142	1.177	1.145	0.988791	0.984707	0.993013	28.35	76.71	35.09	116.8	102.3	80.9	29.41	14.97	72.79		High	High	High	High	High	Peak Found	High	High	Peak Found	High	2.666e-05	6.877e-07	2.67	42.11	K.VDVGKDQEFTVK.S	[983-994]	Used	Used
	FALSE	High	[K].VEPGLGADNSVVR.[F]		2.34037e-05	8.68353e-05	1	5	9	P21333	P21333 [1020-1032]		0	1312.69	0	1.492	0.941	0.64	0.674793	0.984707	0.593305	48.71	22.77	23.36	110.4	74	115.6	25.2	47.07	16.17		High	High	High	High	High	High	High	High	High	High	2.666e-05	9.345e-06	2	47.31	K.VEPGLGADNSVVR.F	[1020-1032]	Used	Used
	FALSE	High	[R].VHGPGIQSGTTNKPNK.[F]		2.14502e-06	8.68353e-05	1	5	11	P21333	P21333 [1360-1375]		0	1634.86	0	2.606	0.543	0.367	0.300948	0.427436	0.19333	128.73	30.1	21.64	80.9	40.3	178.8	107.78	125.74	50.51		High	High	High	Not Found	Peak Found	High	High	Peak Found	High	High	2.666e-05	9.075e-07	2.35	18.71	R.VHGPGIQSGTTNKPNK.F	[1360-1375]	Used	Used
	FALSE	High	[K].VHSPSGALEECYVTEIDQDK.[Y]	1xCarbamidomethyl [C11]	0.00505723	0.00100761	1	10	1	P21333	P21333 [2368-2387]		0	2277.03	0	2.039	0.531	0.26	0.555551	0.547702	0.025147	41.28	20.71	5.79	88.9	43.6	167.5	40.32	9.34	76.04		Not Found	Peak Found	Peak Found	Peak Found	Peak Found	Not Found	Peak Found	Peak Found	High	High	0.0004891	0.001843	1.67	67.42	K.VHSPSGALEECYVTEIDQDK.Y	[2368-2387]	Used	Used
	FALSE	High	[R].VKETADFK.[V]		0.0124949	0.00209351	1	6	2	P21333	P21333 [497-504]		1	937.499	0	1.137	1.579	1.465	0.987046	0.640258	0.825225	19.03	11.2	26.11	120.6	100.2	79.2	8.53	27.93	10.24		Not Found	High	Peak Found	Peak Found	Peak Found	Peak Found	Peak Found	High	Peak Found	High	0.000935	0.0042	1.89	20.8	R.VKETADFK.V	[497-504]	Used	Used
	FALSE	High	[K].VLPTHDASK.[V]		0.0161127	0.00257258	1	5	2	P21333	P21333 [1539-1547]		0	967.521	0	0.01		100	1.54325e-16		1.57202e-16					300			131.95			Not Found	Not Found	Not Found	Peak Found	High	High	Not Found	Not Found	Not Found	High	0.00117	0.005275	1.62	19.17	K.VLPTHDASK.V	[1539-1547]	Used	Used
	FALSE	High	[K].VNQPASFAVSLNGAK.[G]		2.74993e-05	8.68353e-05	1	10	4	P21333	P21333 [2347-2361]		0	1502.8	0	1.257	0.974	0.775	0.975301	0.996306	0.940981	98.09	34.38	35.83	106.3	84.6	109.1	47.3	83.1	17.62		High	High	Peak Found	Peak Found	High	Peak Found	High	Peak Found	Peak Found	High	2.666e-05	1.102e-05	2.47	59.93	K.VNQPASFAVSLNGAK.G	[2347-2361]	Used	Used
	FALSE	High	[R].VNVGAGSHPNK.[V]		3.73844e-05	8.68353e-05	1	5	7	P21333	P21333 [761-771]		0	1079.56	0	0.989	1.348	1.548	0.998247	0.86312	0.626921	3.24	20.3	26.6	109	110.2	80.8	1.33	24.06	19.36		High	High	High	High	High	High	High	Not Found	Peak Found	High	2.666e-05	1.483e-05	2.87	16.22	R.VNVGAGSHPNK.V	[761-771]	Used	Used
	FALSE	High	[R].VQVQDNEGCPVEALVK.[D]	1xCarbamidomethyl [C9]	2.10841e-09	8.68353e-05	1	5	6	P21333	P21333 [709-724]		0	1784.88	0	1.317	1.107	0.924	0.88935	0.996306	0.992612	49.1	31.51	62.7	116.3	88.2	95.5	28.61	69.29	21.84		High	High	Peak Found	Peak Found	Peak Found	High	High	High	High	High	2.666e-05	1.029e-09	2.81	63.72	R.VQVQDNEGCPVEALVK.D	[709-724]	Used	Used
	FALSE	High	[K].VTAQGPGLEPSGNIANK.[T]		9.08164e-09	8.68353e-05	1	8	8	P21333	P21333 [384-400]		0	1652.86	0	1.091	1.059	0.971	0.994362	0.99987	0.994842	40.89	11.79	30.2	104.9	96.1	99	8.82	41	10.78		High	High	High	High	Peak Found	High	High	High	High	High	2.666e-05	4.304e-09	3.29	42.67	K.VTAQGPGLEPSGNIANK.T	[384-400]	Used	Used
	FALSE	High	[K].VYGPGVAK.[T]		0.0150496	0.00252894	1	5	8	P21333	P21333 [774-781]		0	790.446	0	0.909	0.909	1.084	0.980926	0.959135	0.998029	19.76	10.38	11.07	90.9	109.1	100	26.35	12.1	5.11		High	Peak Found	High	High	High	High	High	High	High	High	0.001129	0.004966	1.57	24.41	K.VYGPGVAK.T	[774-781]	Used	Used
	FALSE	High	[K].WGDEHIPGSPYR.[V]		0.00347556	0.000700095	1	10	9	P21333	P21333 [2632-2643]		0	1413.65	0	1.15	0.814	0.735	0.987431	0.854974	0.890228	50.62	42.32	12.83	107.2	81.7	111.1	44.24	20.62	25.77		High	High	High	High	High	Not Found	High	Not Found	High	High	0.0003779	0.001296	2.18	53.27	K.WGDEHIPGSPYR.V	[2632-2643]	Used	Used
	FALSE	High	[R].YAPSEAGLHEMDIR.[Y]		1.75094e-07	8.68353e-05	1	10	9	P21333	P21333 [1832-1845]		0	1588.74	0	1.3	0.735	0.565	0.957085	0.780108	0.576657	37.7	19.32	19.42	95.8	73.7	130.5	15.16	78.09	27.71		High	High	Peak Found	High	High	Peak Found	Peak Found	High	High	High	2.666e-05	7.805e-08	2.21	55.34	R.YAPSEAGLHEMDIR.Y	[1832-1845]	Used	Used
	FALSE	High	[K].YGGDEIPFSPYR.[V]		7.6882e-05	8.68353e-05	1	5	6	P21333	P21333 [1622-1633]		0	1400.65	0	1.018	0.93	1.029	0.999964	0.974605	0.99993	26.92	45.81	32.71	94.3	104.3	101.4	22.2	15.46	36.95		High	Peak Found	High	Peak Found	High	High	Peak Found	Peak Found	High	High	2.666e-05	3.016e-05	2.47	71.6	K.YGGDEIPFSPYR.V	[1622-1633]	Used	Used
	FALSE	High	[K].YGGPYHIGGSPFK.[A]		2.82873e-06	8.68353e-05	1	10	10	P21333	P21333 [2501-2513]		0	1379.67	0	1.859	6.884	1.773	0.474486	2.85049e-05	0.6604	54.36	103.31	54.36	153.1	82.4	64.5	83.3	29.88	67.62		High	High	High	High	High	High	Peak Found	High	Peak Found	High	2.666e-05	1.19e-06	2.75	54.16	K.YGGPYHIGGSPFK.A	[2501-2513]	Used	Used
	FALSE	High	[K].YGGQPVPNFPSK.[L]		1.88749e-05	8.68353e-05	1	5	6	P21333	P21333 [1235-1246]		0	1290.65	0	0.962	0.705	0.741	0.989137	0.599427	0.837171	33	12.86	12.35	84.5	95.6	119.9	53.93	17.31	9.2		Peak Found	High	High	High	Peak Found	High	Peak Found	High	High	High	2.666e-05	7.597e-06	2.13	52.38	K.YGGQPVPNFPSK.L	[1235-1246]	Used	Used
	FALSE	High	[K].YNEQHVPGSPFTAR.[V]		7.15629e-09	8.68353e-05	1	7	20	P21333	P21333 [1938-1951]		0	1602.77	0	0.665	1.586	2.228	0.473231	0.572272	0.107139	28.25	46.65	60.22	108.6	123.6	67.8	48.48	51.31	44.54		High	High	High	High	High	High	High	High	High	High	2.666e-05	3.421e-09	4.19	45.69	K.YNEQHVPGSPFTAR.V	[1938-1951]	Used	Used
	FALSE	High	[K].YTPVQQGPVGVNVTYGGDPIPK.[S]		2.0539e-05	8.68353e-05	1	5	5	P21333	P21333 [937-958]		0	2286.18	0	1.273	1.506	1.183	0.937226	0.617449	0.978853	17.97	21.88	21.9	122.5	96.2	81.3	19.43	12.8	23.71		Peak Found	High	High	Peak Found	High	Peak Found	High	Peak Found	High	High	2.666e-05	8.232e-06	1.88	74.34	K.YTPVQQGPVGVNVTYGGDPIPK.S	[937-958]	Used	Used
FALSE	High	Master Protein	A0A0S2Z3G9	Actinin alpha 4 isoform 1 (Fragment) OS=Homo sapiens OX=9606 GN=ACTN4 PE=2 SV=1	0	345.856	58	42	457	31	911	104.8	5.44	566.77	42	13	0.998	0.942	0.919	0.957621	0.814279	0.844338	54.63	48.18	51.74	91.4	100.4	108.1	4.88	10.45	10.5	High	High	High	High	High	High	High	High	High	1
	Checked	Confidence	Annotated Sequence	Modifications	Qvality PEP	Qvality q-value	# Protein Groups	# Proteins	# PSMs	Master Protein Accessions	Positions in Master Proteins	Modifications in Master Proteins	# Missed Cleavages	Theo. MH+ [Da]	# Razor Quan Results	Abundance Ratio: (C) / (HP)	Abundance Ratio: (C) / (HS)	Abundance Ratio: (HP) / (HS)	Abundance Ratio Adj. P-Value: (C) / (HP)	Abundance Ratio Adj. P-Value: (C) / (HS)	Abundance Ratio Adj. P-Value: (HP) / (HS)	Abundance Ratio Variability [%]: (C) / (HP)	Abundance Ratio Variability [%]: (C) / (HS)	Abundance Ratio Variability [%]: (HP) / (HS)	Abundances (Grouped): C	Abundances (Grouped): HP	Abundances (Grouped): HS	Abundances (Grouped) CV [%]: C	Abundances (Grouped) CV [%]: HP	Abundances (Grouped) CV [%]: HS	Quan Info	Found in Sample: [S1] F1: Sample, C, C1	Found in Sample: [S2] F2: Sample, C, C2	Found in Sample: [S3] F3: Sample, C, C3	Found in Sample: [S4] F4: Sample, HP, HP1	Found in Sample: [S5] F5: Sample, HP, HP2	Found in Sample: [S6] F6: Sample, HP, HP3	Found in Sample: [S7] F7: Sample, HS, HS1	Found in Sample: [S8] F8: Sample, HS, HS2	Found in Sample: [S9] F9: Sample, HS, HS3	Confidence (by Search Engine): Sequest HT	Percolator q-Value (by Search Engine): Sequest HT	Percolator PEP (by Search Engine): Sequest HT	XCorr (by Search Engine): Sequest HT	Top Apex RT [min]	Sequence in Protein	Positions in Proteins	Quan Usage	Quan Ratio Usage
	FALSE	High	[K].ACLISLGYDVENDR.[Q]	1xCarbamidomethyl [C2]	9.67367e-06	8.68353e-05	1	4	13	A0A0S2Z3G9	A0A0S2Z3G9 [792-805]		0	1624.76	0	1.106	1.037	0.938	0.997823	0.99987	0.994089	23.1	90.57	87.46	104.6	94.6	100.9	24.88	6.89	92.53		High	High	High	High	High	High	High	High	High	High	2.666e-05	3.943e-06	1.88	81.34	K.ACLISLGYDVENDR.Q	[792-805]	Used	Used
	FALSE	High	[K].AGTQIENIDEDFR.[D]		4.40377e-07	8.68353e-05	1	8	15	A0A0S2Z3G9	A0A0S2Z3G9 [67-79]		0	1507.7	0	1.435	0.952	0.897	0.774242	0.981775	0.985407	47.95	47.3	57.04	121.3	84.5	94.2	34.66	54.98	29.13		High	High	High	High	High	High	High	High	High	High	2.666e-05	1.917e-07	2.7	66.84	K.AGTQIENIDEDFR.D	[67-79]	Used	Used
	FALSE	High	[K].AGTQIENIDEDFRDGLK.[L]		1.71103e-07	8.68353e-05	1	8	4	A0A0S2Z3G9	A0A0S2Z3G9 [67-83]		1	1920.93	0	2.223	0.389	0.175	0.272823	0.0626919	0.00152558	94.97	19.28	2.77	74.6	33.6	191.9	82.19	0.83	100.54		High	Peak Found	Peak Found	Peak Found	High	Not Found	Peak Found	High	High	High	2.666e-05	7.605e-08	3.13	74.13	K.AGTQIENIDEDFRDGLK.L	[67-83]	Used	Used
	FALSE	High	[K].ALDFIASK.[G]		0.0042029	0.000877416	2	20	10	A0A024R694; A0A0S2Z3G9	A0A024R694 [96-103]; A0A0S2Z3G9 [115-122]		0	864.483	1	0.633	0.927	1.306	0.285538	0.977112	0.845303	20.05	14.67	33.33	79.2	125.1	95.7	19.53	54.09	17.11	Shared	High	Peak Found	High	High	High	High	High	High	High	High	0.000438	0.001554	2.09	53.15	K.ALDFIASK.G	[115-122]	Used	Used
	FALSE	High	[R].ASFNHFDKDHGGALGPEEFK.[A]		7.48413e-07	8.68353e-05	1	4	3	A0A0S2Z3G9	A0A0S2Z3G9 [772-791]		1	2203.02	0	0.01	0.01	0.274	1.54325e-16	1.32313e-16	0.051953			6.35		64.5	235.5			86.08		Not Found	Not Found	Not Found	High	High	Not Found	High	Peak Found	Peak Found	High	2.666e-05	3.233e-07	3.4	49.94	R.ASFNHFDKDHGGALGPEEFK.A	[772-791]	Used	Used
	FALSE	High	[K].ASIHEAWTDGK.[E]		4.05941e-06	8.68353e-05	2	10	3	A0A024R694; A0A0S2Z3G9	A0A024R694 [403-413]; A0A0S2Z3G9 [422-432]		0	1214.58	0	0.266	1.355	5.085	0.000149202	0.945839	0.000124745	36.07	100.12	369.84	64.3	188.3	47.4	138.86	46.72	136.69	Shared	High	Not Found	Peak Found	Peak Found	Peak Found	Peak Found	Peak Found	Not Found	High	High	2.666e-05	1.687e-06	2.86	35.99	K.ASIHEAWTDGK.E	[422-432]	Used	Used
	FALSE	High	[K].CQLEINFNTLQTK.[L]	1xCarbamidomethyl [C1]	4.06503e-08	8.68353e-05	2	22	8	A0A024R694; A0A0S2Z3G9	A0A024R694 [332-344]; A0A0S2Z3G9 [351-363]		0	1608.81	0	1.277	1.161	0.995	0.909809	0.983524	0.99993	31.33	15.76	35.1	117	82.3	100.8	9.78	34.86	17.31	Shared	High	High	High	Peak Found	Peak Found	High	High	High	High	High	2.666e-05	1.871e-08	2.72	77.52	K.CQLEINFNTLQTK.L	[351-363]	Used	Used
	FALSE	High	[RK].DGLAFNALIHR.[H]		2.02259e-05	8.68353e-05	1	10	25	A0A0S2Z3G9	A0A0S2Z3G9 [194-204]		0	1226.66	0	1.096	1.432	1.22	0.998247	0.740881	0.935332	31.12	34.81	36.36	99.7	109.2	91	27.35	26.37	17.59		High	High	High	High	High	High	High	High	High	High	2.666e-05	8.13e-06	2.89	72.87	K.DGLAFNALIHR.H	[194-204]	Used	Used
	FALSE	High	[K].DHGGALGPEEFK.[A]		5.73657e-06	8.68353e-05	1	4	3	A0A0S2Z3G9	A0A0S2Z3G9 [780-791]		0	1256.59	0	1.336	1.177	1.278	0.916065	0.994036	0.978494	34	86.51	38.46	134	94.1	71.9	41.04	14.97	39.1		High	High	High	Peak Found	Peak Found	Peak Found	Peak Found	Peak Found	Peak Found	High	2.666e-05	2.373e-06	2.32	43.44	K.DHGGALGPEEFK.A	[780-791]	Used	Used
	FALSE	High	[R].EAILAIHK.[E]		0.0135929	0.00237341	1	4	9	A0A0S2Z3G9	A0A0S2Z3G9 [585-592]		0	894.541	0	0.997	1.137	1.162	0.996893	0.994036	0.982881	18.39	11.7	8.73	103.4	105.7	90.9	9.49	21.15	1		High	High	High	High	High	High	Not Found	Peak Found	High	High	0.001054	0.004528	1.79	31.01	R.EAILAIHK.E	[585-592]	Used	Used
	FALSE	High	[K].EGLLLWCQR.[K]	1xCarbamidomethyl [C7]	0.00165494	0.000399974	2	24	6	A0A024R694; A0A0S2Z3G9	A0A024R694 [148-156]; A0A0S2Z3G9 [167-175]		0	1174.6	0	1.171	1.104	0.943	0.973569	0.99558	0.999669	21.06	16.45	16.4	108.7	92.8	98.5	9.42	17.24	13.71	Shared	Peak Found	Peak Found	Peak Found	High	High	High	High	High	High	High	0.0001062	0.0006269	2.09	81.43	K.EGLLLWCQR.K	[167-175]	Used	Used
	FALSE	High	[R].ELPPDQAEYCIAR.[M]	1xCarbamidomethyl [C10]	1.55768e-05	8.68353e-05	2	14	34	A0A024R694; A0A0S2Z3G9	A0A024R694 [851-863]; A0A0S2Z3G9 [870-882]		0	1561.73	2	1.273	1.114	0.84	0.924016	0.99558	0.952797	36.68	23.43	21.68	124.5	78.4	97.1	24.76	14.61	24.99	Shared	High	High	High	High	High	High	High	High	High	High	2.666e-05	6.308e-06	1.95	55.52	R.ELPPDQAEYCIAR.M	[870-882]	Used	Used
	FALSE	High	[R].ETTDTDTADQVIASFK.[V]		3.11614e-07	8.68353e-05	1	6	4	A0A0S2Z3G9	A0A0S2Z3G9 [838-853]		0	1741.81	0	0.15	0.138	0.819	5.07595e-11	5.20546e-12	0.902461	2.71	2.25	34.22	20.1	134.1	145.8	135.74	54.75	17.89		Peak Found	Peak Found	High	Peak Found	High	Peak Found	High	Peak Found	High	High	2.666e-05	1.37e-07	2.37	81.66	R.ETTDTDTADQVIASFK.V	[838-853]	Used	Used
	FALSE	High	[R].FAIQDISVEETSAK.[E]		2.55171e-07	8.68353e-05	2	26	19	A0A024R694; A0A0S2Z3G9	A0A024R694 [134-147]; A0A0S2Z3G9 [153-166]		0	1537.77	0	1.168	0.952	0.815	0.979974	0.983417	0.908454	40.35	45.54	47.25	103.2	88.3	108.4	5.91	44.38	62.91	Shared	High	High	High	High	High	High	High	Peak Found	High	High	2.666e-05	1.124e-07	2.91	72.01	R.FAIQDISVEETSAK.E	[153-166]	Used	Used
	FALSE	High	[K].GISQEQMQEFR.[A]		9.45322e-06	8.68353e-05	1	6	9	A0A0S2Z3G9	A0A0S2Z3G9 [761-771]		0	1352.63	0	1.256	1.122	0.894	0.93726	0.99558	0.974323	31.99	10.08	22.55	111.6	88.9	99.5	3.08	24.51	9.1		Not Found	High	High	High	High	High	High	High	High	High	2.666e-05	3.851e-06	2.1	52.07	K.GISQEQMQEFR.A	[761-771]	Used	Used
	FALSE	High	[K].GISQEQMQEFR.[A]	1xOxidation [M7]	1.31544e-05	8.68353e-05	1	6	5	A0A0S2Z3G9	A0A0S2Z3G9 [761-771]		0	1368.62	0	0.711	0.266	0.375	0.858085	0.000468085	0.131349	79.14	19.62	12.83	48.7	68.5	182.8	125.48	75.88	4.26		Not Found	High	Peak Found	High	High	Peak Found	High	Not Found	High	High	2.666e-05	5.353e-06	2.02	37.5	K.GISQEQMQEFR.A	[761-771]	Used	Used
	FALSE	High	[K].GYEEWLLNEIR.[R]		6.51717e-07	8.68353e-05	2	18	3	A0A024R694; A0A0S2Z3G9	A0A024R694 [377-387]; A0A0S2Z3G9 [396-406]		0	1421.71	0	2.054	0.373	0.197	0.22592	0.00460345	6.27122e-05	195.9	5.52	6.04	71.2	34.7	194.1	23.33	119.07	37.59	Shared	Peak Found	Peak Found	Not Found	Peak Found	High	Not Found	High	Peak Found	High	High	2.666e-05	2.812e-07	2.61	100.61	K.GYEEWLLNEIR.R	[396-406]	Used	Used
	FALSE	High	[K].HRDYETATLSDIK.[A]		0.00513649	0.00100761	1	5	1	A0A0S2Z3G9	A0A0S2Z3G9 [438-450]		1	1548.77	0		0.01	0.01		1.32313e-16	1.57202e-16						300					Not Found	Not Found	Not Found	Not Found	Not Found	Not Found	Not Found	Not Found	High	High	0.0004936	0.001871	2.03	39.83	K.HRDYETATLSDIK.A	[438-450]	Used	Used
	FALSE	High	[K].HTNYTMEHIR.[V]		8.88959e-06	8.68353e-05	2	26	30	A0A024R694; A0A0S2Z3G9	A0A024R694 [705-714]; A0A0S2Z3G9 [724-733]		0	1301.61	0	0.659	0.543	0.771	0.48137	0.102528	0.887443	32.1	21.49	33.91	64.4	102.6	133	62.63	32.69	53.73	Shared	High	High	High	High	High	High	High	High	High	High	2.666e-05	3.643e-06	3.45	24.6	K.HTNYTMEHIR.V	[724-733]	Used	Used
	FALSE	High	[K].HTNYTMEHIR.[V]	1xOxidation [M6]	0.000441916	0.000165913	2	26	10	A0A024R694; A0A0S2Z3G9	A0A024R694 [705-714]; A0A0S2Z3G9 [724-733]		0	1317.6	0	1.791	0.638	0.269	0.608198	0.582315	0.00825809	60.35	49.73	8.42	111.6	60.4	128	46.44	70.91	123.64	Shared	Peak Found	High	High	Peak Found	High	Peak Found	High	High	High	High	4.753e-05	0.0001681	2.69	18.42	K.HTNYTMEHIR.V	[724-733]	Used	Used
	FALSE	High	[R].KAGTQIENIDEDFR.[D]		0.00119045	0.000357998	1	8	1	A0A0S2Z3G9	A0A0S2Z3G9 [66-79]		1	1635.8	0																No Quan Values	Not Found	Peak Found	Peak Found	Peak Found	Peak Found	Peak Found	Peak Found	Peak Found	High	High	9.552e-05	0.0004516	1.43	55.43	R.KAGTQIENIDEDFR.D	[66-79]	Not Used	Not Used
	FALSE	High	[R].KDDPVTNLNNAFEVAEK.[Y]		4.04676e-07	8.68353e-05	1	5	4	A0A0S2Z3G9	A0A0S2Z3G9 [217-233]		1	1903.94	0	0.857	0.546	0.638	0.950898	0.288229	0.616949	2.43	7.36	10.03	75	87.6	137.4	1.47	5.61	73.37		Not Found	Peak Found	Peak Found	Peak Found	Peak Found	High	High	High	High	High	2.666e-05	1.767e-07	2.72	71.85	R.KDDPVTNLNNAFEVAEK.Y	[217-233]	Used	Used
	FALSE	High	[K].LASDLLEWIR.[R]		3.57849e-07	8.68353e-05	2	11	10	A0A024R694; A0A0S2Z3G9	A0A024R694 [282-291]; A0A0S2Z3G9 [301-310]		0	1215.67	0	0.848	0.641	0.852	0.925274	0.33724	0.95118	37.21	27.62	47.38	92.2	108.8	99	25.92	52.92	38.21	Shared	High	High	High	High	High	High	High	High	High	High	2.666e-05	1.574e-07	3.05	103.49	K.LASDLLEWIR.R	[301-310]	Used	Used
	FALSE	High	[K].ICDQWDALGSLTHSR.[R]	1xCarbamidomethyl [C2]	5.38195e-14	8.68353e-05	1	4	27	A0A0S2Z3G9	A0A0S2Z3G9 [498-512]		0	1758.82	0	0.919	1.069	1.133	0.96672	0.99987	0.970465	25.66	35.98	38.96	100.1	106.2	93.7	13.81	24.9	27.94		High	High	High	High	High	High	High	High	High	High	2.666e-05	3.304e-14	4.65	75.15	K.ICDQWDALGSLTHSR.R	[498-512]	Used	Used
	FALSE	High	[K].LMLLLEVISGER.[L]		3.73844e-05	8.68353e-05	2	22	8	A0A024R694; A0A0S2Z3G9	A0A024R694 [65-76]; A0A0S2Z3G9 [84-95]		0	1372.79	0	0.704	0.4	0.568	0.776671	0.0104543	0.424734	36.17	11.67	16.04	61	86.6	152.4	63.04		47.71	Shared	High	High	High	High	Not Found	Not Found	High	High	High	High	2.666e-05	1.48e-05	2.01	110.93	K.LMLLLEVISGER.L	[84-95]	Used	Used
	FALSE	High	[K].LMLLLEVISGER.[L]	1xOxidation [M2]	0.00294596	0.00060209	2	22	3	A0A024R694; A0A0S2Z3G9	A0A024R694 [65-76]; A0A0S2Z3G9 [84-95]		0	1388.78	0	100	1.255	0.01	1.54325e-16	0.99371	1.57202e-16		130.86		167		133	20.16		100.93	Shared	High	Peak Found	Not Found	Not Found	Not Found	Not Found	High	Not Found	High	High	0.0003333	0.001109	1.75	102.93	K.LMLLLEVISGER.L	[84-95]	Used	Used
	FALSE	High	[K].LSGSNPYTTVTPQIINSK.[W]		9.52614e-06	8.68353e-05	1	4	12	A0A0S2Z3G9	A0A0S2Z3G9 [605-622]		0	1920.01	0	0.873	0.668	0.64	0.950898	0.416448	0.452348	32.49	26.76	16.2	76.2	87.3	136.4	42.14	11.81	56.14		High	High	High	High	High	High	High	High	High	High	2.666e-05	3.903e-06	1.82	65.8	K.LSGSNPYTTVTPQIINSK.W	[605-622]	Used	Used
	FALSE	High	[R].ISIEMNGTLEDQLSHLK.[Q]		0.00538246	0.00100761	1	5	1	A0A0S2Z3G9	A0A0S2Z3G9 [675-691]		0	1927.98	0	4.584	2.75	0.331	0.00985831	0.309919	0.202268	193.52	106.8	6.23	159.8	34.9	105.3	112.26		76.77		Peak Found	High	Not Found	Peak Found	Not Found	Not Found	Peak Found	Peak Found	Peak Found	High	0.0004936	0.001955	0.96	86.58	R.ISIEMNGTLEDQLSHLK.Q	[675-691]	Used	Used
	FALSE	High	[R].ISNRPAFMPSEGK.[M]		1.06244e-07	8.68353e-05	1	11	17	A0A0S2Z3G9	A0A0S2Z3G9 [366-378]		0	1433.72	0	0.365	0.921	2.191	0.00198252	0.975402	0.0987765	5.51	51.3	41.36	60.2	174.4	65.4	78.1	19.01	35.88		High	High	High	Peak Found	High	High	High	High	High	High	2.666e-05	4.793e-08	3.14	40.75	R.LSNRPAFMPSEGK.M	[366-378]	Used	Used
	FALSE	High	[R].LSNRPAFMPSEGK.[M]	1xOxidation [M8]	0.000135434	8.68353e-05	1	11	7	A0A0S2Z3G9	A0A0S2Z3G9 [366-378]		0	1449.72	0	1.683	0.983	0.553	0.831796	0.996306	0.654841	49.62	39.88	17.5	107	68.7	124.3	79.72	79.94	22.61		High	High	High	Peak Found	High	High	Peak Found	Peak Found	High	High	2.666e-05	5.24e-05	2.52	28.56	R.LSNRPAFMPSEGK.M	[366-378]	Used	Used
	FALSE	High	[K].LVSIGAEEIVDGNAK.[M]		6.49648e-08	8.68353e-05	1	5	20	A0A0S2Z3G9	A0A0S2Z3G9 [126-140]		0	1514.81	0	2.074	1.054	0.44	0.22897	0.99987	0.0894763	51.45	13.91	7.6	123.4	59.5	117.1	2.22	40.22	42.03		High	High	High	High	High	High	High	High	High	High	2.666e-05	2.956e-08	2.9	67.81	K.LVSIGAEEIVDGNAK.M	[126-140]	Used	Used
	FALSE	High	[R].MAPYQGPDAVPGALDYK.[S]		7.89782e-07	8.68353e-05	1	6	6	A0A0S2Z3G9	A0A0S2Z3G9 [883-899]		0	1792.86	0	0.884	0.826	0.873	0.956364	0.834995	0.985447	16.59	10.7	32.46	89.2	102.8	108	11.04	85.08	18.73		High	High	Not Found	Peak Found	Peak Found	High	High	High	High	High	2.666e-05	3.416e-07	2.58	68.71	R.MAPYQGPDAVPGALDYK.S	[883-899]	Used	Used
	FALSE	High	[R].MAPYQGPDAVPGALDYK.[S]	1xOxidation [M1]	7.60007e-07	8.68353e-05	1	6	2	A0A0S2Z3G9	A0A0S2Z3G9 [883-899]		0	1808.85	0	1.631	1.874	1.047	0.666251	0.571148	0.99993	194.44	116.39	86.3	136.5	83.7	79.9	113.23	2.67	83.83		Peak Found	High	Not Found	Peak Found	Peak Found	Not Found	Peak Found	Peak Found	High	High	2.666e-05	3.273e-07	2.41	63.95	R.MAPYQGPDAVPGALDYK.S	[883-899]	Used	Used
	FALSE	High	[K].MLDAEDIVNTARPDEK.[A]		4.26807e-12	8.68353e-05	1	3	22	A0A0S2Z3G9	A0A0S2Z3G9 [240-255]		0	1816.87	0	1.025	0.878	0.808	0.999964	0.955853	0.935247	22.19	33.45	35.64	98.1	90.3	111.7	23.9	20.74	40.82		High	High	High	Peak Found	High	High	High	High	High	High	2.666e-05	2.382e-12	3.72	68.02	K.MLDAEDIVNTARPDEK.A	[240-255]	Used	Used
	FALSE	High	[K].MLDAEDIVNTARPDEK.[A]	1xOxidation [M1]	4.4175e-06	8.68353e-05	1	3	2	A0A0S2Z3G9	A0A0S2Z3G9 [240-255]		0	1832.87	0	0.416	0.814	1.046	0.171048	0.918665	0.99993	22.58	46.17	40.89	52.6	126.5	120.9	93.39		69.4		Not Found	High	Peak Found	Not Found	Peak Found	Not Found	Peak Found	Peak Found	Peak Found	High	2.666e-05	1.828e-06	1.93	61.56	K.MLDAEDIVNTARPDEK.A	[240-255]	Used	Used
	FALSE	High	[K].MVSDINNGWQHLEQAEK.[G]		6.33652e-11	8.68353e-05	1	5	11	A0A0S2Z3G9	A0A0S2Z3G9 [379-395]		0	1998.93	0	1.02	1.621	2.461	0.999964	0.555575	0.066219	76.6	54.34	85.1	132.5	85.7	81.8	24.62	60.82	52.24		High	High	High	High	High	Peak Found	High	High	Peak Found	High	2.666e-05	3.359e-11	4.34	63.21	K.MVSDINNGWQHLEQAEK.G	[379-395]	Used	Used
	FALSE	High	[K].NFITAEELR.[R]		0.000831008	0.000299145	1	6	5	A0A0S2Z3G9	A0A0S2Z3G9 [860-868]		0	1092.57	0	1.294	0.692	0.716	0.87172	0.450161	0.817233	55.12	10.29	24.68	86.2	89.2	124.6	38.64	44.41	11.89		High	High	Peak Found	High	Peak Found	High	Peak Found	Peak Found	High	High	8.126e-05	0.0003164	1.96	63.01	K.NFITAEELR.R	[860-868]	Used	Used
	FALSE	High	[R].QFASQANVVGPWIQTK.[M]		0.0100647	0.00165817	1	5	1	A0A0S2Z3G9	A0A0S2Z3G9 [653-668]		0	1773.93	0		0.01	0.01		1.32313e-16	1.57202e-16						300			73.27		Not Found	Not Found	Not Found	Not Found	Not Found	Not Found	Peak Found	Peak Found	High	High	0.0007746	0.003471	0.63	105.26	R.QFASQANVVGPWIQTK.M	[653-668]	Used	Used
	FALSE	High	[K].QLEAIDQLHLEYAK.[R]		2.66365e-08	8.68353e-05	1	4	8	A0A0S2Z3G9	A0A0S2Z3G9 [522-535]		0	1670.87	1	0.805	1.403	1.556	0.931451	0.75915	0.628692	37.84	62.91	48.02	84.2	111.7	104.2	58.2	32.44	34.48		High	Peak Found	High	High	Peak Found	Peak Found	High	Peak Found	High	High	2.666e-05	1.234e-08	2.77	69.39	K.QLEAIDQLHLEYAK.R	[522-535]	Used	Used
	FALSE	High	[K].QQSNEHLR.[R]		0.010489	0.00173626	1	5	2	A0A0S2Z3G9	A0A0S2Z3G9 [644-651]		0	1011.5	0	100	1.463	0.01	1.54325e-16	0.766383	1.57202e-16		100.22		283.2		16.8	88.67		139.82		Peak Found	High	Peak Found	Not Found	Not Found	Not Found	Peak Found	Not Found	Peak Found	High	0.0008003	0.003601	2.03	16.21	K.QQSNEHLR.R	[644-651]	Used	Used
	FALSE	High	[R].SIVDYKPNLDLLEQQHQLIQEALIFDNK.[H]		7.57594e-08	8.68353e-05	1	6	4	A0A0S2Z3G9	A0A0S2Z3G9 [696-723]		0	3324.75	0	0.35	0.662	1.968	0.00335326	0.450529	0.188014	9.18	34.97	74.98	55.9	159.7	84.4	33.01	80.99	67.36		Peak Found	Peak Found	High	Peak Found	Peak Found	Peak Found	High	High	High	High	2.666e-05	3.43e-08	2.92	106.95	R.SIVDYKPNLDLLEQQHQLIQEALIFDNK.H	[696-723]	Used	Used
	FALSE	High	[K].STLPDADRER.[E]		0.00407633	0.000877416	1	4	5	A0A0S2Z3G9	A0A0S2Z3G9 [575-584]		1	1159.57	0	1.238	1.151	0.989	0.937226	0.995233	0.99993	19.69	19.69	37.86	117.3	90.8	91.9	7.27	37.76	20.85		High	High	Peak Found	High	Peak Found	Peak Found	High	High	Peak Found	High	0.000438	0.001504	2.2	24.28	K.STLPDADRER.E	[575-584]	Used	Used
	FALSE	High	[R].TINEVENQILTR.[D]		1.36917e-07	8.68353e-05	2	18	32	A0A024R694; A0A0S2Z3G9	A0A024R694 [727-738]; A0A0S2Z3G9 [746-757]		0	1429.76	1	1.099	0.777	0.65	0.997591	0.747114	0.509578	51.37	21.5	20.82	90.7	82.5	126.8	28.5	49.03	38.04	Shared	High	High	High	High	High	High	High	High	High	High	2.666e-05	6.124e-08	2.75	66.36	R.TINEVENQILTR.D	[746-757]	Used	Used
	FALSE	High	[R].TIPWLEDR.[V]		0.0198062	0.00284833	1	6	6	A0A0S2Z3G9	A0A0S2Z3G9 [312-319]		0	1029.54	0	0.014	0.014	1.038	1.54325e-16	1.32313e-16	0.99993	0.01	0.01	32.68	2.1	151.7	146.2	167.4	0.84	24.36		Peak Found	Peak Found	High	High	High	Not Found	High	Peak Found	High	High	0.001324	0.006379	1.13	72.42	R.TIPWLEDR.V	[312-319]	Used	Used
	FALSE	High	[K].TIQEMQQK.[L]		0.0114922	0.00193808	1	5	7	A0A0S2Z3G9	A0A0S2Z3G9 [324-331]		0	1005.5	0	0.924	1.244	1.346	0.974092	0.937563	0.898375	20.76	16.23	29.06	104	112.5	83.6	14.22	25.09	18.39		High	High	High	High	High	Peak Found	High	Peak Found	High	High	0.00086	0.003894	1.57	23.36	K.TIQEMQQK.L	[324-331]	Used	Used
	FALSE	High	[R].VEQIAAIAQELNELDYYDSHNVNTR.[C]		3.07827e-06	8.68353e-05	1	4	3	A0A0S2Z3G9	A0A0S2Z3G9 [470-494]		0	2905.4	0	1.411	0.507	0.359	0.859987	0.108057	0.0203426	73.98	9.86	10.58	79.8	56.6	163.6	36.75	77.16	36.79		Peak Found	Peak Found	Not Found	Peak Found	High	Not Found	High	High	Peak Found	High	2.666e-05	1.29e-06	2.21	101.48	R.VEQIAAIAQELNELDYYDSHNVNTR.C	[470-494]	Used	Used
	FALSE	High	[K].VLAGDKNFITAEELR.[R]		2.3047e-05	8.68353e-05	1	6	8	A0A0S2Z3G9	A0A0S2Z3G9 [854-868]		1	1675.9	0	1.183	0.626	0.529	0.978846	0.571331	0.500514	103.05	45.1	21.18	99.5	75.4	125.2	79.94	61.46	41.36		High	High	Peak Found	High	Peak Found	High	Peak Found	High	High	High	2.666e-05	9.215e-06	2.42	61.38	K.VLAGDKNFITAEELR.R	[854-868]	Used	Used
	FALSE	High	[K].VLAVNQENEHLMEDYEK.[L]		9.62684e-10	8.68353e-05	1	6	17	A0A0S2Z3G9	A0A0S2Z3G9 [284-300]		0	2060.96	0	0.759	0.741	0.59	0.868449	0.69756	0.26504	42.4	32.3	24.96	65.9	86.9	147.2	36.67	58.81	30.96		High	High	High	High	High	High	High	High	High	High	2.666e-05	4.804e-10	3.39	61.48	K.VLAVNQENEHLMEDYEK.L	[284-300]	Used	Used
	FALSE	High	[K].VLAVNQENEHLMEDYEK.[L]	1xOxidation [M12]	0.000358083	8.68353e-05	1	6	2	A0A0S2Z3G9	A0A0S2Z3G9 [284-300]		0	2076.95	0	1.704	0.981	0.576	0.535559	0.995634	0.716154	0	19.21	6.62	115.1	67.6	117.4			18.88		Not Found	High	Not Found	Not Found	Peak Found	Not Found	Peak Found	Not Found	High	High	2.666e-05	0.0001366	1.59	49.8	K.VLAVNQENEHLMEDYEK.L	[284-300]	Used	Used
FALSE	High	Master Protein	A0A087WVQ6	Clathrin heavy chain OS=Homo sapiens OX=9606 GN=CLTC PE=1 SV=1	0	342.112	38	56	389	56	1679	191.9	5.69	517.16	56	0	1.068	1.07	1.02	0.909054	0.963762	0.980267	49.42	53.42	62.48	99.2	103.3	97.5	4.44	8.02	3.42	High	High	High	High	High	High	High	High	High	1
	Checked	Confidence	Annotated Sequence	Modifications	Qvality PEP	Qvality q-value	# Protein Groups	# Proteins	# PSMs	Master Protein Accessions	Positions in Master Proteins	Modifications in Master Proteins	# Missed Cleavages	Theo. MH+ [Da]	# Razor Quan Results	Abundance Ratio: (C) / (HP)	Abundance Ratio: (C) / (HS)	Abundance Ratio: (HP) / (HS)	Abundance Ratio Adj. P-Value: (C) / (HP)	Abundance Ratio Adj. P-Value: (C) / (HS)	Abundance Ratio Adj. P-Value: (HP) / (HS)	Abundance Ratio Variability [%]: (C) / (HP)	Abundance Ratio Variability [%]: (C) / (HS)	Abundance Ratio Variability [%]: (HP) / (HS)	Abundances (Grouped): C	Abundances (Grouped): HP	Abundances (Grouped): HS	Abundances (Grouped) CV [%]: C	Abundances (Grouped) CV [%]: HP	Abundances (Grouped) CV [%]: HS	Quan Info	Found in Sample: [S1] F1: Sample, C, C1	Found in Sample: [S2] F2: Sample, C, C2	Found in Sample: [S3] F3: Sample, C, C3	Found in Sample: [S4] F4: Sample, HP, HP1	Found in Sample: [S5] F5: Sample, HP, HP2	Found in Sample: [S6] F6: Sample, HP, HP3	Found in Sample: [S7] F7: Sample, HS, HS1	Found in Sample: [S8] F8: Sample, HS, HS2	Found in Sample: [S9] F9: Sample, HS, HS3	Confidence (by Search Engine): Sequest HT	Percolator q-Value (by Search Engine): Sequest HT	Percolator PEP (by Search Engine): Sequest HT	XCorr (by Search Engine): Sequest HT	Top Apex RT [min]	Sequence in Protein	Positions in Proteins	Quan Usage	Quan Ratio Usage
	FALSE	High	[R].AHIAQLCEK.[A]	1xCarbamidomethyl [C7]	0.000319782	8.68353e-05	1	5	8	A0A087WVQ6	A0A087WVQ6 [615-623]		0	1069.55	0	0.215	0.177	0.751	1.10256e-06	3.36509e-09	0.864575	15.15	12.98	12.34	27.7	116.8	155.5	133.57	27.45	3		Peak Found	High	Not Found	High	High	High	High	High	High	High	2.666e-05	0.0001222	2.46	25.01	R.AHIAQLCEK.A	[615-623]	Used	Used
	FALSE	High	[R].ALEHFTDLYDIK.[R]		1.81376e-08	8.68353e-05	1	2	15	A0A087WVQ6	A0A087WVQ6 [630-641]		0	1464.74	0	1.01	1.396	1.048	0.999964	0.804718	0.99993	43.35	47.25	67.19	111.4	110.3	78.2	19.34	45.87	38		Peak Found	High	High	High	High	High	High	High	High	High	2.666e-05	8.465e-09	3.29	69.62	R.ALEHFTDLYDIK.R	[630-641]	Used	Used
	FALSE	High	[R].CNEPAVWSQLAK.[A]	1xCarbamidomethyl [C1]	3.17437e-06	8.68353e-05	1	2	7	A0A087WVQ6	A0A087WVQ6 [1106-1117]		0	1402.68	0	0.996	1.074	1.078	0.999942	0.99987	0.999669	44.56	26.07	43.18	104.1	97.5	98.4	24.37	46.44	20.5		High	Peak Found	High	High	High	High	Peak Found	High	High	High	2.666e-05	1.327e-06	2.36	66.07	R.CNEPAVWSQLAK.A	[1106-1117]	Used	Used
	FALSE	High	[K].DAMQYASESK.[D]		0.000154205	8.68353e-05	1	5	7	A0A087WVQ6	A0A087WVQ6 [1540-1549]		0	1129.48	0	0.85	1.419	1.745	0.941583	0.749813	0.443646	13.99	57.42	58.45	105.3	120.6	74.2	12.52	20.39	55.12		High	High	High	High	High	High	High	Not Found	Peak Found	High	2.666e-05	5.962e-05	2.17	35.25	K.DAMQYASESK.D	[1540-1549]	Used	Used
	FALSE	High	[R].DPHLACVAYER.[G]	1xCarbamidomethyl [C6]	0.0308467	0.00470208	1	4	2	A0A087WVQ6	A0A087WVQ6 [917-927]		0	1330.62	0	1.216	100	100	0.987431	1.32313e-16	1.57202e-16	102.08			164.6	135.4			80.2			Not Found	Peak Found	Not Found	High	Peak Found	Not Found	Not Found	Not Found	High	High	0.00195	0.009569	0.72	44.79	R.DPHLACVAYER.G	[917-927]	Used	Used
	FALSE	High	[K].EAIDSYIK.[A]		0.0050181	0.00100761	1	2	6	A0A087WVQ6	A0A087WVQ6 [1127-1134]		0	938.483	0	0.969	1.096	1.132	0.998247	0.99987	0.994842	15.75	19.31	21.18	101.9	105.2	92.9	3.93	14.42	16.38		Not Found	High	High	High	High	High	Peak Found	Peak Found	High	High	0.0004891	0.001837	1.52	49.95	K.EAIDSYIK.A	[1127-1134]	Used	Used
	FALSE	High	[K].EDKLECSEELGDLVK.[TS]	1xCarbamidomethyl [C6]	3.83479e-07	8.68353e-05	1	5	6	A0A087WVQ6	A0A087WVQ6 [458-472]		1	1763.84	0	1.805	1.194	0.58	0.516836	0.984707	0.530989	42.78	46.26	14.46	121.3	77	101.7	17.64	44.38	45.03		High	High	High	High	Peak Found	Not Found	High	High	Peak Found	High	2.666e-05	1.678e-07	2.77	65.36	K.EDKLECSEELGDLVK.S	[458-472]	Used	Used
	FALSE	High	[R].EHLELFWSR.[V]		0.0348341	0.00526995	1	3	2	A0A087WVQ6	A0A087WVQ6 [1338-1346]		0	1216.61	0	5.869	5.38	1.446	0.00744734	0.0337837	0.993013	0.37	147.9	93.74	221.2	37.7	41.1		57.7	99.88		Not Found	High	Not Found	Peak Found	Peak Found	Peak Found	Peak Found	Not Found	High	High	0.002179	0.01068	1.25	72.18	R.EHLELFWSR.V	[1338-1346]	Used	Used
	FALSE	High	[R].ENPYYDSR.[V]		0.0248173	0.00371575	1	2	8	A0A087WVQ6	A0A087WVQ6 [900-907]		0	1043.44	0	1.087	1.72	1.582	0.997648	0.363418	0.685072	10.13	48.22	48.22	119.9	110.3	69.7	18.86	20.87	42.09		High	High	High	High	High	High	High	Peak Found	High	High	0.001627	0.00781	1.45	31.08	R.ENPYYDSR.V	[900-907]	Used	Used
	FALSE	High	[K].EVCFACVDGK.[E]	2xCarbamidomethyl [C3; C6]	0.00056966	0.000240272	1	3	9	A0A087WVQ6	A0A087WVQ6 [1259-1268]		0	1184.51	0	1.011	1.11	1.059	0.999964	0.998773	0.99993	18.57	12.26	13.36	102.1	106	91.9	6.85	14.01	11.06		High	High	High	High	High	High	High	High	High	High	4.753e-05	0.0002165	1.73	50.18	K.EVCFACVDGK.E	[1259-1268]	Used	Used
	FALSE	High	[K].FDVNTSAVQVLIEHIGNLDR.[A]		1.33972e-09	8.68353e-05	1	2	5	A0A087WVQ6	A0A087WVQ6 [1079-1098]		0	2240.17	0	1.211	1.879	1.206	0.962197	0.516817	0.974263	55.36	81.52	106.44	138	88.5	73.4	46.98	57.98	84.26		Peak Found	High	High	Peak Found	High	Peak Found	High	Peak Found	Peak Found	High	2.666e-05	6.646e-10	3.23	111.3	K.FDVNTSAVQVLIEHIGNLDR.A	[1079-1098]	Used	Used
	FALSE	High	[K].FNALFAQGNYSEAAK.[V]		8.8629e-07	8.68353e-05	1	2	7	A0A087WVQ6	A0A087WVQ6 [372-386]		0	1630.79	0	1.197	1.355	1.136	0.9767	0.890742	0.993013	22.13	19.05	21.56	122.9	94.2	82.9	18.47	8.84	19.23		High	Peak Found	High	High	High	Peak Found	Peak Found	High	High	High	2.666e-05	3.799e-07	2.46	68.15	K.FNALFAQGNYSEAAK.V	[372-386]	Used	Used
	FALSE	High	[R].GQFSTDELVAEVEK.[R]		0.000174222	8.68353e-05	1	4	4	A0A087WVQ6	A0A087WVQ6 [842-855]		0	1551.75	0	1.729	0.685	0.421	0.58201	0.66294	0.134207	85.35	21.1	15.79	81.3	72.8	145.9	69.75	94.05	55.96		High	Peak Found	High	Peak Found	Peak Found	Not Found	High	Peak Found	High	High	2.666e-05	6.722e-05	1.62	81.45	R.GQFSTDELVAEVEK.R	[842-855]	Used	Used
	FALSE	High	[K].HDVVFLITK.[Y]		2.9694e-05	8.68353e-05	1	2	14	A0A087WVQ6	A0A087WVQ6 [274-282]		0	1071.62	0	1.424	1.32	0.931	0.830824	0.889346	0.989558	37.92	38.95	11.19	137.6	79.9	82.6	27.75	32.84	33.83		High	High	High	High	High	High	High	High	High	High	2.666e-05	1.186e-05	3.16	56.52	K.HDVVFLITK.Y	[274-282]	Used	Used
	FALSE	High	[K].HELIEFR.[R]		0.062163	0.00927128	1	5	1	A0A087WVQ6	A0A087WVQ6 [1506-1512]		0	943.5	0	100	0.348	0.01	1.54325e-16	0.17923	1.57202e-16		1.58		77.4		222.6	2.62		12.68		Peak Found	Not Found	Peak Found	Not Found	Not Found	Not Found	Peak Found	Not Found	High	High	0.003641	0.01865	1.71	47.81	K.HELIEFR.R	[1506-1512]	Used	Used
	FALSE	High	[R].HSSLAGCQIINYR.[T]	1xCarbamidomethyl [C7]	0.026606	0.00403119	1	2	4	A0A087WVQ6	A0A087WVQ6 [149-161]		0	1518.75	0	19.543	13.342	0.512	1.54325e-16	1.20593e-12	0.623141	62.21	82.24	8.35	260.6	13.3	26	54.72		65.92		High	Not Found	High	Not Found	Not Found	Peak Found	Peak Found	Peak Found	High	High	0.001744	0.008319	0.87	47.74	R.HSSLAGCQIINYR.T	[149-161]	Used	Used
	FALSE	High	[R].KDPELWGSVLLESNPYR.[R]		9.04085e-08	8.68353e-05	1	2	8	A0A087WVQ6	A0A087WVQ6 [955-971]		1	2003.02	0	1.104	1.415	1.329	0.997035	0.846943	0.916369	27.68	48.74	49.67	118.7	97.5	83.9	10.59	36.44	41.92		High	Peak Found	High	Peak Found	High	High	High	High	Peak Found	High	2.666e-05	4.078e-08	3.38	93.33	R.KDPELWGSVLLESNPYR.R	[955-971]	Used	Used
	FALSE	High	[R].KFDVNTSAVQVLIEHIGNLDR.[A]		2.54667e-05	8.68353e-05	1	2	1	A0A087WVQ6	A0A087WVQ6 [1078-1098]		1	2368.26	0	1.173	2.644	2.671	0.987175	0.605883	0.615428	98.73	28.7	136.61	125.6	126.9	47.5	41.76	95.83			Peak Found	High	Peak Found	Peak Found	Peak Found	Not Found	Peak Found	Not Found	Not Found	High	2.666e-05	1.02e-05	2.54	103.83	R.KFDVNTSAVQVLIEHIGNLDR.A	[1078-1098]	Used	Used
	FALSE	High	[R].KFNALFAQGNYSEAAK.[V]		0.00973865	0.00157042	1	2	1	A0A087WVQ6	A0A087WVQ6 [371-386]		1	1758.88	0	0.629	1.841	1.971	0.616124	0.761767	0.614411	12.56	70.92	76.53	90.6	160.2	49.2	16.98	57.35	67.16		Not Found	Peak Found	High	Peak Found	Peak Found	Peak Found	Peak Found	Peak Found	Not Found	High	0.0007497	0.003357	1.81	56.89	R.KFNALFAQGNYSEAAK.V	[371-386]	Used	Used
	FALSE	High	[R].KVSQPIEGHAASFAQFK.[M]		4.95492e-11	8.68353e-05	1	2	6	A0A087WVQ6	A0A087WVQ6 [193-209]		1	1844.97	0	1.204	1.523	1.198	0.982027	0.906245	0.993495	52.47	36.33	82.05	119.8	99.5	80.6	17.67	77.24	34.44		High	Peak Found	High	High	Peak Found	High	High	High	Not Found	High	2.666e-05	2.64e-11	3.55	46.39	R.KVSQPIEGHAASFAQFK.M	[193-209]	Used	Used
	FALSE	High	[R].IAAYLFK.[G]		0.0219752	0.00308791	1	5	5	A0A087WVQ6	A0A087WVQ6 [1514-1520]		0	825.487	0	100	100		1.54325e-16	1.32313e-16					300							High	High	Peak Found	High	Peak Found	High	High	Peak Found	Not Found	High	0.00144	0.007024	2.17	60.28	R.IAAYLFK.G	[1514-1520]	Used	Used
	FALSE	High	[R].LAELEEFINGPNNAHIQQVGDR.[C]		3.57017e-05	8.68353e-05	1	3	2	A0A087WVQ6	A0A087WVQ6 [1187-1208]		0	2464.22	0	100	0.844	0.01	1.54325e-16	0.923436	1.57202e-16		25.67		140.7		159.3	24.51		39.54		High	Peak Found	Not Found	Not Found	Not Found	Not Found	Peak Found	High	Peak Found	High	2.666e-05	1.414e-05	1.62	77.79	R.LAELEEFINGPNNAHIQQVGDR.C	[1187-1208]	Used	Used
	FALSE	High	[R].LASTLVHLGEYQAAVDGAR.[K]		8.82983e-13	8.68353e-05	1	3	23	A0A087WVQ6	A0A087WVQ6 [1231-1249]		0	1971.03	0	1.151	0.919	0.816	0.978095	0.941913	0.934776	47.79	19.47	24.07	102.3	88.9	108.9	17.97	50.28	14.9		High	High	High	High	High	High	High	High	High	High	2.666e-05	5.113e-13	4.06	71.66	R.LASTLVHLGEYQAAVDGAR.K	[1231-1249]	Used	Used
	FALSE	High	[K].LDASESLR.[K]		0.00665914	0.00127158	1	4	4	A0A087WVQ6	A0A087WVQ6 [1617-1624]		0	890.458	0	0.89	1.827	1.844	0.974944	0.272402	0.331166	101.96	11.53	29.64	117.3	118.5	64.2	78.38	33.36	3.62		Peak Found	High	Peak Found	High	High	Peak Found	Peak Found	Peak Found	High	High	0.0006083	0.002379	2.01	33.33	K.LDASESLR.K	[1617-1624]	Used	Used
	FALSE	High	[K].LECSEELGDLVK.[TS]	1xCarbamidomethyl [C3]	0.000766275	0.000299145	1	5	3	A0A087WVQ6	A0A087WVQ6 [461-472]		0	1391.67	0	1.444	0.776	0.55	0.839679	0.781456	0.270907	38.42	14	14.47	100.7	70.8	128.6	21.73	57.68	21.18		Not Found	High	Peak Found	Peak Found	Peak Found	High	High	Peak Found	Peak Found	High	8.126e-05	0.0002902	1.86	66.91	K.LECSEELGDLVK.S	[461-472]	Used	Used
	FALSE	High	[R].IHEGCEEPATHNALAK.[I]	1xCarbamidomethyl [C5]	2.24086e-14	8.68353e-05	1	2	16	A0A087WVQ6	A0A087WVQ6 [870-885]		0	1776.83	0	1.005	0.866	0.862	0.999964	0.930168	0.937567	30.87	9.37	29.32	95.3	94.8	110	14.68	30.59			High	High	High	High	High	High	High	High	High	High	2.666e-05	1.401e-14	4.43	25.56	R.IHEGCEEPATHNALAK.I	[870-885]	Used	Used
	FALSE	High	[K].LHIIEVGTPPTGNQPFPK.[K]		0.000733057	0.000299145	1	2	4	A0A087WVQ6	A0A087WVQ6 [232-249]		0	1945.05	0	1.086	1.329	1.315	0.996712	0.947991	0.955369	27.07	18	17.94	109.4	108.3	82.3	22.44	18.53	9.03		Peak Found	Peak Found	High	High	Peak Found	High	High	Peak Found	Peak Found	High	8.126e-05	0.000279	1.4	67.65	K.LHIIEVGTPPTGNQPFPK.K	[232-249]	Used	Used
	FALSE	High	[K].LLYNNVSNFGR.[L]		0.000976826	0.000299145	1	3	10	A0A087WVQ6	A0A087WVQ6 [1220-1230]		0	1296.67	0	1.121	0.758	0.676	0.988823	0.826514	0.816303	69.3	36.86	64.46	93.4	83.3	123.2	34.92	95.89	51.6		High	High	High	High	High	Peak Found	High	High	High	High	8.126e-05	0.0003705	1.45	100.23	K.LLYNNVSNFGR.L	[1220-1230]	Used	Used
	FALSE	High	[R].LPVVIGGLLDVDCSEDVIK.[N]	1xCarbamidomethyl [C13]	3.83266e-12	8.68353e-05	1	2	2	A0A087WVQ6	A0A087WVQ6 [816-834]		0	2041.09	0	2.355	1.064	0.738	0.14504	0.99987	0.869954	167.44	29.05	57.85	123.1	52.3	124.6	15.4	110.77	53.85		High	Peak Found	Not Found	Peak Found	High	Not Found	Peak Found	Peak Found	Peak Found	High	2.666e-05	2.156e-12	3.64	103.53	R.LPVVIGGLLDVDCSEDVIK.N	[816-834]	Used	Used
	FALSE	High	[R].ISGETIFVTAPHEATAGIIGVNR.[K]		1.61868e-05	8.68353e-05	1	2	5	A0A087WVQ6	A0A087WVQ6 [302-324]		0	2353.25	0	1.55	0.909	0.735	0.584168	0.941417	0.836404	56.3	66.93	23	109.3	70.5	120.2	58.91	39.32	27.49		High	Peak Found	Peak Found	Peak Found	High	Peak Found	Peak Found	High	High	High	2.666e-05	6.537e-06	2.16	82.08	R.ISGETIFVTAPHEATAGIIGVNR.K	[302-324]	Used	Used
	FALSE	High	[K].LTDQLPLIIVCDR.[F]	1xCarbamidomethyl [C11]	2.88561e-07	8.68353e-05	1	4	6	A0A087WVQ6	A0A087WVQ6 [772-784]		0	1555.85	0	0.971	1.325	1.74	0.998247	0.873777	0.358437	26.58	37.44	39.72	107.7	110.9	81.3	11.69	35.28	35.72		High	High	Peak Found	Peak Found	High	Peak Found	Peak Found	High	High	High	2.666e-05	1.266e-07	2.68	91.85	K.LTDQLPLIIVCDR.F	[772-784]	Used	Used
	FALSE	High	[K].IVLDNSVFSEHR.[N]		1.36301e-06	8.68353e-05	1	4	20	A0A087WVQ6	A0A087WVQ6 [1015-1026]		0	1415.73	2	1.605	0.811	0.497	0.478888	0.815986	0.136865	30.46	3.41	6.54	105.4	64.7	130	11.51	27.71	10.35		High	High	High	High	High	High	High	High	High	High	2.666e-05	5.79e-07	2.32	56.76	K.IVLDNSVFSEHR.N	[1015-1026]	Used	Used
	FALSE	High	[K].IYIDSNNNPER.[F]		9.89926e-06	8.68353e-05	1	2	9	A0A087WVQ6	A0A087WVQ6 [886-896]		0	1334.63	0	1.036	0.836	0.807	0.999964	0.847655	0.927389	35.51	4.7	27.25	94.9	91.6	113.5	7.03	32.18	10.1		High	High	High	High	High	High	High	High	High	High	2.666e-05	4.05e-06	2.28	38.33	K.IYIDSNNNPER.F	[886-896]	Used	Used
	FALSE	High	[R].NLQNLLILTAIK.[A]		6.39636e-05	8.68353e-05	1	4	2	A0A087WVQ6	A0A087WVQ6 [1027-1038]		0	1353.85	0	0.901	0.328	0.257	0.988703	0.0289488	0.0142517	85.27	5.26	4.95	60.4	67.1	172.4	19.85	89.46	66.41		Peak Found	Peak Found	Not Found	Peak Found	High	Not Found	High	Peak Found	Peak Found	High	2.666e-05	2.512e-05	2.36	100.74	R.NLQNLLILTAIK.A	[1027-1038]	Used	Used
	FALSE	High	[R].NNLAGAEELFAR.[K]		3.08561e-05	8.68353e-05	1	2	11	A0A087WVQ6	A0A087WVQ6 [359-370]		0	1304.66	0	1.102	1.176	1.197	0.992362	0.986221	0.974743	20.51	18.89	30.56	106.3	94.4	99.3	13.29	20.27	19.77		High	High	High	High	High	High	Peak Found	High	Peak Found	High	2.666e-05	1.226e-05	1.6	70.7	R.NNLAGAEELFAR.K	[359-370]	Used	Used
	FALSE	High	[K].NNRPSEGPLQTR.[L]		2.0511e-08	8.68353e-05	1	2	16	A0A087WVQ6	A0A087WVQ6 [576-587]		0	1368.7	1	1.811	1.143	0.72	0.317941	0.996306	0.786154	47.04	41.01	25.7	113.9	62.9	123.2	20.57	51.04	37.38		Peak Found	High	High	High	High	High	High	High	High	High	2.666e-05	9.571e-09	3.79	22.58	K.NNRPSEGPLQTR.L	[576-587]	Used	Used
	FALSE	High	[K].QLPLVKPYLR.[S]		0.0509892	0.0075704	1	3	1	A0A087WVQ6	A0A087WVQ6 [1448-1457]		0	1226.76	0	0.205	0.134	0.653	0.127781	0.00469834	0.861182	0	0	0	22.5	109.6	167.9					Not Found	Peak Found	Not Found	Not Found	High	Not Found	Peak Found	Not Found	Not Found	High	0.002978	0.0153	1.36	55.29	K.QLPLVKPYLR.S	[1448-1457]	Used	Used
	FALSE	High	[R].QNLQICVQVASK.[Y]	1xCarbamidomethyl [C6]	0.0112087	0.00189833	1	2	2	A0A087WVQ6	A0A087WVQ6 [681-692]		0	1387.74	0	7.548	0.941	0.097	4.64879e-05	0.99371	8.04884e-06	102.01	30.22	0.27	142.4	13.9	143.7	30.22	142.59	14.5		Peak Found	Peak Found	Peak Found	Peak Found	High	Peak Found	High	Peak Found	Not Found	High	0.0008517	0.003811	1.43	53.7	R.QNLQICVQVASK.Y	[681-692]	Used	Used
	FALSE	High	[K].RDPHLACVAYER.[G]	1xCarbamidomethyl [C7]	2.49354e-07	8.68353e-05	1	4	12	A0A087WVQ6	A0A087WVQ6 [916-927]		1	1486.72	0	0.973	0.507	0.344	0.998247	0.356424	0.0558909	93.36	14.27	14.26	68.8	95.5	135.7	63.36	69.36	94.17		High	High	High	High	High	High	High	High	High	High	2.666e-05	1.098e-07	4.04	32.17	K.RDPHLACVAYER.G	[916-927]	Used	Used
	FALSE	High	[R].RKDPELWGSVLLESNPYR.[R]		0.025034	0.00374528	1	2	1	A0A087WVQ6	A0A087WVQ6 [954-971]		2	2159.12	0	0.01	0.01	0.132	1.54325e-16	1.32313e-16	0.00410345			3.83		34.9	265.1		8.69	119.66		Not Found	Not Found	Not Found	Peak Found	Not Found	Peak Found	Peak Found	Not Found	High	High	0.001634	0.007866	1.09	82.2	R.RKDPELWGSVLLESNPYR.R	[954-971]	Used	Used
	FALSE	High	[K].SVDPTLALSVYLR.[A]		0.00360947	0.000797753	1	2	4	A0A087WVQ6	A0A087WVQ6 [473-485]		0	1433.8	0	2.34	2.224	1.1	0.323182	0.464515	0.99993	120.55	103.01	106.54	165.2	70.6	64.2	42.61	127.23	109.97		Peak Found	High	Peak Found	Peak Found	High	Peak Found	Peak Found	High	High	High	0.000404	0.001347	0.53	97.3	K.SVDPTLALSVYLR.A	[473-485]	Used	Used
	FALSE	High	[K].SVNESLNNLFITEEDYQALR.[T]		0.00942404	0.00157042	1	4	2	A0A087WVQ6	A0A087WVQ6 [1466-1485]		0	2355.15	0	1.529	0.979	0.641	0.688691	0.994951	0.637327	45.06	22.81	19.29	115.2	75.4	109.4	22.15	47.42	12.66		Peak Found	Peak Found	Not Found	Peak Found	High	Not Found	High	Peak Found	Peak Found	High	0.0007319	0.003252	0.98	100.63	K.SVNESLNNLFITEEDYQALR.T	[1466-1485]	Used	Used
	FALSE	High	[K].TLQIFNIEMK.[S]		0.00131887	0.000399974	1	7	4	A0A087WVQ6	A0A087WVQ6 [91-100]		0	1236.67	0	0.978	1.248	1.153	0.999942	0.965394	0.989321	19.97	31.36	21.95	98.7	101	100.3	21.91	10.2	21.52		High	Peak Found	Peak Found	High	Peak Found	Peak Found	Peak Found	High	Peak Found	High	0.0001062	0.0005004	1.26	88.33	K.TLQIFNIEMK.S	[91-100]	Used	Used
	FALSE	High	[R].TSIDAYDNFDNISLAQR.[L]		0.0129222	0.00226547	1	4	1	A0A087WVQ6	A0A087WVQ6 [1486-1502]		0	1942.91	0	100	0.01	0.01	1.54325e-16	1.32313e-16	1.57202e-16		0		2.7		297.3	18.43		21.22		Peak Found	Peak Found	Not Found	Not Found	Not Found	Not Found	High	Peak Found	Peak Found	High	0.0009835	0.004325	0.45	82.39	R.TSIDAYDNFDNISLAQR.L	[1486-1502]	Used	Used
	FALSE	High	[K].VANVELYYR.[A]		6.39636e-05	8.68353e-05	1	3	7	A0A087WVQ6	A0A087WVQ6 [1402-1410]		0	1126.59	0	0.684	0.6	0.876	0.822164	0.609719	0.989344	8.71	27.89	58.42	79	105.7	115.3	41.58	43.3	78.01		Peak Found	Peak Found	High	High	High	High	High	High	Peak Found	High	2.666e-05	2.506e-05	2.51	55.57	K.VANVELYYR.A	[1402-1410]	Used	Used
	FALSE	High	[K].VDKLDASESLR.[K]		1.80247e-05	8.68353e-05	1	4	16	A0A087WVQ6	A0A087WVQ6 [1614-1624]		1	1232.65	0	0.88	0.87	0.99	0.965486	0.944203	0.99993	22.14	15.74	15.7	88.6	109.6	101.8	22.39	13.61	6.59		High	High	High	High	High	High	High	High	High	High	2.666e-05	7.252e-06	2.28	34.93	K.VDKLDASESLR.K	[1614-1624]	Used	Used
	FALSE	High	[K].VGEQAQVVIIDMNDPSNPIR.[R]		0.000766275	0.000299145	1	5	3	A0A087WVQ6	A0A087WVQ6 [44-63]		0	2195.11	0	0.684	0.609	0.844	0.723285	0.464145	0.972527	12.05	12.82	27.41	74.4	108.9	116.7	20.39	27.87	36.8		Peak Found	Peak Found	Not Found	High	Peak Found	Not Found	High	High	Peak Found	High	8.126e-05	0.0002913	1.4	84.77	K.VGEQAQVVIIDMNDPSNPIR.R	[44-63]	Used	Used
	FALSE	High	[K].VIQCFAETGQVQK.[I]	1xCarbamidomethyl [C4]	6.47582e-09	8.68353e-05	1	2	8	A0A087WVQ6	A0A087WVQ6 [492-504]		0	1507.76	0	0.57	1.416	2.517	0.162083	0.825446	0.011848	14.39	42.81	60.28	80.4	157.2	62.4	26.52	42.98	54.54		Peak Found	High	High	Peak Found	High	High	High	High	High	High	2.666e-05	3.104e-09	3.73	46.1	K.VIQCFAETGQVQK.I	[492-504]	Used	Used
	FALSE	High	[R].VMEYINR.[L]		0.00775355	0.00134363	1	2	11	A0A087WVQ6	A0A087WVQ6 [1044-1050]		0	924.461	0	1.019	1.278	2.06	0.999964	0.936061	0.272431	10.87	18.6	62.01	110.3	103.4	86.3	4.32	43.01	34.91		High	High	High	High	High	High	High	High	High	High	0.0006384	0.002742	1.46	39.65	R.VMEYINR.L	[1044-1050]	Used	Used
	FALSE	High	[R].VMEYINR.[L]	1xOxidation [M2]	0.0162512	0.00257258	1	2	2	A0A087WVQ6	A0A087WVQ6 [1044-1050]		0	940.456	0	1.222	0.446	0.51	0.978846	0.52427	0.671559	73.14	13.75	25.44	61.7	99.7	138.5	59.86	39.43	105.43		Peak Found	Peak Found	Peak Found	Peak Found	Peak Found	Peak Found	Peak Found	Peak Found	High	High	0.001177	0.005348	1.26	28.67	R.VMEYINR.L	[1044-1050]	Used	Used
	FALSE	High	[K].VSQPIEGHAASFAQFK.[M]		5.28596e-10	8.68353e-05	1	2	16	A0A087WVQ6	A0A087WVQ6 [194-209]		0	1716.87	0	1.285	1.996	1.547	0.921205	0.151861	0.648877	8.81	9.37	11.68	132.4	101.8	65.8	3.58	6.35	12.01		High	High	High	High	High	High	High	High	High	High	2.666e-05	2.672e-10	2.83	55.05	K.VSQPIEGHAASFAQFK.M	[194-209]	Used	Used
	FALSE	High	[R].VVGAMQLYSVDR.[K]		3.4544e-06	8.68353e-05	1	4	6	A0A087WVQ6	A0A087WVQ6 [181-192]		0	1337.69	0	1.191	1.015	0.808	0.978846	0.99987	0.90167	65.26	37.86	67.28	104.2	87.5	108.3	27.6	77.67	21.79		High	Peak Found	Peak Found	High	High	Peak Found	Peak Found	High	High	High	2.666e-05	1.446e-06	2.3	65.21	R.VVGAMQLYSVDR.K	[181-192]	Used	Used
	FALSE	High	[R].VVGAMQLYSVDR.[K]	1xOxidation [M5]	2.99229e-05	8.68353e-05	1	4	4	A0A087WVQ6	A0A087WVQ6 [181-192]		0	1353.68	0	0.574	4.132	7.67	0.461166	0.0475176	0.0002385	44.39	111.89	131.37	96.8	179.7	23.4	95.47	100.58	65.46		High	High	Peak Found	Peak Found	High	High	Peak Found	Peak Found	Peak Found	High	2.666e-05	1.195e-05	2.33	53.74	R.VVGAMQLYSVDR.K	[181-192]	Used	Used
	FALSE	High	[K].WLLLTGISAQQNR.[V]		0.0532406	0.00791508	1	2	2	A0A087WVQ6	A0A087WVQ6 [168-180]		0	1499.83	0	0.527	0.397	0.82	0.607713	0.229426	0.967365	11.51	5.06	25.87	52	98.7	149.2	19.75	43.3	24.3		Peak Found	Peak Found	Not Found	Peak Found	High	Not Found	Peak Found	Peak Found	High	High	0.003125	0.01603	0.78	86.73	K.WLLLTGISAQQNR.V	[168-180]	Used	Used
	FALSE	High	[K].YESLELCRPVLQQGR.[K]	1xCarbamidomethyl [C7]	1.92621e-06	8.68353e-05	1	2	18	A0A087WVQ6	A0A087WVQ6 [434-448]		0	1847.94	0	1.011	1.039	0.982	0.999964	0.99987	0.99993	55.6	27.33	62.69	100.1	99	100.8	19.19	49.96	26.47		High	High	High	High	High	High	High	Peak Found	High	High	2.666e-05	8.145e-07	2.4	59.99	K.YESLELCRPVLQQGR.K	[434-448]	Used	Used
	FALSE	High	[K].YGYIHLYDLETGTCIYMNR.[I]	1xCarbamidomethyl [C14]	0.0348341	0.00526995	1	2	1	A0A087WVQ6	A0A087WVQ6 [283-301]		0	2382.09	0	1.12	1.608	1.36	0.998247	0.956074	0.988874	61.32	68.02	43.52	117.7	105.1	77.3	85.51	16.82	44.42		Peak Found	Peak Found	Peak Found	High	Not Found	Peak Found	Not Found	Peak Found	Peak Found	High	0.002179	0.01074	0.68	94.03	K.YGYIHLYDLETGTCIYMNR.I	[283-301]	Used	Used
	FALSE	High	[RK].YIEIYVQK.[V]		0.00250059	0.000544427	1	4	5	A0A087WVQ6	A0A087WVQ6 [803-810]		0	1055.58	0	0.937	1.099	0.85	0.984005	0.998043	0.980173	65.05	73.05	36.69	90.3	96.4	113.3	59.81	27.98	53.56		High	High	High	High	Peak Found	Peak Found	Peak Found	Peak Found	High	High	0.0002358	0.0009475	1.79	54.59	K.YIEIYVQK.V	[803-810]	Used	Used
	FALSE	High	[K].YIQAACK.[T]	1xCarbamidomethyl [C6]	0.0585365	0.00876991	1	4	4	A0A087WVQ6	A0A087WVQ6 [735-741]		0	853.424	0	0.846	0.993	1.224	0.92323	0.987471	0.969556	103.21	26.74	19.97	92.6	114.1	93.3	84.16	86.06	7.11		High	Peak Found	Peak Found	Peak Found	High	High	Peak Found	Peak Found	High	High	0.003422	0.0176	1.22	18.83	K.YIQAACK.T	[735-741]	Used	Used
FALSE	High	Master Protein	Q9Y490	Talin-1 OS=Homo sapiens OX=9606 GN=TLN1 PE=1 SV=3	0	318.529	34	67	385	58	2541	269.6	6.07	345.28	67	9	0.996	1.086	1.013	0.954971	0.939546	0.99111	49.58	44.31	57.12	101	87.3	111.8	7.63	14.52	9.49	High	High	High	High	High	High	High	High	High	1
	Checked	Confidence	Annotated Sequence	Modifications	Qvality PEP	Qvality q-value	# Protein Groups	# Proteins	# PSMs	Master Protein Accessions	Positions in Master Proteins	Modifications in Master Proteins	# Missed Cleavages	Theo. MH+ [Da]	# Razor Quan Results	Abundance Ratio: (C) / (HP)	Abundance Ratio: (C) / (HS)	Abundance Ratio: (HP) / (HS)	Abundance Ratio Adj. P-Value: (C) / (HP)	Abundance Ratio Adj. P-Value: (C) / (HS)	Abundance Ratio Adj. P-Value: (HP) / (HS)	Abundance Ratio Variability [%]: (C) / (HP)	Abundance Ratio Variability [%]: (C) / (HS)	Abundance Ratio Variability [%]: (HP) / (HS)	Abundances (Grouped): C	Abundances (Grouped): HP	Abundances (Grouped): HS	Abundances (Grouped) CV [%]: C	Abundances (Grouped) CV [%]: HP	Abundances (Grouped) CV [%]: HS	Quan Info	Found in Sample: [S1] F1: Sample, C, C1	Found in Sample: [S2] F2: Sample, C, C2	Found in Sample: [S3] F3: Sample, C, C3	Found in Sample: [S4] F4: Sample, HP, HP1	Found in Sample: [S5] F5: Sample, HP, HP2	Found in Sample: [S6] F6: Sample, HP, HP3	Found in Sample: [S7] F7: Sample, HS, HS1	Found in Sample: [S8] F8: Sample, HS, HS2	Found in Sample: [S9] F9: Sample, HS, HS3	Confidence (by Search Engine): Sequest HT	Percolator q-Value (by Search Engine): Sequest HT	Percolator PEP (by Search Engine): Sequest HT	XCorr (by Search Engine): Sequest HT	Top Apex RT [min]	Sequence in Protein	Positions in Proteins	Quan Usage	Quan Ratio Usage
	FALSE	High	[R].AAMEPIVISAK.[T]		0.0113024	0.00189833	1	2	3	Q9Y490	Q9Y490 [1594-1604]		0	1129.63	0	0.661	0.467	0.741	0.791939	0.262294	0.921059	18.36	8.46	32.84	65.9	92.9	141.2	22.66	36.37	47.87		Peak Found	Peak Found	High	High	Not Found	Peak Found	Peak Found	High	Peak Found	High	0.0008517	0.003834	0.88	52.89	R.AAMEPIVISAK.T	[1594-1604]	Used	Used
	FALSE	High	[K].ACEFAGFQCQIQFGPHNEQK.[H]	2xCarbamidomethyl [C2; C9]	0.00125302	0.000357998	1	2	3	Q9Y490	Q9Y490 [235-254]		0	2396.05	0	1.288	1.039	0.807	0.945673	0.99987	0.956181	40.17	27.19	34.1	109.5	85.1	105.4	23.54	71.93	18.43		High	Peak Found	Peak Found	High	Peak Found	Peak Found	Peak Found	Peak Found	Peak Found	High	9.552e-05	0.0004752	1.33	73.48	K.ACEFAGFQCQIQFGPHNEQK.H	[235-254]	Used	Used
	FALSE	High	[K].AGALQCSPSDAYTK.[K]	1xCarbamidomethyl [C6]	4.66165e-06	8.68353e-05	1	2	11	Q9Y490	Q9Y490 [1934-1947]		0	1468.67	0	1.342	1.211	0.903	0.904946	0.977628	0.993013	85.78	55.59	96.46	116.7	87	96.3	22.42	92.16	52.43		High	Peak Found	High	High	High	Peak Found	High	High	High	High	2.666e-05	1.935e-06	2.5	37.45	K.AGALQCSPSDAYTK.K	[1934-1947]	Used	Used
	FALSE	High	[K].AGFLDLK.[D]		0.0514319	0.00762843	1	2	7	Q9Y490	Q9Y490 [257-263]		0	763.435	0	1.25	1.121	0.848	0.976009	0.997663	0.976467	28.92	28.92	7.26	111.4	89.2	99.4	67.21	7.53	4.85		High	High	Peak Found	High	High	High	Peak Found	High	High	High	0.00302	0.01552	1.56	60.32	K.AGFLDLK.D	[257-263]	Used	Used
	FALSE	High	[K].AHATGAGPAGR.[Y]		0.0049793	0.00100761	1	2	1	Q9Y490	Q9Y490 [787-797]		0	965.491	0	100	100		1.54325e-16	1.32313e-16					300							Not Found	High	Not Found	Not Found	Not Found	Not Found	Not Found	Not Found	Not Found	High	0.0004891	0.001818	1.86	17.04	K.AHATGAGPAGR.Y	[787-797]	Used	Used
	FALSE	High	[K].ALDGAFTEENR.[A]		5.57163e-05	8.68353e-05	1	2	5	Q9Y490	Q9Y490 [1545-1555]		0	1222.57	0	1.114	0.559	0.502	0.997648	0.16485	0.192457	16.8	15.68	9.48	81.4	73	145.6	2.58	13.68	38.01		Not Found	Peak Found	High	Peak Found	High	High	Peak Found	High	High	High	2.666e-05	2.2e-05	1.7	48.2	K.ALDGAFTEENR.A	[1545-1555]	Used	Used
	FALSE	High	[K].ALDYYMLR.[N]		0.0131417	0.0023026	1	2	4	Q9Y490	Q9Y490 [67-74]		0	1044.52	0	0.797	0.999	1.309	0.94832	0.99987	0.949815	7.69	43.98	45.25	90.4	119.1	90.5	11.31	15.7	40.91		Peak Found	Peak Found	Peak Found	Peak Found	Peak Found	High	High	High	Peak Found	High	0.001029	0.004415	1.56	70.2	K.ALDYYMLR.N	[67-74]	Used	Used
	FALSE	High	[R].ALEATTEHIR.[Q]		0.000458778	0.000165913	1	2	5	Q9Y490	Q9Y490 [2145-2154]		0	1140.6	0	0.869	0.854	0.983	0.972569	0.943717	0.99993	0	0	0	90.3	103.9	105.7					Not Found	High	High	Not Found	High	Not Found	High	Not Found	Not Found	High	4.753e-05	0.0001747	2.29	28.89	R.ALEATTEHIR.Q	[2145-2154]	Used	Used
	FALSE	High	[K].ALGDLISATK.[A]		3.51578e-05	8.68353e-05	1	2	7	Q9Y490	Q9Y490 [2090-2099]		0	988.567	0	0.831	1.117	1.36	0.928847	0.995233	0.887342	20.75	5.01	25	97.1	116.9	86	7.52	27.14	9.59		Peak Found	High	High	Peak Found	High	High	High	High	High	High	2.666e-05	1.396e-05	2.22	60.51	K.ALGDLISATK.A	[2090-2099]	Used	Used
	FALSE	High	[K].ALSTDPAAPNLK.[S]		2.41338e-05	8.68353e-05	1	2	5	Q9Y490	Q9Y490 [1321-1332]		0	1197.65	0	1.121	1.065	0.918	0.996925	0.99987	0.993013	21.17	8.26	20.35	111.5	87.5	101	14.2	21.28	11.78		Peak Found	High	High	High	High	Peak Found	Peak Found	High	Peak Found	High	2.666e-05	9.658e-06	1.85	41.31	K.ALSTDPAAPNLK.S	[1321-1332]	Used	Used
	FALSE	High	[K].AQEACGPLEMDSALSVVQNLEK.[D]	1xCarbamidomethyl [C5]	2.17825e-06	8.68353e-05	1	2	3	Q9Y490	Q9Y490 [1041-1062]		0	2389.14	0	1.224	1.091	1.722	0.973569	0.99987	0.695857	68.48	46.55	81.55	109.7	89.7	100.6	26.96	67.89	55.21		High	Peak Found	High	High	Peak Found	Peak Found	Peak Found	Peak Found	Peak Found	High	2.666e-05	9.18e-07	2.46	103.15	K.AQEACGPLEMDSALSVVQNLEK.D	[1041-1062]	Used	Used
	FALSE	High	[R].AQVVSNLK.[G]		0.0475796	0.00701188	1	2	7	Q9Y490	Q9Y490 [1299-1306]		0	858.504	1	1.184	0.689	0.735	0.977596	0.505099	0.836427	35.27	2.62	19.06	85.2	91	123.8	37.84	24.12	1.25		High	High	High	High	High	High	Peak Found	High	Peak Found	High	0.002818	0.0144	1.88	33.76	R.AQVVSNLK.G	[1299-1306]	Used	Used
	FALSE	High	[K].ASAGPQPLLVQSCK.[A]	1xCarbamidomethyl [C13]	8.33437e-07	8.68353e-05	1	2	4	Q9Y490	Q9Y490 [944-957]		0	1455.76	0	1.191	1.251	1.042	0.971146	0.960955	0.99993	39.18	21.87	23.2	124.1	82.4	93.6	21.6	22.43	19.88		High	High	High	Peak Found	Peak Found	High	Peak Found	Peak Found	Peak Found	High	2.666e-05	3.594e-07	2.16	47.08	K.ASAGPQPLLVQSCK.A	[944-957]	Used	Used
	FALSE	High	[K].ASSLIEEAK.[K]		0.0120829	0.00206287	1	2	4	Q9Y490	Q9Y490 [1162-1170]		0	947.504	0	0.172	100	100	4.27618e-06	1.32313e-16	1.57202e-16	0.5			44	256			16.16			Peak Found	Peak Found	High	Peak Found	High	High	Peak Found	Peak Found	High	High	0.0009143	0.004075	1.4	34.46	K.ASSLIEEAK.K	[1162-1170]	Used	Used
	FALSE	High	[K].AVASAAAALVLK.[A]		0.00197399	0.000512488	1	2	4	Q9Y490	Q9Y490 [674-685]		0	1084.67	0	0.459	1.108	3.442	0.234292	0.99987	0.106839	28.59	90.21	111.95	78.7	171.5	49.8	95.44		104.31		High	Not Found	Peak Found	Not Found	High	Not Found	High	High	Peak Found	High	0.0001856	0.0007514	1.92	103.91	K.AVASAAAALVLK.A	[674-685]	Used	Used
	FALSE	High	[K].AVEGCVSASQAATEDGQLLR.[G]	1xCarbamidomethyl [C5]	0.0282771	0.00434145	1	2	2	Q9Y490	Q9Y490 [746-765]		0	2061.99	0	0.753	0.894	1.188	0.932589	0.977133	0.995504	46.84	51.84	20.29	87	115.6	97.4	56.6		19.18		Peak Found	High	Peak Found	High	Not Found	Not Found	Not Found	Peak Found	Peak Found	High	0.001851	0.008839	0.47	62.48	K.AVEGCVSASQAATEDGQLLR.G	[746-765]	Used	Used
	FALSE	High	[K].AVTQALNR.[C]		0.018645	0.00275136	1	2	7	Q9Y490	Q9Y490 [1191-1198]		0	872.495	0	1.341	1.025	0.764	0.861599	0.996306	0.904642	27.6	21.82	20.46	110.3	82.2	107.5	4.35	78.67	21.21		Peak Found	Peak Found	Peak Found	High	High	High	Peak Found	High	High	High	0.001294	0.006044	2.15	25.01	K.AVTQALNR.C	[1191-1198]	Used	Used
	FALSE	High	[K].CTQDLGNSTK.[A]	1xCarbamidomethyl [C1]	9.02987e-05	8.68353e-05	1	2	6	Q9Y490	Q9Y490 [1087-1096]		0	1123.5	0	0.814	1.071	1.315	0.924016	0.99987	0.925201	0	10.34	10.34	94.9	116.5	88.6			16.73		High	Not Found	Peak Found	High	High	Not Found	High	High	High	High	2.666e-05	3.522e-05	2.4	20.14	K.CTQDLGNSTK.A	[1087-1096]	Used	Used
	FALSE	High	[R].CVSCLPGQR.[D]	2xCarbamidomethyl [C1; C4]	0.00187492	0.000512488	1	2	9	Q9Y490	Q9Y490 [1199-1207]		0	1076.5	0	1.514	1.416	0.935	0.784089	0.83579	0.993981	30.07	28.36	25.18	126.7	83.7	89.5	4.12	35.19	23.99		High	High	High	High	High	High	High	High	High	High	0.0001707	0.0007109	2.08	31.77	R.CVSCLPGQR.D	[1199-1207]	Used	Used
	FALSE	High	[R].DDILNGSHPVSFDK.[A]		0.000749487	0.000299145	1	2	1	Q9Y490	Q9Y490 [221-234]		0	1543.74	0	100	0.705	0.01	1.54325e-16	0.785554	1.57202e-16		22.81		124.1		175.9			41.8		High	Not Found	Not Found	Not Found	Not Found	Not Found	Peak Found	Peak Found	Not Found	High	8.126e-05	0.0002838	2.18	55.06	R.DDILNGSHPVSFDK.A	[221-234]	Used	Used
	FALSE	High	[R].DKAPGQLECETAIAALNSCLR.[D]	2xCarbamidomethyl [C9; C19]	2.30907e-07	8.68353e-05	1	2	2	Q9Y490	Q9Y490 [1653-1673]		1	2317.13	0	5.511	1.996	0.362	1.66721e-05	0.39858	0.0971961	121.77	40.75	18.3	178.3	32.4	89.3	23.68	133.58	38.68		Peak Found	High	Peak Found	High	Peak Found	Peak Found	Peak Found	Peak Found	Peak Found	High	2.666e-05	1.021e-07	1.46	85.85	R.DKAPGQLECETAIAALNSCLR.D	[1653-1673]	Used	Used
	FALSE	High	[R].DPPSWSVLAGHSR.[T]		0.0090462	0.00154437	1	2	10	Q9Y490	Q9Y490 [1626-1638]		0	1408.7	0	0.97	0.833	0.859	0.999942	0.959308	0.993013	21.6	15.92	15.28	92.9	95.7	111.4	33.59	8.53	27.98		Peak Found	High	High	High	High	High	High	High	High	High	0.0006947	0.003133	1.21	61.05	R.DPPSWSVLAGHSR.T	[1626-1638]	Used	Used
	FALSE	High	[R].DPVQLNLLYVQAR.[D]		6.84562e-06	8.68353e-05	2	3	7	Q9Y4G6; Q9Y490	Q9Y4G6 [210-222]; Q9Y490 [208-220]		0	1528.85	0	1.42	1.184	0.834	0.891838	0.996306	0.973868	15.46	27.15	22.05	117.7	82.9	99.4	7.75	16.61	25.39	Shared	High	High	High	High	High	High	Peak Found	Peak Found	High	High	2.666e-05	2.811e-06	2.74	89.99	R.DPVQLNLLYVQAR.D	[208-220]	Used	Used
	FALSE	High	[K].EAAYHPEVAPDVR.[L]		0.00182061	0.000466798	1	2	7	Q9Y490	Q9Y490 [2221-2233]		0	1453.71	0	1.217	0.946	0.777	0.960308	0.996492	0.90167	29.32	8.74	18.56	104.2	85.6	110.2	1.09	27.64	9.37		High	High	High	High	High	Peak Found	Not Found	High	High	High	0.0001389	0.0006919	1.53	39.62	K.EAAYHPEVAPDVR.L	[2221-2233]	Used	Used
	FALSE	High	[R].EQGVEEHETLLLR.[R]		4.7791e-05	8.68353e-05	1	2	1	Q9Y490	Q9Y490 [182-194]		0	1552.8	0	1.369	0.144	0.105	0.949382	1.29555e-05	5.48291e-05	0	0	0	34.6	25.3	240.1					Not Found	Not Found	Peak Found	Peak Found	Not Found	Not Found	Not Found	Not Found	High	High	2.666e-05	1.893e-05	1.75	52.1	R.EQGVEEHETLLLR.R	[182-194]	Used	Used
	FALSE	High	[K].EVANSTANLVK.[T]		0.000472717	0.000165913	2	6	5	Q9Y4G6; Q9Y490	Q9Y4G6 [1533-1543]; Q9Y490 [1531-1541]		0	1145.62	0	8.581	0.712	0.084	1.19193e-12	0.479431	1.57202e-16	40.78	4	0.23	120	14	166	3.66	40.06	10.43	Shared	Not Found	High	High	Peak Found	Peak Found	High	High	Peak Found	High	High	4.753e-05	0.00018	1.66	34.63	K.EVANSTANLVK.T	[1531-1541]	Used	Used
	FALSE	High	[K].EVIQEWNLTNIK.[R]		0.00065117	0.000240272	1	2	4	Q9Y490	Q9Y490 [346-357]		0	1486.79	0	0.739	100	100	0.770401	1.32313e-16	1.57202e-16	0			127.5	172.5						Peak Found	Peak Found	Peak Found	High	Peak Found	High	High	High	Peak Found	High	6.695e-05	0.0002468	1.54	79.04	K.EVIQEWNLTNIK.R	[346-357]	Used	Used
	FALSE	High	[K].FFYSDQNVDSR.[D]		3.34982e-06	8.68353e-05	2	3	9	Q9Y4G6; Q9Y490	Q9Y4G6 [199-209]; Q9Y490 [197-207]		0	1377.61	0	1.552	0.953	0.651	0.751756	0.984707	0.752965	49.84	14.75	19.16	113.9	73.4	112.8	10.65	40.18	13.87	Shared	Not Found	High	High	High	High	High	High	High	High	High	2.666e-05	1.404e-06	2.2	55.04	K.FFYSDQNVDSR.D	[197-207]	Used	Used
	FALSE	High	[K].GLAGAVSELLR.[S]		0.00296808	0.00060209	1	2	9	Q9Y490	Q9Y490 [614-624]		0	1085.63	0	1.481	1.445	0.975	0.800039	0.894833	0.99993	49.03	39.79	111.86	110.4	105.4	84.2	26.18	80.08	31.35		High	High	High	High	High	Peak Found	High	Peak Found	High	High	0.0003333	0.001118	1.32	84.38	K.GLAGAVSELLR.S	[614-624]	Used	Used
	FALSE	High	[K].GISMSSSK.[L]		0.0440141	0.00656385	1	2	1	Q9Y490	Q9Y490 [1307-1314]		0	796.387	0	0.01		100	1.54325e-16		1.57202e-16					300			113.5			Not Found	Not Found	Not Found	Not Found	Peak Found	High	Not Found	Not Found	Not Found	High	0.002616	0.01338	1.46	28.83	K.GISMSSSK.L	[1307-1314]	Used	Used
	FALSE	High	[K].GIWLEAGK.[A]		0.00629926	0.00118719	1	2	8	Q9Y490	Q9Y490 [59-66]		0	873.483	0	0.384	0.763	1.784	0.0712715	0.915049	0.673485	12.96	12.46	82.19	59.3	154.2	86.5	21.05	79.92	19.47		High	High	High	High	High	High	High	Peak Found	Not Found	High	0.0005869	0.002252	1.4	53.45	K.GIWLEAGK.A	[59-66]	Used	Used
	FALSE	High	[K].HTSALCNSCR.[L]	2xCarbamidomethyl [C6; C9]	0.00130925	0.000399974	1	2	12	Q9Y490	Q9Y490 [1501-1510]		0	1205.52	0	0.758	0.949	1.14	0.839644	0.981857	0.993013	13.77	21.59	17.47	89	117.3	93.7	23.64	9.98	14.27		High	High	High	High	High	High	High	High	High	High	0.0001062	0.0004965	1.99	18.46	K.HTSALCNSCR.L	[1501-1510]	Used	Used
	FALSE	High	[K].KEEITGTLR.[K]		0.0471697	0.00694974	1	2	3	Q9Y490	Q9Y490 [138-146]		1	1046.58	0	0.913	0.89	0.974	0.961116	0.959753	0.99993	11.38	17.52	22.79	93.2	102	104.8	13.09	1.56	22.86		Not Found	Peak Found	Peak Found	Peak Found	High	Peak Found	High	High	Peak Found	High	0.002801	0.0143	2.37	25.44	K.KEEITGTLR.K	[138-146]	Used	Used
	FALSE	High	[K].KGIWLEAGK.[A]		0.000132365	8.68353e-05	1	2	10	Q9Y490	Q9Y490 [58-66]		1	1001.58	0	0.869	1.043	1.2	0.977596	0.99987	0.991035	34.09	45.14	36.59	96.5	111	92.5	30.93	27.69	28.77		High	High	High	High	High	High	High	High	High	High	2.666e-05	5.118e-05	2.49	41.32	K.KGIWLEAGK.A	[58-66]	Used	Used
	FALSE	High	[K].LAQAAQSSVATITR.[L]		0.00721257	0.00134363	1	2	9	Q9Y490	Q9Y490 [2044-2057]		0	1416.78	0	0.449	0.649	1.471	0.219478	0.671895	0.871118	10.39	25.14	38.08	62.9	140.1	97	57.73	35.78	31.36		High	High	Peak Found	High	Not Found	High	High	High	High	High	0.0006384	0.002561	1.31	42.18	K.LAQAAQSSVATITR.L	[2044-2057]	Used	Used
	FALSE	High	[K].LEQLKPR.[A]		0.0551109	0.00822932	2	6	3	Q9Y4G6; Q9Y490	Q9Y4G6 [2324-2330]; Q9Y490 [2323-2329]		0	883.536	0	1.811	2.642	1.459	0.695522	0.537779	0.983774	25.43	23.3	19.51	153.5	88.5	58.1	24.92	7.02	18.33	Shared	Peak Found	Peak Found	Not Found	High	Peak Found	High	Not Found	High	Peak Found	High	0.003209	0.01654	1.24	22.31	K.LEQLKPR.A	[2323-2329]	Used	Used
	FALSE	High	[K].LGAASLGAEDPETQVVLINAVK.[D]		0.00875576	0.00145675	1	2	3	Q9Y490	Q9Y490 [2064-2085]		0	2195.19	0	0.943	1.275	1.395	0.982027	0.980725	0.917944	11.6	7.76	14.28	102.1	116.4	81.5	18.19	14.62	18.83		High	Peak Found	Peak Found	Peak Found	High	High	Peak Found	Peak Found	Peak Found	High	0.0006851	0.003051	0.75	87.21	K.LGAASLGAEDPETQVVLINAVK.D	[2064-2085]	Used	Used
	FALSE	High	[R].IGITNHDEYSLVR.[E]		4.81391e-08	8.68353e-05	1	2	13	Q9Y490	Q9Y490 [119-131]		0	1516.78	0	0.961	0.625	0.719	0.994362	0.359389	0.874553	57.63	19.51	22.55	66.2	97.8	136	44.44	45.71	25.48		High	High	High	High	High	High	High	High	High	High	2.666e-05	2.203e-08	3.67	53.43	R.IGITNHDEYSLVR.E	[119-131]	Used	Used
	FALSE	High	[K].LKPLPGETMEK.[C]		0.00479012	0.00100761	1	2	2	Q9Y490	Q9Y490 [1076-1086]		0	1242.68	0	0.51	100	100	0.600899	1.32313e-16	1.57202e-16	17.22			101.3	198.7			49.95			Not Found	Not Found	Peak Found	Peak Found	High	High	Not Found	Not Found	Not Found	High	0.0004815	0.001753	1.62	43.68	K.LKPLPGETMEK.C	[1076-1086]	Used	Used
	FALSE	High	[K].LLAALLEDEGGSGRPLLQAAK.[G]		1.04761e-09	8.68353e-05	1	2	8	Q9Y490	Q9Y490 [593-613]		0	2122.19	0	0.481	0.511	1.136	0.18568	0.278326	0.991035	10.82	13.06	0.62	57.9	128.8	113.3	45.18	7.95			High	Peak Found	Peak Found	High	High	High	High	High	Not Found	High	2.666e-05	5.224e-10	2.41	83.2	K.LLAALLEDEGGSGRPLLQAAK.G	[593-613]	Used	Used
	FALSE	High	[R].ILAQATSDLVNAIK.[A]		1.11613e-06	8.68353e-05	1	2	3	Q9Y490	Q9Y490 [828-841]		0	1456.84	0	0.856	1.155	1.348	0.958574	0.984707	0.921059	21.86	48.08	48.03	90.3	120.4	89.3	28.87	23.36	54.12		Peak Found	Peak Found	Peak Found	Peak Found	High	High	High	Peak Found	Peak Found	High	2.666e-05	4.775e-07	2.51	79.47	R.ILAQATSDLVNAIK.A	[828-841]	Used	Used
	FALSE	High	[R].LNEAAAGLNQAATELVQASR.[G]		3.86438e-07	8.68353e-05	1	2	3	Q9Y490	Q9Y490 [1242-1261]		0	2027.05	0	1.083	1.214	1.211	0.998247	0.9796	0.97251	30.94	21.49	23.34	99.7	109.7	90.6	28.07	18.69	9.45		High	Peak Found	Peak Found	Peak Found	Peak Found	Peak Found	High	High	Peak Found	High	2.666e-05	1.693e-07	2.19	90.15	R.LNEAAAGLNQAATELVQASR.G	[1242-1261]	Used	Used
	FALSE	High	[R].LQAAGNAVK.[R]		0.0039841	0.000850072	2	5	7	Q9Y4G6; Q9Y490	Q9Y4G6 [2457-2465]; Q9Y490 [2456-2464]		0	871.5	1	1.848	1.567	0.939	0.27064	0.518142	0.994842	44.3	44.3	75.46	137.7	74.5	87.9	22.49	43.88	70.96	Shared	High	High	High	Peak Found	High	High	High	High	Peak Found	High	0.0004343	0.001472	2.11	18.47	R.LQAAGNAVK.R	[2456-2464]	Used	Used
	FALSE	High	[R].MATNAAAQNAIK.[K]		3.13336e-05	8.68353e-05	1	2	11	Q9Y490	Q9Y490 [899-910]		0	1203.62	0	0.753	0.798	1.061	0.839539	0.91079	0.99993	11.52	24.57	38.56	83.8	111.3	104.9	5.98	18.98	35		High	High	High	High	Peak Found	High	High	High	High	High	2.666e-05	1.244e-05	2.08	28.87	R.MATNAAAQNAIK.K	[899-910]	Used	Used
	FALSE	High	[R].MVAAATNNLCEAANAAVQGHASQEK.[L]	1xCarbamidomethyl [C10]	0.0308467	0.00470208	1	2	1	Q9Y490	Q9Y490 [2399-2423]		0	2556.19	0	0.993	1.119	0.93	0.999964	0.99987	0.994842	52.96	49.63	83.58	90.5	101	108.5	37.64	73.45	41.47		Peak Found	Peak Found	Peak Found	High	Peak Found	Peak Found	Peak Found	Peak Found	Peak Found	High	0.00195	0.00956	1.09	62.13	R.MVAAATNNLCEAANAAVQGHASQEK.L	[2399-2423]	Used	Used
	FALSE	High	[R].MVAAATNNLCEAANAAVQGHASQEK.[L]	1xCarbamidomethyl [C10]; 1xOxidation [M1]	0.025034	0.00374528	1	2	1	Q9Y490	Q9Y490 [2399-2423]		0	2572.19	0	0.214	13.373	62.63	9.61993e-05	8.42691e-05	1.57202e-16	0.52	11.35	0	52.1	244	3.9	80.17				Peak Found	Peak Found	Peak Found	Not Found	High	Not Found	Peak Found	Not Found	Not Found	High	0.001642	0.007876	1.37	58.69	R.MVAAATNNLCEAANAAVQGHASQEK.L	[2399-2423]	Used	Used
	FALSE	High	[K].MVGGIAQIIAAQEEMLR.[K]		0.000174222	8.68353e-05	1	2	8	Q9Y490	Q9Y490 [2494-2510]		0	1829.96	0	0.438	2.366	4.966	0.159387	0.640258	0.015298	14.2	80.89	91.06	80.9	184.9	34.2	41.36	73.5	83.93		Not Found	Peak Found	High	High	High	Peak Found	High	High	High	High	2.666e-05	6.727e-05	1.16	106.96	K.MVGGIAQIIAAQEEMLR.K	[2494-2510]	Used	Used
	FALSE	High	[K].NGNLPEFGDAISTASK.[A]		0.00285919	0.000544427	1	2	1	Q9Y490	Q9Y490 [1416-1431]		0	1620.79	0	0.505	100	100	0.26568	1.32313e-16	1.57202e-16	0			100.6	199.4						Not Found	Not Found	Peak Found	Not Found	Not Found	High	Not Found	Not Found	Not Found	High	0.0002917	0.001078	1.44	76.44	K.NGNLPEFGDAISTASK.A	[1416-1431]	Used	Used
	FALSE	High	[K].NLGTALAELR.[T]		0.000162665	8.68353e-05	1	2	10	Q9Y490	Q9Y490 [1026-1035]		0	1057.6	0	0.952	1.078	1.356	0.988791	0.99987	0.880757	45.05	29.28	48.52	102.3	102.8	94.9	19.15	47.25	30.5		High	High	High	High	High	High	High	High	High	High	2.666e-05	6.283e-05	2	70.37	K.NLGTALAELR.T	[1026-1035]	Used	Used
	FALSE	High	[K].QAAASATQTIAAAQHAASTPK.[A]		3.08561e-05	8.68353e-05	1	2	4	Q9Y490	Q9Y490 [923-943]		0	1995.03	0	1.178	1.786	1.489	0.982027	0.58134	0.839332	41.86	69.3	46.32	124	105.3	70.7	40.48	18.78	58.65		High	High	High	High	Peak Found	Peak Found	Peak Found	Peak Found	Peak Found	High	2.666e-05	1.233e-05	1.86	48.74	K.QAAASATQTIAAAQHAASTPK.A	[923-943]	Used	Used
	FALSE	High	[R].QEDVIATANLSR.[KR]		0.00131887	0.000399974	2	6	5	Q9Y4G6; Q9Y490	Q9Y4G6 [2199-2210]; Q9Y490 [2198-2209]		0	1316.68	0	1.71	0.725	0.429	0.581151	0.747575	0.183078	59.94	6.14	8.39	100	60.1	139.9	36.73	46.05	6.77	Shared	High	High	High	High	Peak Found	Peak Found	High	Peak Found	Peak Found	High	0.0001062	0.0005004	1.65	50.76	R.QEDVIATANLSR.R	[2198-2209]	Used	Used
	FALSE	High	[K].QVAASTAQLLVACK.[V]	1xCarbamidomethyl [C13]	1.22755e-05	8.68353e-05	2	7	3	Q9Y4G6; Q9Y490	Q9Y4G6 [2431-2444]; Q9Y490 [2430-2443]		0	1459.79	0	0.993	2.642	2.489	0.999114	0.0998419	0.255846	37.28	44.99	39.13	122.6	124.3	53.2	30.69	26.67	37.73	Shared	High	High	Peak Found	High	Peak Found	Peak Found	Peak Found	Peak Found	Peak Found	High	2.666e-05	4.979e-06	1.89	58.03	K.QVAASTAQLLVACK.V	[2430-2443]	Used	Used
	FALSE	High	[K].SIAAATSALVK.[SA]		1.27563e-05	8.68353e-05	2	6	5	Q9Y4G6; Q9Y490	Q9Y4G6 [2352-2362]; Q9Y490 [2351-2361]		0	1031.61	0	0.819	1.93	2.292	0.909691	0.342881	0.106181	14.61	19.75	21.79	109.5	133.7	56.8	30.28	10.22	21.32	Shared	High	High	High	High	Peak Found	High	Peak Found	Peak Found	Peak Found	High	2.666e-05	5.193e-06	2.52	49.36	K.SIAAATSALVK.A	[2351-2361]	Used	Used
	FALSE	High	[K].STVLQQQYNR.[V]		4.42609e-05	8.68353e-05	1	2	10	Q9Y490	Q9Y490 [429-438]		0	1236.63	0	0.978	1.338	1.367	0.998247	0.937789	0.898414	83.26	29.71	73.59	108.3	110.7	81	16.4	76.01	34.73		High	High	High	High	High	High	High	High	High	High	2.666e-05	1.745e-05	2.55	35.4	K.STVLQQQYNR.V	[429-438]	Used	Used
	FALSE	High	[K].TLSHPQQMALLDQTK.[T]		9.39505e-08	8.68353e-05	1	2	5	Q9Y490	Q9Y490 [1752-1766]		0	1710.88	0	2.423	1.515	0.625	0.0814502	0.831986	0.681197	37.12	47.52	26.28	144.7	59.7	95.5	17.52	41.13	59.23		High	High	High	Peak Found	High	High	Peak Found	Peak Found	Peak Found	High	2.666e-05	4.237e-08	2.59	50.44	K.TLSHPQQMALLDQTK.T	[1752-1766]	Used	Used
	FALSE	High	[K].TMLESAGGLIQTAR.[A]		0.000138573	8.68353e-05	1	2	2	Q9Y490	Q9Y490 [1605-1618]		0	1447.76	0	1.049	0.987	0.848	0.999942	0.99371	0.945017	40.2	49.5	35.9	87.2	83.1	129.8	41.75	23.7	37.03		Peak Found	High	Peak Found	Peak Found	Peak Found	Peak Found	High	Peak Found	Peak Found	High	2.666e-05	5.353e-05	1.99	71.44	K.TMLESAGGLIQTAR.A	[1605-1618]	Used	Used
	FALSE	High	[K].TMLESAGGLIQTAR.[A]	1xOxidation [M2]	0.000771951	0.000299145	1	2	3	Q9Y490	Q9Y490 [1605-1618]		0	1463.75	0	0.312	2.089	4.427	0.0495815	0.85771	0.105838	12.43	114.19	63.02	64.1	205.3	30.7	123.24	77.24	59.61		High	High	Peak Found	Not Found	High	Peak Found	Peak Found	Peak Found	Peak Found	High	8.126e-05	0.0002937	1.37	57.29	K.TMLESAGGLIQTAR.A	[1605-1618]	Used	Used
	FALSE	High	[K].TMQFEPSTMVYDACR.[I]	1xCarbamidomethyl [C14]	5.29584e-07	8.68353e-05	1	2	2	Q9Y490	Q9Y490 [16-30]		0	1835.78	0	0.686	0.484	0.709	0.834928	0.406736	0.825109	10.59	17.54	35.68	66.3	97	136.8	32.6	23.48	75.74		Peak Found	Peak Found	High	Peak Found	Peak Found	Peak Found	High	Peak Found	Peak Found	High	2.666e-05	2.302e-07	2.9	75.41	K.TMQFEPSTMVYDACR.I	[16-30]	Used	Used
	FALSE	High	[K].TSTPEDFIR.[M]		0.0112087	0.00189833	1	2	3	Q9Y490	Q9Y490 [2169-2177]		0	1065.52	0																No Quan Values	Not Found	High	Peak Found	High	Peak Found	Peak Found	Peak Found	High	Peak Found	High	0.0008517	0.003803	1.52	53.8	K.TSTPEDFIR.M	[2169-2177]	Not Used	Not Used
	FALSE	High	[K].TVTDMLMTICAR.[I]	1xCarbamidomethyl [C10]	0.0407148	0.00624157	1	2	2	Q9Y490	Q9Y490 [107-118]		0	1411.67	0	0.582	1.562	2.662	0.63123	0.884542	0.290417	11.48	75.4	53.19	89.2	153.2	57.5	38.55	25.07	74.27		Peak Found	Peak Found	Peak Found	Peak Found	High	Peak Found	High	Peak Found	Peak Found	High	0.00251	0.01238	1.26	86.65	K.TVTDMLMTICAR.I	[107-118]	Used	Used
	FALSE	High	[R].VAGSVTELIQAAEAMK.[G]		0.000962598	0.000299145	1	2	3	Q9Y490	Q9Y490 [2276-2291]		0	1617.85	0	0.957	0.805	0.824	0.988791	0.893354	0.955369	27.75	21.29	28.63	91.3	95.4	113.3		48.9	45.45		High	Not Found	Not Found	Peak Found	High	Peak Found	Peak Found	High	Peak Found	High	8.126e-05	0.0003655	1.51	103.98	R.VAGSVTELIQAAEAMK.G	[2276-2291]	Used	Used
	FALSE	High	[K].VEHGSVALPAIMR.[S]		0.0194669	0.00281572	1	2	2	Q9Y490	Q9Y490 [442-454]		0	1379.75	0	0.946	0.644	0.828	0.998247	0.617097	0.969993	51.28	8	34.71	78.2	100.5	121.3	34.86	62.87	9.09		Peak Found	Peak Found	Peak Found	High	Peak Found	Peak Found	Peak Found	High	Peak Found	High	0.001319	0.006255	1.19	58.33	K.VEHGSVALPAIMR.S	[442-454]	Used	Used
	FALSE	High	[K].VGAIPANALDDGQWSQGLISAAR.[M]		2.93803e-11	8.68353e-05	1	2	6	Q9Y490	Q9Y490 [2376-2398]		0	2310.18	0	1.263	1.272	1.008	0.94884	0.948302	0.99993	36.26	46.11	44.25	99.2	91.6	109.3	30.52	28.42	40.31		High	High	Peak Found	High	High	Peak Found	Peak Found	High	High	High	2.666e-05	1.582e-11	3.4	97.79	K.VGAIPANALDDGQWSQGLISAAR.M	[2376-2398]	Used	Used
	FALSE	High	[K].VGDDPAVWQLK.[N]		1.35869e-07	8.68353e-05	1	2	8	Q9Y490	Q9Y490 [2105-2115]		0	1227.64	0	1.662	1.071	0.644	0.559869	0.99987	0.704663	49.44	6.7	28.78	118.3	71.2	110.5	12.53	48.77	10.79		High	High	High	High	High	High	High	High	Peak Found	High	2.666e-05	6.064e-08	3.05	67.37	K.VGDDPAVWQLK.N	[2105-2115]	Used	Used
	FALSE	High	[K].VLGEAMTGISQNAK.[N]		4.59922e-05	8.68353e-05	1	2	15	Q9Y490	Q9Y490 [1402-1415]		0	1418.73	0	1.381	1.06	0.796	0.879472	0.99987	0.95568	52.82	21.23	37.37	113.9	82.5	103.7	16.64	50.98	14.63		High	High	High	High	High	High	High	High	High	High	2.666e-05	1.811e-05	2.04	51.56	K.VLGEAMTGISQNAK.N	[1402-1415]	Used	Used
	FALSE	High	[K].VLGEAMTGISQNAK.[N]	1xOxidation [M6]	0.00919533	0.00154437	1	2	2	Q9Y490	Q9Y490 [1402-1415]		0	1434.73	0	1.286	4.812	3.742	0.984162	0.0685344	0.304812	11.76	125.61	125.54	151.1	117.5	31.4		11.18	129.17		Not Found	Peak Found	Not Found	Not Found	High	Peak Found	Peak Found	Peak Found	High	High	0.0007038	0.003183	0.67	37.86	K.VLGEAMTGISQNAK.N	[1402-1415]	Used	Used
	FALSE	High	[K].VLVQNAAGSQEK.[L]		5.19116e-06	8.68353e-05	1	2	8	Q9Y490	Q9Y490 [2032-2043]		0	1243.66	0	0.923	1.01	1.195	0.989399	0.99987	0.979872	11.61	24.71	23.81	97.6	105.7	96.6	9.78	18.08	18.38		High	High	High	High	High	Peak Found	High	High	High	High	2.666e-05	2.143e-06	2.55	26.77	K.VLVQNAAGSQEK.L	[2032-2043]	Used	Used
	FALSE	High	[K].VMVTNVTSLLK.[T]		0.010148	0.00165817	2	6	4	Q9Y4G6; Q9Y490	Q9Y4G6 [2121-2131]; Q9Y490 [2120-2130]		0	1204.7	0	1.566	0.739	0.505	0.820057	0.809341	0.585577	91.4	22.44	21.91	88.7	56.6	154.6	35.96	88.31	33.41	Shared	Not Found	High	Peak Found	High	Peak Found	Not Found	Peak Found	High	High	High	0.0007746	0.003478	1.47	76.86	K.VMVTNVTSLLK.T	[2120-2130]	Used	Used
	FALSE	High	[R].VQELGHGCAALVTK.[A]	1xCarbamidomethyl [C8]	1.94622e-10	8.68353e-05	1	2	18	Q9Y490	Q9Y490 [1920-1933]		0	1482.77	0	0.724	1.234	1.667	0.727026	0.953334	0.581778	21.59	22.12	35.71	104.6	116.8	78.6	29.54	25.73	29.73		High	High	High	High	High	High	High	High	High	High	2.666e-05	1.003e-10	4.22	38.25	R.VQELGHGCAALVTK.A	[1920-1933]	Used	Used
	FALSE	High	[K].VVAPTISSPVCQEQLVEAGR.[L]	1xCarbamidomethyl [C11]	0.0133653	0.00237341	1	2	6	Q9Y490	Q9Y490 [722-741]		0	2140.11	0	0.809	1.317	1.438	0.933378	0.927753	0.846295	29.39	17.3	21.88	107.8	110.4	81.8	18.03	38.75	11.73		High	Peak Found	High	High	Peak Found	High	Peak Found	Peak Found	High	High	0.001054	0.004486	0.73	72.07	K.VVAPTISSPVCQEQLVEAGR.L	[722-741]	Used	Used
FALSE	High	Master Protein	C0JYY2	Apolipoprotein B (Including Ag(X) antigen) OS=Homo sapiens OX=9606 GN=APOB PE=4 SV=1	0	315.46	19	80	368	80	4563	515.2	7.05	268.32	80	0	1.064	0.994	0.87	0.921442	0.925636	0.703955	56.78	50.39	45.79	92.3	95.7	112	5.57	9.46	20.54	High	High	High	High	High	High	High	High	High	1
	Checked	Confidence	Annotated Sequence	Modifications	Qvality PEP	Qvality q-value	# Protein Groups	# Proteins	# PSMs	Master Protein Accessions	Positions in Master Proteins	Modifications in Master Proteins	# Missed Cleavages	Theo. MH+ [Da]	# Razor Quan Results	Abundance Ratio: (C) / (HP)	Abundance Ratio: (C) / (HS)	Abundance Ratio: (HP) / (HS)	Abundance Ratio Adj. P-Value: (C) / (HP)	Abundance Ratio Adj. P-Value: (C) / (HS)	Abundance Ratio Adj. P-Value: (HP) / (HS)	Abundance Ratio Variability [%]: (C) / (HP)	Abundance Ratio Variability [%]: (C) / (HS)	Abundance Ratio Variability [%]: (HP) / (HS)	Abundances (Grouped): C	Abundances (Grouped): HP	Abundances (Grouped): HS	Abundances (Grouped) CV [%]: C	Abundances (Grouped) CV [%]: HP	Abundances (Grouped) CV [%]: HS	Quan Info	Found in Sample: [S1] F1: Sample, C, C1	Found in Sample: [S2] F2: Sample, C, C2	Found in Sample: [S3] F3: Sample, C, C3	Found in Sample: [S4] F4: Sample, HP, HP1	Found in Sample: [S5] F5: Sample, HP, HP2	Found in Sample: [S6] F6: Sample, HP, HP3	Found in Sample: [S7] F7: Sample, HS, HS1	Found in Sample: [S8] F8: Sample, HS, HS2	Found in Sample: [S9] F9: Sample, HS, HS3	Confidence (by Search Engine): Sequest HT	Percolator q-Value (by Search Engine): Sequest HT	Percolator PEP (by Search Engine): Sequest HT	XCorr (by Search Engine): Sequest HT	Top Apex RT [min]	Sequence in Protein	Positions in Proteins	Quan Usage	Quan Ratio Usage
	FALSE	High	[K].AEPLAFTFSHDYK.[G]		2.60602e-05	8.68353e-05	1	3	6	C0JYY2	C0JYY2 [1935-1947]		0	1525.73	0	0.143	0.14	0.905	0.000636582	0.00246505	0.993013	1.23	1.67	44.25	15	135.4	149.6	97.98	32.94	61.47		Peak Found	Peak Found	Peak Found	High	High	Peak Found	Peak Found	High	High	High	2.666e-05	1.045e-05	2.11	66.27	K.AEPLAFTFSHDYK.G	[1935-1947]	Used	Used
	FALSE	High	[K].AGHIAWTSSGK.[G]		0.00105113	0.000357998	1	3	5	C0JYY2	C0JYY2 [2916-2926]		0	1114.56	1	0.815	0.844	1.058	0.959988	0.956889	0.99993	72.92	36.84	76.55	107.5	65.2	127.3	55.65	56.45	36.13		Peak Found	Peak Found	High	High	High	Peak Found	High	Peak Found	High	High	9.552e-05	0.0003998	1.95	26.55	K.AGHIAWTSSGK.G	[2916-2926]	Used	Used
	FALSE	High	[K].ASGSLPYTQTLQDHLNSLK.[E]		0.00132855	0.000399974	1	3	1	C0JYY2	C0JYY2 [1241-1259]		0	2073.06	0	2.67	9.224	4.614	0.246089	0.00608573	0.483208	97.94	72.98	17.81	186.5	93.3	20.2	81.47	47.65			Peak Found	High	Peak Found	Peak Found	Peak Found	Peak Found	Not Found	Not Found	Peak Found	High	0.0001062	0.0005062	1.16	75.17	K.ASGSLPYTQTLQDHLNSLK.E	[1241-1259]	Used	Used
	FALSE	High	[K].ATFQTPDFIVPLTDLR.[I]		0.00112275	0.000357998	1	3	2	C0JYY2	C0JYY2 [2610-2625]		0	1833.97	0	0.01	0.01	0.686	1.54325e-16	1.32313e-16	0.720559			24.37		122.4	177.6		83.43	20.38		Not Found	Not Found	Not Found	High	High	Peak Found	Peak Found	Peak Found	Not Found	High	9.552e-05	0.0004279	1.48	106.7	K.ATFQTPDFIVPLTDLR.I	[2610-2625]	Used	Used
	FALSE	High	[K].ATGVLYDYVNK.[Y]		0.000812846	0.000299145	1	4	5	C0JYY2	C0JYY2 [4077-4087]		0	1242.64	0	0.857	1.051	1.286	0.971431	0.99987	0.931381	31.06	16.85	59.56	97.6	113.9	88.5	8.88	42.34	14.55		Peak Found	Not Found	High	Peak Found	High	High	High	High	Peak Found	High	8.126e-05	0.0003077	1.75	60.18	K.ATGVLYDYVNK.Y	[4077-4087]	Used	Used
	FALSE	High	[K].AVSMPSFSILGSDVR.[V]	1xOxidation [M4]	0.0106641	0.00173626	1	4	1	C0JYY2	C0JYY2 [3277-3291]		0	1581.79	0		0.01	0.01		1.32313e-16	1.57202e-16						300					Not Found	Not Found	Not Found	Not Found	Not Found	Not Found	Not Found	Not Found	High	High	0.0008095	0.003641	1.07	76.19	K.AVSMPSFSILGSDVR.V	[3277-3291]	Used	Used
	FALSE	High	[R].DLKVEDIPLAR.[I]		0.0290249	0.00439404	1	3	1	C0JYY2	C0JYY2 [2695-2705]		1	1268.72	0	0.01	0.01	2.266	1.54325e-16	1.32313e-16	0.774951			10.46		208.2	91.8		0.22	9.96		Not Found	Not Found	Not Found	Peak Found	High	Not Found	Peak Found	Not Found	Peak Found	High	0.001859	0.009031	1.24	63.13	R.DLKVEDIPLAR.I	[2695-2705]	Used	Used
	FALSE	High	[K].DNVFDGLVR.[V]		0.0146704	0.00251949	1	6	4	C0JYY2	C0JYY2 [4169-4177]		0	1034.53	0	1.08	0.676	0.626	0.999964	0.788019	0.776965	21.38	5.49	15.08	88.1	81.5	130.4	9.23	66.21	13.67		High	Peak Found	Peak Found	High	High	Peak Found	Peak Found	Peak Found	High	High	0.001125	0.004879	1.38	75.93	K.DNVFDGLVR.V	[4169-4177]	Used	Used
	FALSE	High	[K].ESQLPTVMDFR.[K]		0.0235559	0.00342222	1	5	3	C0JYY2	C0JYY2 [621-631]		0	1322.64	0	0.994	0.938	0.857	0.999964	0.981477	0.970465	35.17	53.9	38.51	78.5	93.2	128.3	36.59	30.47	43.09		Peak Found	Peak Found	High	High	Peak Found	Not Found	High	Peak Found	Peak Found	High	0.001528	0.007457	0.92	75.83	K.ESQLPTVMDFR.K	[621-631]	Used	Used
	FALSE	High	[K].EVYGFNPEGK.[A]		0.0043006	0.000877416	1	7	1	C0JYY2	C0JYY2 [101-110]		0	1139.54	0	2.452	1.006	0.469	0.562441	0.99413	0.751027	42.49	10.36	5.54	122	56.8	121.2	156.31	23.7			High	Peak Found	Peak Found	Peak Found	Peak Found	Not Found	Not Found	Not Found	Peak Found	High	0.000438	0.001589	1.18	48.36	K.EVYGFNPEGK.A	[101-110]	Used	Used
	FALSE	High	[K].FLDSNIK.[F]		0.0322164	0.00481846	1	3	2	C0JYY2	C0JYY2 [1430-1436]		0	836.451	1	0.01	0.01	0.848	1.54325e-16	1.32313e-16	0.984846			44.21		163.6	136.4		36.58	36.78		Not Found	Not Found	Not Found	Peak Found	Peak Found	Peak Found	High	Peak Found	High	High	0.002008	0.00998	1.43	39.09	K.FLDSNIK.F	[1430-1436]	Used	Used
	FALSE	High	[K].FVTQAEGAK.[Q]		0.00942404	0.00157042	1	4	3	C0JYY2	C0JYY2 [1035-1043]		0	950.494	1	1.639	1.139	0.695	0.603683	0.99987	0.778417	67.28	7.07	31	120.6	73.6	105.8		58.44	6.74		Not Found	Not Found	High	High	Not Found	Peak Found	Peak Found	Not Found	High	High	0.0007319	0.00326	1.81	24.74	K.FVTQAEGAK.Q	[1035-1043]	Used	Used
	FALSE	High	[K].GFEPTLEALFGK.[Q]		0.00016643	8.68353e-05	1	6	2	C0JYY2	C0JYY2 [696-707]		0	1308.68	0	0.871	0.721	0.924	0.971431	0.761393	0.994842	17.14	21.99	31.26	81.8	104.8	113.4	17.55	13.18	53.56		Peak Found	Peak Found	Peak Found	Peak Found	High	High	Peak Found	Peak Found	Peak Found	High	2.666e-05	6.412e-05	1.55	104.09	K.GFEPTLEALFGK.Q	[696-707]	Used	Used
	FALSE	High	[K].GMALFGEGK.[A]		0.0030355	0.000657636	1	4	2	C0JYY2	C0JYY2 [3006-3014]		0	909.45	0	0.382	6.764	17.716	0.234201	0.131681	0.000225238	33.97	233.06	0	79.6	208.6	11.8	119.32				Peak Found	Peak Found	Peak Found	Peak Found	Peak Found	High	High	Peak Found	Peak Found	High	0.000345	0.001141	1.85	54.47	K.GMALFGEGK.A	[3006-3014]	Used	Used
	FALSE	High	[K].GSTSHHLVSR.[K]		0.000170282	8.68353e-05	1	3	6	C0JYY2	C0JYY2 [1948-1957]		0	1080.55	0	1.868	0.284	0.152	0.726017	0.00959246	0.00046857	130.15	4.38	2.85	59.3	31.7	209	97.18	126.98			High	Peak Found	High	High	Peak Found	High	High	High	Not Found	High	2.666e-05	6.543e-05	2.34	18	K.GSTSHHLVSR.K	[1948-1957]	Used	Used
	FALSE	High	[K].GTYGLSCQR.[D]	1xCarbamidomethyl [C7]	0.0198062	0.00284833	1	3	6	C0JYY2	C0JYY2 [1499-1507]		0	1041.48	0	1.283	1.336	1.041	0.973569	0.958576	0.99993	31.93	24	40.7	118.7	92.5	88.8	18.71	37.24	21.7		Peak Found	High	Peak Found	Peak Found	High	High	High	Peak Found	High	High	0.001324	0.00636	1.25	31.92	K.GTYGLSCQR.D	[1499-1507]	Used	Used
	FALSE	High	[K].HINIDQFVR.[K]		0.000675754	0.000240272	1	3	8	C0JYY2	C0JYY2 [2101-2109]		0	1141.61	0	1.157	1.112	0.967	0.978846	0.99869	0.99993	46.4	21.3	45.58	114.8	91.1	94.2	16.25	46.22	27.67		High	High	High	High	High	High	High	Peak Found	Peak Found	High	6.695e-05	0.0002562	1.81	56.43	K.HINIDQFVR.K	[2101-2109]	Used	Used
	FALSE	High	[R].HIQNIDIQHLAGK.[L]		4.31682e-06	8.68353e-05	1	3	9	C0JYY2	C0JYY2 [2272-2284]		0	1486.81	0	2.141	1.331	0.621	0.280185	0.964749	0.754707	43.02	47.28	22.23	150.3	56.6	93	39.64	30.92	41.56		High	High	High	High	High	High	High	High	Peak Found	High	2.666e-05	1.788e-06	3.07	47.04	R.HIQNIDIQHLAGK.L	[2272-2284]	Used	Used
	FALSE	High	[K].HVAEAICK.[E]	1xCarbamidomethyl [C7]	0.00840687	0.00141598	1	6	1	C0JYY2	C0JYY2 [255-262]		0	927.472	0		0.01	0.01		1.32313e-16	1.57202e-16						300			30.44		Not Found	Not Found	Not Found	Not Found	Not Found	Not Found	High	Peak Found	Peak Found	High	0.0006797	0.002947	2.15	19.6	K.HVAEAICK.E	[255-262]	Used	Used
	FALSE	High	[R].KGNVATEISTER.[D]		3.82553e-05	8.68353e-05	1	6	4	C0JYY2	C0JYY2 [196-207]		1	1304.68	0	0.816	0.686	0.84	0.971146	0.813944	0.979489	0	0	0	81.5	99.8	118.8					High	Not Found	High	High	High	Not Found	Peak Found	Not Found	Not Found	High	2.666e-05	1.52e-05	2.75	28.89	R.KGNVATEISTER.D	[196-207]	Used	Used
	FALSE	High	[K].KLTISEQNIQR.[A]		0.00372056	0.000797753	1	6	4	C0JYY2	C0JYY2 [334-344]		1	1329.75	0	1.64	0.994	0.489	0.82805	0.995233	0.647975	79.49	72.71	17.62	123.8	75.5	100.7	58.85	29.29	41.45		Peak Found	High	Peak Found	Peak Found	High	Peak Found	High	High	Peak Found	High	0.0004094	0.001379	1.64	36.21	K.KLTISEQNIQR.A	[334-344]	Used	Used
	FALSE	High	[K].IAELSATAQEIIK.[S]		0.00586727	0.00104283	1	3	2	C0JYY2	C0JYY2 [4466-4478]		0	1386.78	0	0.657	1.036	1.577	0.787539	0.99987	0.854873	8.77	20.35	0	86	131	83	21.78				Peak Found	Peak Found	Peak Found	Not Found	Not Found	High	Not Found	High	Not Found	High	0.0005537	0.002109	1.44	69.7	K.IAELSATAQEIIK.S	[4466-4478]	Used	Used
	FALSE	High	[K].LATALSLSNK.[F]		4.46019e-05	8.68353e-05	1	4	7	C0JYY2	C0JYY2 [3395-3404]		0	1017.59	0	1.232	1.336	1.111	0.984953	0.980725	0.99993	28.02	18.47	23.56	118	95.8	86.2	6.99	24.38	14.07		High	High	Peak Found	High	High	High	Peak Found	High	High	High	2.666e-05	1.764e-05	2.13	45.01	K.LATALSLSNK.F	[3395-3404]	Used	Used
	FALSE	High	[K].LDFSSQADLR.[N]		0.002033	0.000512488	1	3	8	C0JYY2	C0JYY2 [2898-2907]		0	1151.57	0	1.116	0.627	0.514	0.99761	0.586049	0.428928	34.8	9.17	12.57	79.9	74.8	145.4	20.66	70.14	17.65		High	High	High	High	High	Peak Found	High	High	High	High	0.0001856	0.0007706	1.68	58.79	K.LDFSSQADLR.N	[2898-2907]	Used	Used
	FALSE	High	[K].LDNIYSSDK.[F]		0.000862159	0.000299145	1	3	3	C0JYY2	C0JYY2 [1770-1778]		0	1054.51	0	0.858	1.095	1.299	0.962837	0.99987	0.934776	45.93	69.37	60.73	95.6	115.5	88.9	60.82	14.04	52.14		Peak Found	Not Found	Peak Found	High	Peak Found	Peak Found	High	Peak Found	High	High	8.126e-05	0.0003275	1.97	35.71	K.LDNIYSSDK.F	[1770-1778]	Used	Used
	FALSE	High	[K].LDVTTSIGR.[R]		0.00271373	0.000544427	1	4	2	C0JYY2	C0JYY2 [3690-3698]		0	961.531	0	0.732	0.722	0.986	0.913524	0.878191	0.99993	9	9.7	16.18	79.9	109.3	110.8		15.93	17.63		Not Found	Not Found	High	High	Not Found	Peak Found	Peak Found	Not Found	Peak Found	High	0.0002636	0.001024	1.71	45.65	K.LDVTTSIGR.R	[3690-3698]	Used	Used
	FALSE	High	[K].IEDGTLASK.[T]		0.000557077	0.000165913	1	5	3	C0JYY2	C0JYY2 [3936-3944]		0	933.489	0	1.807	1.619	0.896	0.449321	0.749813	0.993981	51.33	71.1	39.46	138.2	76.5	85.4	61.15	44.51			High	High	Not Found	Peak Found	High	Not Found	Peak Found	Not Found	Not Found	High	4.753e-05	0.0002112	1.89	26.24	K.IEDGTLASK.T	[3936-3944]	Used	Used
	FALSE	High	[K].IEGNLIFDPNNYLPK.[E]		0.00056966	0.000240272	1	6	2	C0JYY2	C0JYY2 [655-669]		0	1746.91	0	0.754	0.822	1.049	0.920124	0.924832	0.99993	7.62	45.38	68.15	85.9	109.6	104.5	12.83	4.92	54.44		Peak Found	Peak Found	Peak Found	Peak Found	Peak Found	High	Peak Found	High	Peak Found	High	4.753e-05	0.000216	1.18	103.25	K.IEGNLIFDPNNYLPK.E	[655-669]	Used	Used
	FALSE	High	[K].IEIPLPFGGK.[S]		0.0370139	0.00577672	1	3	5	C0JYY2	C0JYY2 [1296-1305]		0	1070.62	0	0.835	1.65	2.303	0.967202	0.881153	0.46651	26.2	35.3	25.23	95.5	142.6	61.9	23.09	33.64	40.14		High	High	Peak Found	High	High	Peak Found	High	Peak Found	Peak Found	High	0.002317	0.01131	1.19	86.45	K.IEIPLPFGGK.S	[1296-1305]	Used	Used
	FALSE	High	[K].LEIQSQVDSQHVGHSVLTAK.[G]		0.00847542	0.00141598	1	4	3	C0JYY2	C0JYY2 [2986-3005]		0	2176.14	0	1.404	0.739	0.535	0.922305	0.86274	0.58167	34.03	9.47	10.98	95.8	74.6	129.6	18.39	80.5	16.15		High	Not Found	High	Peak Found	High	Peak Found	Peak Found	Not Found	Peak Found	High	0.0006797	0.002968	1.35	49.07	K.LEIQSQVDSQHVGHSVLTAK.G	[2986-3005]	Used	Used
	FALSE	High	[K].LGNNPVSK.[G]		0.0417863	0.00631517	1	3	7	C0JYY2	C0JYY2 [1443-1450]		0	828.457	0	1.48	1.318	1.065	0.821475	0.941913	0.99993	40.65	26.54	50.94	123.2	83.3	93.5	10.67	31.73	80.95		High	High	High	Peak Found	High	High	High	High	Peak Found	High	0.002526	0.01266	2.21	19.18	K.LGNNPVSK.G	[1443-1450]	Used	Used
	FALSE	High	[R].IGQDGISTSATTNLK.[C]		2.71711e-09	8.68353e-05	1	3	8	C0JYY2	C0JYY2 [1647-1661]		0	1505.78	0	0.746	0.626	0.839	0.863337	0.553675	0.96738	19.62	8.92	28.93	76.2	102.1	121.7	21.5	37.79			High	High	High	High	High	Not Found	High	High	High	High	2.666e-05	1.322e-09	2.99	44.89	R.IGQDGISTSATTNLK.C	[1647-1661]	Used	Used
	FALSE	High	[K].LHVAGNLK.[G]		0.0252527	0.00374528	1	3	2	C0JYY2	C0JYY2 [1821-1828]		0	851.51	0	1.346	1.087	0.974	0.898136	0.99987	0.99993	52.19	67.54	55.89	99.6	98.9	101.5	48.08	31.97	57.05		Peak Found	Peak Found	High	Peak Found	Peak Found	High	Peak Found	Peak Found	Peak Found	High	0.001655	0.007934	1.94	23.23	K.LHVAGNLK.G	[1821-1828]	Used	Used
	FALSE	High	[K].IKDYFEK.[L]		0.0330667	0.00498986	1	3	1	C0JYY2	C0JYY2 [2386-2392]		1	942.493	0	1.537	0.72	0.369	0.917626	0.854441	0.377872	35.01	25.76	9.69	97.6	67	135.5	19.17	50.69	50.68		Peak Found	Peak Found	Not Found	Peak Found	High	Peak Found	Peak Found	Not Found	Peak Found	High	0.002055	0.01023	1.37	32.64	K.IKDYFEK.L	[2386-2392]	Used	Used
	FALSE	High	[K].LIDVISMYR.[E]		0.000582519	0.000240272	1	5	2	C0JYY2	C0JYY2 [4262-4270]		0	1109.6	0	0.439	1.179	1.782	0.280007	0.99987	0.853767	6.38	78.79	43.64	65.9	150	84.2	55.83	16.94	67		Peak Found	Peak Found	High	Peak Found	Peak Found	Peak Found	High	Peak Found	Peak Found	High	6.695e-05	0.000222	1.95	79	K.LIDVISMYR.E	[4262-4270]	Used	Used
	FALSE	High	[R].ILGEELGFASLHDLQLLGK.[L]		1.49388e-11	8.68353e-05	1	6	13	C0JYY2	C0JYY2 [779-797]		0	2053.13	0	0.727	0.819	0.818	0.732461	0.84459	0.965145	36.03	31.3	5.61	93.2	93	113.8	34.02	80.34			High	High	High	High	High	High	High	High	High	High	2.666e-05	8.117e-12	2.62	105.67	R.ILGEELGFASLHDLQLLGK.L	[779-797]	Used	Used
	FALSE	High	[K].IISDYHQQFR.[Y]		3.79628e-05	8.68353e-05	1	3	18	C0JYY2	C0JYY2 [4487-4496]		0	1306.65	0	0.757	0.775	1.021	0.92323	0.900533	0.99993	17.45	13.33	22.18	81.9	108.2	109.9	19.1	33.41	10.84		High	High	High	High	High	High	High	High	High	High	2.666e-05	1.508e-05	2.31	39.76	K.IISDYHQQFR.Y	[4487-4496]	Used	Used
	FALSE	High	[K].INNQLTLDSNTK.[Y]		5.44488e-05	8.68353e-05	1	3	9	C0JYY2	C0JYY2 [2877-2888]		0	1360.71	0	0.952	1.086	1.445	0.994146	0.99987	0.911031	35.85	33.31	55.36	101	106.1	93	18.52	42.67	51.1		High	High	High	High	High	High	High	High	High	High	2.666e-05	2.147e-05	2.18	39.11	K.INNQLTLDSNTK.Y	[2877-2888]	Used	Used
	FALSE	High	[K].LQDFSDQLSDYYEK.[F]		0.0116856	0.00197956	1	3	1	C0JYY2	C0JYY2 [4499-4512]		0	1750.78	0	0.01	0.01	0.264	1.54325e-16	1.32313e-16	0.0422934			6.76		36.4	263.6		110.39	63.39		Not Found	Not Found	Not Found	Peak Found	Peak Found	Not Found	Peak Found	Peak Found	High	High	0.0008749	0.003974	1.19	81.24	K.LQDFSDQLSDYYEK.F	[4499-4512]	Used	Used
	FALSE	High	[K].LSLPDFK.[E]		0.0376611	0.00587822	1	4	4	C0JYY2	C0JYY2 [3315-3321]		0	819.461	0	1.487	0.795	0.513	0.929497	0.924201	0.560517	28.95	5.92	11.45	102.4	68.9	128.7		31.71	17.62		Not Found	High	Peak Found	High	High	Peak Found	Peak Found	Peak Found	High	High	0.002356	0.01153	1.68	67.91	K.LSLPDFK.E	[3315-3321]	Used	Used
	FALSE	High	[K].LSNVLQQVK.[I]		5.61453e-05	8.68353e-05	1	3	9	C0JYY2	C0JYY2 [2377-2385]		0	1028.61	0	1.268	1.312	1.035	0.94832	0.936598	0.99993	61.2	42.33	57.36	114.5	100.4	85.2	34.98	48.59	22.03		High	High	High	High	High	High	High	High	High	High	2.666e-05	2.215e-05	2.47	44.08	K.LSNVLQQVK.I	[2377-2385]	Used	Used
	FALSE	High	[R].ITENDIQIALDDAK.[I]		3.18184e-05	8.68353e-05	1	3	2	C0JYY2	C0JYY2 [2151-2164]		0	1558.8	0	4.593	1.09	0.371	0.000695531	0.99987	0.219435	71.49	5.46	7.47	140.5	30.6	128.9		61.42	48.2		High	Not Found	Not Found	Peak Found	Peak Found	Not Found	Peak Found	High	Peak Found	High	2.666e-05	1.265e-05	2	83.29	R.ITENDIQIALDDAK.I	[2151-2164]	Used	Used
	FALSE	High	[R].LTLDIQNK.[K]		0.00505723	0.00100761	1	4	7	C0JYY2	C0JYY2 [1092-1099]		0	944.541	0	0.939	0.992	1.056	0.992362	0.997682	0.99993	20.79	26.42	26.86	97.6	104	98.4	22.04	10.45	31.79		High	High	Peak Found	High	Peak Found	High	High	High	High	High	0.0004891	0.001845	1.53	45.75	R.LTLDIQNK.K	[1092-1099]	Used	Used
	FALSE	High	[R].ITLPDFR.[L]		0.0300525	0.00452841	1	3	9	C0JYY2	C0JYY2 [2706-2712]		0	861.483	0	1.039	0.831	0.8	0.999964	0.950594	0.972652	45.69	34.43	12.73	94.8	91.2	114	42.63	16.59	9.26		High	High	Peak Found	Peak Found	High	High	High	High	High	High	0.001895	0.009328	1.5	70.02	R.ITLPDFR.L	[2706-2712]	Used	Used
	FALSE	High	[K].LTISEQNIQR.[A]		0.000112735	8.68353e-05	1	6	6	C0JYY2	C0JYY2 [335-344]		0	1201.65	0	1.436	1.21	0.842	0.833565	0.979705	0.963286	31.81	31.79	8.16	118.9	82.8	98.3	72.85	1.96	11.69		High	High	Peak Found	High	High	Not Found	High	High	Peak Found	High	2.666e-05	4.387e-05	1.9	43.63	K.LTISEQNIQR.A	[335-344]	Used	Used
	FALSE	High	[K].LVELAHQYK.[L]		0.000185174	8.68353e-05	1	3	2	C0JYY2	C0JYY2 [2361-2369]		0	1100.61	0	1.229	1.22	0.993	0.986918	0.99987	0.994842	83.9	26.26	98.67	113.9	92.7	93.4	24.66	79.11			Peak Found	High	Peak Found	Not Found	High	Peak Found	Not Found	Peak Found	Not Found	High	2.666e-05	7.135e-05	1.51	34.33	K.LVELAHQYK.L	[2361-2369]	Used	Used
	FALSE	High	[K].IVQILPWEQNEQVK.[N]		2.5663e-05	8.68353e-05	1	6	3	C0JYY2	C0JYY2 [577-590]		0	1723.94	0	0.56	100	100	0.40469	1.32313e-16	1.57202e-16	8.38			112.9	187.1		19.18	30.84			Peak Found	Peak Found	Peak Found	High	High	High	Not Found	Not Found	Not Found	High	2.666e-05	1.024e-05	2.01	82.66	K.IVQILPWEQNEQVK.N	[577-590]	Used	Used
	FALSE	High	[R].IYSLWEHSTK.[N]		0.000462224	0.000165913	1	6	12	C0JYY2	C0JYY2 [3559-3568]		0	1263.64	0	0.817	1.099	1.32	0.963893	0.99987	0.978494	7.31	47.14	51.03	96.5	115.8	87.7	20	18.05	62.67		High	High	High	High	High	High	High	High	High	High	4.753e-05	0.0001757	2.09	52.35	R.IYSLWEHSTK.N	[3559-3568]	Used	Used
	FALSE	High	[K].MGLAFESTK.[S]		0.000998556	0.000299145	1	6	5	C0JYY2	C0JYY2 [306-314]		0	983.487	1	0.135	0.128	0.746	4.15848e-06	2.84359e-06	0.864575	1.28	1.89	37.87	16.4	121.2	162.4	141.68	32.37	66.38		Peak Found	Peak Found	High	Peak Found	High	Peak Found	High	High	High	High	8.126e-05	0.0003785	2.27	50.46	K.MGLAFESTK.S	[306-314]	Used	Used
	FALSE	High	[R].MYQMDIQQELQR.[Y]		0.00559721	0.00100761	1	5	1	C0JYY2	C0JYY2 [2523-2534]		0	1582.74	0	0.394	0.492	1.246	0.200129	0.441516	0.987352	2.03	7.11	29.85	53.9	136.5	109.6	12.78	4.27	29.11		Peak Found	Peak Found	Not Found	Peak Found	Peak Found	Not Found	Peak Found	High	Peak Found	High	0.0005275	0.00202	0.81	69.36	R.MYQMDIQQELQR.Y	[2523-2534]	Used	Used
	FALSE	High	[R].NLQNNAEWVYQGAIR.[Q]		0.00020289	8.68353e-05	1	4	2	C0JYY2	C0JYY2 [4107-4121]		0	1775.88	0	9.354	0.833	0.082	3.34224e-06	0.929893	3.90268e-06	2.46	12.28	0.04	124.5	13.3	162.2	8.03		31.74		High	Peak Found	High	Not Found	Peak Found	Not Found	Peak Found	Peak Found	Peak Found	High	2.666e-05	7.769e-05	0.74	76.48	R.NLQNNAEWVYQGAIR.Q	[4107-4121]	Used	Used
	FALSE	High	[K].NLTDFAEQYSIQDWAK.[R]		0.0215973	0.00305122	1	4	1	C0JYY2	C0JYY2 [2560-2575]		0	1928.9	0	0.885	1.293	1.331	0.977596	0.976208	0.957221	53.63	55.75	98.08	103.3	116.7	79.9	37.68	78.97	60.32		High	Peak Found	Peak Found	Peak Found	Peak Found	Peak Found	Peak Found	Peak Found	Peak Found	High	0.001419	0.006873	0.86	102.62	K.NLTDFAEQYSIQDWAK.R	[2560-2575]	Used	Used
	FALSE	High	[R].NNALDFVTK.[S]		0.00610314	0.00104283	1	4	5	C0JYY2	C0JYY2 [3213-3221]		0	1021.53	0	16.831	100	100	2.2867e-09	1.32313e-16	1.57202e-16	128.55			283.2	16.8			145.38			High	Peak Found	High	High	Peak Found	High	High	Peak Found	Peak Found	High	0.0005537	0.002197	1.84	55.28	R.NNALDFVTK.S	[3213-3221]	Used	Used
	FALSE	High	[K].NSEEFAAAMSR.[YI]		0.00538246	0.00100761	1	7	2	C0JYY2	C0JYY2 [118-128]		0	1212.53	0	1.095	1.211	1.106	0.99299	0.983417	0.994842	2.35	2.35	0	109.5	100	90.4	57.46				High	High	Peak Found	Not Found	Not Found	Peak Found	Peak Found	Not Found	Not Found	High	0.0004936	0.00196	0.99	49.8	K.NSEEFAAAMSR.Y	[118-128]	Used	Used
	FALSE	High	[K].NTFTLSCDGSLR.[H-]	1xCarbamidomethyl [C7]	0.000100513	8.68353e-05	1	3	8	C0JYY2	C0JYY2 [1416-1427]		0	1370.64	0	1.106	0.849	0.871	0.996712	0.951581	0.984458	83.99	28.65	49.08	108.9	62.9	128.2	49.32	49.11	37.7		Peak Found	Peak Found	High	High	High	High	High	Peak Found	High	High	2.666e-05	3.913e-05	1.91	59.89	K.NTFTLSCDGSLR.H	[1416-1427]	Used	Used
	FALSE	High	[K].QGFFPDSVNK.[A]		0.048831	0.00716031	1	6	2	C0JYY2	C0JYY2 [708-717]		0	1138.55	0	2.44	100	100	0.147103	1.32313e-16	1.57202e-16	0			212.8	87.2						Not Found	Not Found	High	Not Found	Not Found	High	Not Found	Not Found	Not Found	High	0.002892	0.01479	1.42	67.16	K.QGFFPDSVNK.A	[708-717]	Used	Used
	FALSE	High	[R].QTIIVVLENVQR.[N]		0.000294272	8.68353e-05	1	3	7	C0JYY2	C0JYY2 [2086-2097]		0	1411.83	0	1.149	1.074	0.984	0.988791	0.99987	0.99993	17.12	7.87	15.78	104.7	97.7	97.5	15	14.31	11.75		High	Peak Found	High	High	High	High	High	High	Peak Found	High	2.666e-05	0.0001129	1.69	81.89	R.QTIIVVLENVQR.N	[2086-2097]	Used	Used
	FALSE	High	[R].SEILAHWSPAK.[L]		2.98508e-06	8.68353e-05	1	3	10	C0JYY2	C0JYY2 [1135-1145]		0	1238.65	0	1.3	0.846	0.629	0.958574	0.916627	0.637448	44.66	23.18	17.65	102.6	76.2	121.2	28.38	42.46	9.96		High	High	High	High	High	High	High	High	High	High	2.666e-05	1.251e-06	2.74	49.13	R.SEILAHWSPAK.L	[1135-1145]	Used	Used
	FALSE	High	[R].SEYQADYESLR.[F]		0.000334596	8.68353e-05	1	3	3	C0JYY2	C0JYY2 [1600-1610]		0	1360.6	0	1.072	0.729	0.729	0.999964	0.810513	0.904277	42.3	13.15	17.6	88.9	89	122.1	23.88	36.49	3.53		Not Found	Peak Found	High	Peak Found	Peak Found	High	High	Peak Found	Not Found	High	2.666e-05	0.0001276	2.03	51.65	R.SEYQADYESLR.F	[1600-1610]	Used	Used
	FALSE	High	[K].SGSSTASWIQNVDTK.[Y]		1.97113e-06	8.68353e-05	1	3	2	C0JYY2	C0JYY2 [2241-2255]		0	1580.76	0	2.458	0.725	0.295	0.276241	0.812025	0.020127	5.06	5.68	0.95	107.7	43.8	148.5	4.82		34.44		High	High	Not Found	Peak Found	Not Found	Not Found	Peak Found	Peak Found	Peak Found	High	2.666e-05	8.355e-07	1.96	56.88	K.SGSSTASWIQNVDTK.Y	[2241-2255]	Used	Used
	FALSE	High	[K].SKPTVSSSMEFK.[Y]		9.67396e-05	8.68353e-05	1	4	6	C0JYY2	C0JYY2 [3450-3461]		0	1327.66	0	0.789	0.763	0.861	0.965385	0.908216	0.990912	21.62	34.39	35.43	67.2	100.6	132.2	32.46	22.3	45.02		Peak Found	Peak Found	High	High	High	High	High	High	Peak Found	High	2.666e-05	3.768e-05	1.66	35.15	K.SKPTVSSSMEFK.Y	[3450-3461]	Used	Used
	FALSE	High	[K].SLHMYANR.[L]		0.0600657	0.00904208	1	3	5	C0JYY2	C0JYY2 [1203-1210]		0	991.478	0	1.858	1.197	0.522	0.675957	0.996306	0.592771	97.76	30.44	23.23	116.8	62.9	120.4	24.91	90.06	30.45		High	High	Peak Found	High	Peak Found	Peak Found	High	Peak Found	High	High	0.003515	0.01801	1.44	26.19	K.SLHMYANR.L	[1203-1210]	Used	Used
	FALSE	High	[K].SLHMYANR.[L]	1xOxidation [M4]	0.0514319	0.00762843	1	3	1	C0JYY2	C0JYY2 [1203-1210]		0	1007.47	0	0.302	3.175	10.38	0.412588	0.719697	0.0445368	10.49	105.61	188.95	65.4	214	20.6	104.26	111.26			Peak Found	Peak Found	Peak Found	Not Found	High	Peak Found	Not Found	Peak Found	Not Found	High	0.00301	0.01543	1.53	20.18	K.SLHMYANR.L	[1203-1210]	Used	Used
	FALSE	High	[K].SNTVASLHTEK.[N]		0.00559721	0.00100761	1	3	3	C0JYY2	C0JYY2 [2854-2864]		0	1186.61	0																No Quan Values	Not Found	High	High	Not Found	Not Found	Not Found	Not Found	High	Not Found	High	0.0005275	0.002032	1.53		K.SNTVASLHTEK.N	[2854-2864]	Not Used	Not Used
	FALSE	High	[K].SVGFHLPSR.[E]		0.00124388	0.000357998	1	3	6	C0JYY2	C0JYY2 [1325-1333]		0	999.537	0	1.427	2.681	2.803	0.92264	0.351741	0.319455	72.66	55.06	76.68	144.7	101.4	54	25.96	70.04	69.37		Peak Found	High	High	High	High	Peak Found	High	High	Peak Found	High	9.552e-05	0.0004715	1.67	45.42	K.SVGFHLPSR.E	[1325-1333]	Used	Used
	FALSE	High	[K].SVSLPSLDPASAK.[I]		0.0575376	0.00865354	1	6	1	C0JYY2	C0JYY2 [642-654]		0	1271.68	0	0.01		100	1.54325e-16		1.57202e-16					300						Not Found	Not Found	Not Found	Not Found	Not Found	High	Not Found	Not Found	Not Found	High	0.003371	0.01725	0.64	63.42	K.SVSLPSLDPASAK.I	[642-654]	Used	Used
	FALSE	High	[K].TEVIPPLIENR.[Q]		0.0212261	0.00305122	1	4	2	C0JYY2	C0JYY2 [950-960]		0	1280.72	0	19.407	1.002	0.053	1.44502e-11	0.998708	2.54673e-08	44.26	40.95	0.03	148.8	7.7	143.5	40.45		10.04		Not Found	Peak Found	High	Peak Found	Not Found	Not Found	High	Peak Found	Peak Found	High	0.001406	0.006801	1.36	68.25	K.TEVIPPLIENR.Q	[950-960]	Used	Used
	FALSE	High	[R].TLADLTLLDSPIK.[V]		0.000114473	8.68353e-05	1	3	3	C0JYY2	C0JYY2 [2013-2025]		0	1399.8	0	0.815	0.732	0.897	0.94832	0.845606	0.993495	48.22	38.84	14.16	83.5	102.4	114.1	53	24.53	9.05		High	Peak Found	Peak Found	High	Peak Found	High	Peak Found	Peak Found	Peak Found	High	2.666e-05	4.43e-05	1.61	95.64	R.TLADLTLLDSPIK.V	[2013-2025]	Used	Used
	FALSE	High	[K].TQFNNNEYSQDLDAYNTK.[D]		0.000501845	0.000165913	1	3	1	C0JYY2	C0JYY2 [1985-2002]		0	2164.94	0	0.923	0.511	0.632	0.977596	0.36516	0.760432	37.46	4.63	15.89	73.2	79.2	147.6	9.01	42.59	22.88		Not Found	Peak Found	Peak Found	Peak Found	Peak Found	Not Found	Peak Found	High	Peak Found	High	4.753e-05	0.0001912	1.62	64.3	K.TQFNNNEYSQDLDAYNTK.D	[1985-2002]	Used	Used
	FALSE	High	[K].VEDIPLAR.[I]		0.0421497	0.00631517	1	3	3	C0JYY2	C0JYY2 [2698-2705]		0	912.515	0	1.236	1.056	0.817	0.950898	0.99987	0.928997	20.23	20.1	20.92	108.8	88.1	103.1	0.07	42.28	16.26		Not Found	Peak Found	High	Peak Found	Peak Found	High	Peak Found	High	Peak Found	High	0.002535	0.01285	1.22	46.81	K.VEDIPLAR.I	[2698-2705]	Used	Used
	FALSE	High	[R].VLLDQLGTTISFER.[I]		0.00392385	0.000797753	1	3	3	C0JYY2	C0JYY2 [2296-2309]		0	1591.87	0	1.098	0.839	0.677	0.998682	0.918079	0.727817	20.95	47.57	31.03	100	80.8	119.2	7.5	17.63	67.97		Peak Found	Peak Found	Peak Found	Peak Found	Peak Found	Peak Found	High	High	High	High	0.0004094	0.001459	1.54	94.92	R.VLLDQLGTTISFER.I	[2296-2309]	Used	Used
	FALSE	High	[K].VLVDHFGYTK.[D]		0.000101285	8.68353e-05	1	5	26	C0JYY2	C0JYY2 [733-742]		0	1178.62	0	0.671	0.783	1.167	0.499688	0.906222	0.985642	27.8	14.27	45.12	79.6	118.7	101.7	36.45	46	9.56		High	High	High	High	High	High	High	High	High	High	2.666e-05	3.938e-05	2.42	46.63	K.VLVDHFGYTK.D	[733-742]	Used	Used
	FALSE	High	[K].VNWEEEAASGLLTSLK.[D]		4.66165e-06	8.68353e-05	1	4	3	C0JYY2	C0JYY2 [4056-4071]		0	1746.89	0	1.536	0.584	0.409	0.827563	0.544823	0.326704	62.19	9.33	12.17	87.9	57.2	155	14.56	58.82	32.06		High	Peak Found	High	Peak Found	Peak Found	Peak Found	Peak Found	High	Peak Found	High	2.666e-05	1.934e-06	2.1	103.04	K.VNWEEEAASGLLTSLK.D	[4056-4071]	Used	Used
	FALSE	High	[K].VQGVEFSHR.[L]		0.000812846	0.000299145	1	3	9	C0JYY2	C0JYY2 [1859-1867]		0	1058.54	0	2.3	2.331	1.013	0.241853	0.24945	0.99993	52.04	45.41	59.01	161	70	69.1	52.33	65.01	36.31		High	High	High	High	High	High	High	Peak Found	High	High	8.126e-05	0.0003085	2.37	25.16	K.VQGVEFSHR.L	[1859-1867]	Used	Used
	FALSE	High	[K].VSALLTPAEQTGTWK.[L]		0.0555883	0.00825029	1	3	2	C0JYY2	C0JYY2 [1968-1982]		0	1601.85	0	1.127	1.363	1.425	0.988791	0.944564	0.911031	34.14	31.03	28.77	119.5	106.1	74.4	23.17	10.56	27.78		Peak Found	Peak Found	High	High	Peak Found	Peak Found	Peak Found	Peak Found	Peak Found	High	0.003262	0.01669	0.49	67.91	K.VSALLTPAEQTGTWK.L	[1968-1982]	Used	Used
	FALSE	High	[R].VSTAFVYTK.[N]		0.00134814	0.000399974	1	4	1	C0JYY2	C0JYY2 [3704-3712]		0	1015.55	0	1.395	1.757	1.726	0.937226	0.919314	0.932584	70.37	58.88	95.78	129.9	96.2	73.9	17.03	69.2	82.83		Peak Found	Peak Found	High	Peak Found	Peak Found	Not Found	Peak Found	Peak Found	Peak Found	High	0.0001062	0.0005118	1.61	44.9	R.VSTAFVYTK.N	[3704-3712]	Used	Used
	FALSE	High	[R].VTQEFHMK.[V]		0.00214069	0.000512488	1	5	5	C0JYY2	C0JYY2 [4178-4185]		0	1019.5	0	1.245	0.377	0.303	0.987431	0.0677099	0.0654042	0	0	0	67.3	54.1	178.6					Peak Found	High	Not Found	High	High	High	High	Peak Found	Peak Found	High	0.0001977	0.0008094	1.7	36.32	R.VTQEFHMK.V	[4178-4185]	Used	Used
	FALSE	High	[K].YENYELTLK.[S]		0.0348341	0.00526995	1	3	4	C0JYY2	C0JYY2 [1563-1571]		0	1172.58	0	2.423	1.041	0.568	0.20141	0.99987	0.721451	65.7	79.24	9.37	117.2	66.8	116	73.81	38.71	13.4		High	Peak Found	Not Found	High	High	Peak Found	Peak Found	Peak Found	High	High	0.002179	0.01073	0.92	59.96	K.YENYELTLK.S	[1563-1571]	Used	Used
	FALSE	High	[K].YGMVAQVTQTLK.[L]	1xOxidation [M3]	0.000195314	8.68353e-05	1	6	1	C0JYY2	C0JYY2 [276-287]		0	1354.7	0	100	0.126	0.01	1.54325e-16	0.00333875	1.57202e-16		0.14		33.5		266.5	8.2				Peak Found	Not Found	Peak Found	Not Found	Not Found	Not Found	Not Found	Not Found	High	High	2.666e-05	7.489e-05	1.41	47.49	K.YGMVAQVTQTLK.L	[276-287]	Used	Used
	FALSE	High	[K].YHWEHTGLTLR.[E]		5.78082e-06	8.68353e-05	1	4	6	C0JYY2	C0JYY2 [4088-4098]		0	1412.71	0	1.409	0.914	0.699	0.945314	0.975297	0.898182	61.2	33.39	23.4	99.9	90.8	109.3	53.93	39.39	33.6		High	Peak Found	High	High	High	High	Peak Found	High	Peak Found	High	2.666e-05	2.386e-06	2.77	50.28	K.YHWEHTGLTLR.E	[4088-4098]	Used	Used
	FALSE	High	[K].YNALDLTNNGK.[L]		0.013253	0.00234348	1	3	3	C0JYY2	C0JYY2 [1803-1813]		0	1222.61	0	1.358	1.292	1.035	0.953845	0.984707	0.99993	37.82	41.11	59.98	114	94.6	91.4	23.35	29.68	72.29		Peak Found	Not Found	Peak Found	High	Peak Found	High	Peak Found	High	Peak Found	High	0.001029	0.004432	1.37	49.05	K.YNALDLTNNGK.L	[1803-1813]	Used	Used
FALSE	High	Master Protein	P15924	Desmoplakin OS=Homo sapiens OX=9606 GN=DSP PE=1 SV=3	0	300.109	30	78	370	78	2871	331.6	6.81	349.53	78	0	0.921	0.959	1.049	0.673894	0.867579	0.934148	40.28	41.37	49.59	98.3	105.7	96	54.3	7.89	7.89	High	High	High	High	High	High	High	High	High	1
[truncated: 39,430 more rows]
